# Supplementary material for: Discovery of cashmere goat (Capra hircus) microRNAs in skin and hair follicles by Solexa sequencing
Source: BMC Genomics. 2013 Jul 28;14:511. doi: 10.1186/1471-2164-14-511 (PMC3765263; doi:10.1186/1471-2164-14-511)
Supplement: Additional file 1: Figure S1 — The flowing results of data filtration and the distribution of sequenced small RNAs. [file 1471-2164-14-511-S1.xlsx]

## Sheet: Sheet1
Additional file 1 The flowing results of data filtration and the distribution of sequenced small RNAs
A: anagen
Category	total reads	% of total reads	unique reads	% of unique reads
clean_reads	15997828	1	1308819	1
match genome	10791973	0.6746	598873	0.4576
exon_antisense	3383	0.0002	2884	0.0022
exon_sense	124387	0.0078	113591	0.0868
intron_antisense	22038	0.0014	8583	0.0066
intron_sense	134426	0.0084	41880	0.032
miRNA	1737508	0.1086	2841	0.0022
rRNA	3198292	0.1999	193524	0.1479
rRNAetc	5838468	0.365	17954	0.0137
repeat	262510	0.0164	118493	0.0905
snRNA	51275	0.0032	9676	0.0074
snoRNA	79585	0.005	9019	0.0069
tRNA	688343	0.043	45761	0.035
unann	3857613	0.2411	744613	0.5689
B: catagen
Category	total reads	% of total reads	unique reads	% of unique reads
clean_reads	18111912	1	1324013	1
match genome	12164132	0.6716	651275	0.4919
exon_antisense	3873	0.0002	3358	0.0025
exon_sense	140541	0.0078	129189	0.0976
intron_antisense	24367	0.0013	9109	0.0069
intron_sense	218469	0.0121	45427	0.0343
miRNA	3063864	0.1692	2901	0.0022
rRNA	3576110	0.1974	188692	0.1425
rRNAetc	5517846	0.3047	17312	0.0131
repeat	285061	0.0157	127719	0.0965
snRNA	59599	0.0033	9813	0.0074
snoRNA	60537	0.0033	8547	0.0065
tRNA	741484	0.0409	41436	0.0313
unann	4420161	0.244	740510	0.5593
C: telogen
Category	total reads	% of total reads	unique reads	% of unique reads
clean_reads	27016012	1	2083543	1
match genome	17418052	0.6447	1096496	0.5263
exon_antisense	7186	0.0003	6052	0.0029
exon_sense	267461	0.0099	229149	0.11
intron_antisense	40923	0.0015	15865	0.0076
intron_sense	427435	0.0158	79306	0.0381
miRNA	2958553	0.1095	3214	0.0015
rRNA	6831618	0.2529	262419	0.1259
rRNAetc	7567615	0.2801	23639	0.0113
repeat	509153	0.0188	2,22,246	0.1067
snRNA	88729	0.0033	12422	0.006
snoRNA	122522	0.0045	11146	0.0053
tRNA	879937	0.0326	63446	0.0305
unann	7314880	0.2708	1154639	0.5542
