# Supplementary material for: Discovery of cashmere goat (Capra hircus) microRNAs in skin and hair follicles by Solexa sequencing
Source: BMC Genomics. 2013 Jul 28;14:511. doi: 10.1186/1471-2164-14-511 (PMC3765263; doi:10.1186/1471-2164-14-511)
Supplement: Additional file 2: Figure S2 — Conserved miRNAs in the three stages of HF cycling. [file 1471-2164-14-511-S2.xlsx]

## Sheet: list
Additional file 2 Conserved miRNAs in the three stages of HF cycling
	S2-1 sequences annotated as miRNA in anagen
	S2-2 sequences annotated as miRNA in catagen
	S2-3 sequences annotated as miRNA in telogen

## Sheet: S2-1
small RNA sequnece Id	length	count	sequnce	annotation
t0000003	22	480445	TGAGGTAGTAGGTTGTGTGGTT	bta-let-7b
t0000004	23	437648	TGAGGTAGTAGGTTGTGTGGTTT	bta-let-7b
t0000005	22	244466	TGAGGTAGTAGGTTGTATGGTT	bta-let-7c
t0000014	19	98129	TGAGGTAGTAGGTTGTGTG	bta-let-7b
t0000020	21	56911	TGAGGTAGTAGGTTGTGTGGT	bta-let-7b
t0000021	22	52510	TGGAATGTAAAGAAGTATGTAT	bta-mir-1-1
t0000028	23	39364	TGAGGTAGTAGGTTGTATGGTTT	bta-let-7c
t0000037	20	28255	TGAGGTAGTAGGTTGTGTGG	bta-let-7b
t0000038	18	28218	TGAGGTAGTAGGTTGTGT	bta-let-7b
t0000048	21	22161	TGAGGTAGTAGGTTGTATGGT	bta-let-7c
t0000055	22	19577	TGAAAAGTTCGTTCGGGTTTTT	bta-mir-2284x
t0000057	23	18680	TGAGGGGCAGAGAGCGAGACTTT	bta-mir-423
t0000081	24	13191	TGAGAACTGAATTCCATAGGCTGT	bta-mir-146b
t0000099	22	10270	GAAAAGTTCGTTCGGGTTTTTC	bta-mir-2284x
t0000100	21	10161	GAAAAGTTCGTTCGGGTTTTT	bta-mir-2284x
t0000108	22	8917	AAGGTAGATAGAACAGGTCTTG	bta-mir-1839
t0000127	23	7652	AAACCGTTACCATTACTGAGTTT	bta-mir-451
t0000131	21	7472	TCAGTGCATGACAGAACTTGG	bta-mir-152
t0000139	20	6847	TGAGGTAGTAGGTTGTATGG	bta-let-7c
t0000195	22	4572	TGGAGAGAAAGGCAGTTCCTGA	bta-mir-185
t0000231	23	3952	TGAGAACTGAATTCCATAGGCTG	bta-mir-146b
t0000249	22	3671	TAATGCCCCTAAAAATCCTTAT	bta-mir-365-2
t0000268	22	3423	AAACCGTTACCATTACTGAGTT	bta-mir-451
t0000269	24	3422	TGAGGGGCAGAGAGCGAGACTTTT	bta-mir-423
t0000281	19	3331	GGTGCAGTGCTGCATCTCT	bta-mir-143
t0000321	21	2936	TGGAATGTAAAGAAGTATGTA	bta-mir-1-1
t0000395	23	2515	TAGCAGCGGGAACAGTACTGCAG	bta-mir-503
t0000400	22	2465	ACCTGGCATACAATGTAGATTT	bta-mir-221
t0000411	22	2397	ACTGGACTTGGAGTCAGAAGGC	bta-mir-378-2
t0000462	23	2225	AAGGTAGATAGAACAGGTCTTGT	bta-mir-1839
t0000515	21	2013	TCCTGTACTGAGCTGCCCCGA	bta-mir-486
t0000537	22	1949	CATGCCTTGAGTGTAGGACCGT	bta-mir-532
t0000581	21	1845	ACTGGACTTGGAGTCAGAAGG	bta-mir-378-2
t0000591	20	1823	GAAAAGTTCGTTCGGGTTTT	bta-mir-2284x
t0000635	22	1695	CACCCGTAGAACCGACCTTGCG	bta-mir-99b
t0000637	22	1682	TGAGAACTGAATTCCATAGGCT	bta-mir-146b
t0000680	22	1613	ATATAATACAACCTGCTAAGTG	bta-mir-374b
t0000707	22	1551	TGAGGGGCAGAGAGCGAGACTT	bta-mir-423
t0000714	22	1542	AACTGGCCCACAAAGTCCCGCT	bta-mir-193b
t0000746	22	1501	ATGGCACTGGTAGAATTCACTG	bta-mir-183
t0000782	22	1449	AAGCTGCCAGTTGAAGAACTGT	bta-mir-22
t0000824	22	1386	TGGAATGTAAGGAAGTGTGTGG	bta-mir-206
t0000862	20	1335	TGGAATGTAAAGAAGTATGT	bta-mir-1-1
t0000962	22	1210	TCCTGTACTGAGCTGCCCCGAG	bta-mir-486
t0000972	22	1201	CACTAGATTGAGAGCTCCTGGA	bta-mir-28
t0000977	21	1198	AGGTAGATAGAACAGGTCTTG	bta-mir-1839
t0001004	19	1178	AGATATTGCACGGTTGATC	bta-mir-154c
t0001040	23	1141	TGAAAAGTTCGTTCGGGTTTTTC	bta-mir-2284x
t0001259	23	983	AACTGGCCCACAAAGTCCCGCTT	bta-mir-193b
t0001274	24	973	ACCTGGCATACAATGTAGATTTCT	bta-mir-221
t0001349	23	927	TGGAATGTAAAGAAGTATGTATT	bta-mir-1-1
t0001351	24	927	AAACCGTTACCATTACTGAGTTTA	bta-mir-451
t0001397	23	900	TGGAGAGAAAGGCAGTTCCTGAT	bta-mir-185
t0001410	22	893	TTATAAAGCAATGAGACTGATT	bta-mir-340
t0001436	21	878	TGAAAAGTTCGTTCGGGTTTT	bta-mir-2284x
t0001566	23	815	TTGAGGTAGTAGGTTGTATGGTT	bta-let-7c
t0001592	21	803	CACCCGTAGAACCGACCTTGC	bta-mir-99b
t0001653	21	775	TGGAATGTAAGGAAGTGTGTG	bta-mir-206
t0001677	18	766	TCAGTGCATGACAGAACT	bta-mir-152
t0001735	22	745	CAGTGCAATGTTAAAAGGGCAT	bta-mir-130a
t0001771	20	730	CAGTGCAATGTTAAAAGGGC	bta-mir-130a
t0001773	21	730	TACCCATTGCATATCGGAGCT	bta-mir-660
t0001817	20	713	TCAGTGCATGACAGAACTTG	bta-mir-152
t0001832	22	710	GAGGTAGTAGGTTGTGTGGTTT	bta-let-7b
t0001836	21	708	TGTGCAAATCCATGCAAAACT	bta-mir-19b-2
t0001859	22	702	TGTGCAAATCCATGCAAAACTG	bta-mir-19b-2
t0001929	20	680	AGATATTGCACGGTTGATCT	bta-mir-154c
t0002016	22	649	ACTCGGCGTGGCGTCGGTCGTG	bta-mir-1307
t0002054	21	633	GAGGTAGTAGGTTGTGTGGTT	bta-let-7b
t0002096	19	622	GAAAAGTTCGTTCGGGTTT	bta-mir-2284x
t0002202	26	595	ACCTGGCATACAATGTAGATTTCTGT	bta-mir-221
t0002277	21	573	AAGGTAGATAGAACAGGTCTT	bta-mir-1839
t0002388	23	546	AAGGAGCTTACAATCTAGCTGGG	bta-mir-708
t0002417	21	542	TGGAGAGAAAGGCAGTTCCTG	bta-mir-185
t0002432	23	539	ACCTGGCATACAATGTAGATTTC	bta-mir-221
t0002463	19	534	TGAAAAGTTCGTTCGGGTT	bta-mir-2284x
t0002474	23	532	AACTGTTTGCAGAGGAAACTGAG	bta-mir-452
t0002497	18	527	GGTGCAGTGCTGCATCTC	bta-mir-143
t0002571	24	509	TGAGGTAGTAGGTTGTATGGTTTA	bta-let-7c
t0002573	22	509	TAAAGTGCTGACAGTGCAGATA	bta-mir-106b
t0002639	22	496	AGGGTTGGGCGGAGGCTTTCCT	bta-mir-296
t0002650	20	494	TACAGTATAGATGATGTACT	bta-mir-144
t0002701	21	485	TAGCAGCACATAATGGTTTGT	bta-mir-15a
t0002725	21	480	ATGGCACTGGTAGAATTCACT	bta-mir-183
t0002795	21	469	TGAGGGGCAGAGAGCGAGACT	bta-mir-423
t0002872	21	457	TAAAGTGCTGACAGTGCAGAT	bta-mir-106b
t0002875	22	457	TGGACGGAGAACTGATAAGGGT	bta-mir-184
t0002884	24	455	AACTGGCCCACAAAGTCCCGCTTT	bta-mir-193b
t0002903	22	451	AAGGAGCTTACAATCTAGCTGG	bta-mir-708
t0003040	21	430	GCCCCTGGGCCTATCCTAGAA	bta-mir-331
t0003053	21	428	GAGGTAGTAGGTTGTATGGTT	bta-let-7c
t0003055	22	428	AAAAAGTTCGTTTGGGTTTTTC	bta-mir-2285e-2
t0003126	18	418	GAAAAGTTCGTTCGGGTT	bta-mir-2284x
t0003131	21	418	TAATGCCCCTAAAAATCCTTA	bta-mir-365-2
t0003255	20	400	AAGCTGCCAGTTGAAGAACT	bta-mir-22
t0003314	19	392	TACAGTATAGATGATGTAC	bta-mir-144
t0003320	23	391	ACTGGACTTGGAGTCAGAAGGCT	bta-mir-378-2
t0003385	21	383	CAGCAGCACACTGTGGTTTGT	bta-mir-497
t0003433	20	377	CCCATAAAGTAGAAAGCACT	bta-mir-142
t0003441	22	376	AGGTAGATAGAACAGGTCTTGT	bta-mir-1839
t0003472	20	373	TGGAGAGAAAGGCAGTTCCT	bta-mir-185
t0003476	21	373	AAAAGTTCGTTCGGGTTTTTC	bta-mir-2284y-7
t0003500	21	370	AAACCGTTACCATTACTGAGT	bta-mir-451
t0003592	19	360	ATGCACCTGGGCAAGGATT	bta-mir-502a-2
t0003617	24	358	TGAGGTAGTAGGTTGTGTGGTTTC	bta-let-7b
t0003624	18	357	AAACCGTTACCATTACTG	bta-mir-451
t0003793	22	341	TTGAGGTAGTAGGTTGTATGGT	bta-let-7c
t0003952	22	326	TAATACTGTCTGGTAATGCCGT	bta-mir-429
t0003965	23	325	AGGCGGAGACTTGGGCAATTGCT	bta-mir-25
t0003978	22	324	CGGGGTTTTGAGGGCGAGATGA	bta-mir-193b
t0003995	20	322	AAAAGTTCGTTCGGGTTTTT	bta-mir-2284y-7
t0004049	22	318	CTCGGATAGCCGGTCCCCCGCC	bta-mir-2904-3
t0004065	22	317	TGCGGGGCTAGGGCTAACAGCA	bta-mir-744
t0004093	20	315	AAACCGTTACCATTACTGAG	bta-mir-451
t0004143	21	310	GGGTTCCTGGCATGCTGATTT	bta-mir-23b
t0004212	22	305	TTCATTCGGCTGTCCAGATGTA	bta-mir-1298
t0004362	22	295	TTATAATACAACCTGATAAGTG	bta-mir-374a
t0004450	22	289	AGATATTGCACGGTTGATCTCT	bta-mir-154c
t0004486	20	285	ACTGGACTTGGAGTCAGAAG	bta-mir-378c
t0004494	18	285	TACAGTATAGATGATGTA	bta-mir-144
t0004559	21	282	GTGCATTGTAGTTGCATTGCA	bta-mir-33a
t0004597	20	278	AAGGAGCTTACAATCTAGCT	bta-mir-708
t0004619	23	277	TGTGCAAATCCATGCAAAACTGA	bta-mir-19b-2
t0004620	21	277	CATTATTACTTTTGGTACGCG	bta-mir-126
t0004712	21	270	CCCATAAAGTAGAAAGCACTA	bta-mir-142
t0004722	23	269	CCTCGGATAGCCGGTCCCCCGCC	bta-mir-2904-3
t0004802	21	264	AGAGCTTAGCTGATTGGTGAA	bta-mir-27b
t0004807	21	264	AAAAAGTTCGTTTGGGTTTTT	bta-mir-2285e-2
t0004846	19	261	AACTGGCCCACAAAGTCCC	bta-mir-193b
t0004880	25	259	AAACCGTTACCATTACTGAGTTTAG	bta-mir-451
t0004936	23	257	TAATGCCCCTAAAAATCCTTATT	bta-mir-365-2
t0004989	20	254	AACTGGCCCACAAAGTCCCG	bta-mir-193b
t0005010	22	253	AACTGTTTGCAGAGGAAACTGA	bta-mir-452
t0005043	25	251	ACCTGGCATACAATGTAGATTTCTG	bta-mir-221
t0005314	22	237	TACCCATTGCATATCGGAGCTG	bta-mir-660
t0005324	22	237	CAGTGCAATGATGAAAGGGCAT	bta-mir-130b
t0005444	21	232	TTATAATACAACCTGATAAGT	bta-mir-374a
t0005457	19	231	TGGAATGTAAAGAAGTATG	bta-mir-1-1
t0005609	22	225	CAAGTCACTAGTGGTTCCGTTT	bta-mir-224
t0005715	22	221	CTATACGACCTGCTGCCTTTCT	bta-let-7d
t0005952	20	211	TAATGCCCCTAAAAATCCTT	bta-mir-365-2
t0005956	23	211	GCAAAGCACACGGCCTGCAGAGA	bta-mir-330
t0005972	18	210	AACTGGCCCACAAAGTCC	bta-mir-193b
t0005982	23	210	AGAGGTAAAAAATTGATTTGACT	bta-mir-6119
t0005989	19	210	TCCTGTACTGAGCTGCCCC	bta-mir-486
t0005992	21	210	AACTGGCCCACAAAGTCCCGC	bta-mir-193b
t0005998	23	209	TACAGTACTGTGATAACTGAAGA	bta-mir-101-2
t0006032	21	208	CAGCAGCAATTCATGTTTTGA	bta-mir-424
t0006064	21	207	CATCTTACTGGGCAGCATTGG	bta-mir-200b
t0006183	26	202	TTTGGCAATGGTAGAACTCACACTGG	bta-mir-182
t0006243	22	199	TCAGTGCATGACAGAACTTGGG	bta-mir-152
t0006259	26	199	AAACCGTTACCATTACTGAGTTTAGT	bta-mir-451
t0006296	19	198	AAGCTGCCAGTTGAAGAAC	bta-mir-22
t0006300	20	198	TGAAAAGTTCGTTCGGGTTT	bta-mir-2284x
t0006382	22	195	CCGCACTGTGGGTACTTGCTGC	bta-mir-106b
t0006426	21	193	ATATAATACAACCTGCTAAGT	bta-mir-374b
t0006450	22	192	CAGCAGCAATTCATGTTTTGAA	bta-mir-424
t0006529	23	189	CATGCCTTGAGTGTAGGACCGTT	bta-mir-532
t0006553	21	189	TCGGATAGCCGGTCCCCCGCC	bta-mir-2904-3
t0006596	24	187	AACTGTTTGCAGAGGAAACTGAGA	bta-mir-452
t0006753	22	182	CAGCAGCACACTGTGGTTTGTA	bta-mir-497
t0006833	21	179	ATAGTAGACCGTATAGCGTAC	bta-mir-411a
t0006838	23	179	ATGGCACTGGTAGAATTCACTGT	bta-mir-183
t0006846	21	179	CTCGGATAGCCGGTCCCCCGC	bta-mir-2904-3
t0006975	22	175	CATCTTACTGGGCAGCATTGGA	bta-mir-200b
t0007080	21	172	ATTCCTGGAAATACTGTTCTT	bta-mir-145
t0007093	21	172	AAGCTGCCAGTTGAAGAACTG	bta-mir-22
t0007135	24	171	TAGCAGCGGGAACAGTACTGCAGT	bta-mir-503
t0007185	20	169	TCCTGTACTGAGCTGCCCCG	bta-mir-486
t0007229	20	168	AATCATTCACGGACAACACT	bta-mir-382
t0007289	22	166	TTCCCTTTGTCATCCTATGCCT	bta-mir-204
t0007378	21	164	CAGTGCAATGTTAAAAGGGCA	bta-mir-130a
t0007528	23	160	CAGTGCAATGTTAAAAGGGCATT	bta-mir-130a
t0007570	21	159	CTCGGCGTGGCGTCGGTCGTG	bta-mir-1307
t0007594	20	159	AGAGCTTAGCTGATTGGTGA	bta-mir-27b
t0007712	23	156	TGGAATGTAAGGAAGTGTGTGGT	bta-mir-206
t0007736	18	155	GTGCATTGTAGTTGCATT	bta-mir-33a
t0007752	22	155	CCTCCCACACCCAAGGCTTGCA	bta-mir-532
t0007796	21	154	AAGGAGCTCACAGTCTATTGA	bta-mir-28
t0007817	29	153	GATAGCCGGTCCCCCGCCGTCCCCGCCGG	bta-mir-2904-3
t0007831	20	153	CTCGGATAGCCGGTCCCCCG	bta-mir-2904-3
t0007902	23	151	AGAGCTTAGCTGATTGGTGAACA	bta-mir-27b
t0007967	22	150	CCTCGGATAGCCGGTCCCCCGC	bta-mir-2904-3
t0008033	21	148	CCTCGGATAGCCGGTCCCCCG	bta-mir-2904-3
t0008045	20	148	GTGCATTGTAGTTGCATTGC	bta-mir-33a
t0008185	22	145	TAGCAGCACATAATGGTTTGTG	bta-mir-15a
t0008257	21	143	CATGCCTTGAGTGTAGGACCG	bta-mir-532
t0008303	23	142	CGGCAGCGCCGCGGGAGCCTCGG	bta-mir-2904-3
t0008336	23	142	TACCCATTGCATATCGGAGCTGT	bta-mir-660
t0008438	22	139	CTTTCAGTCGGATGTTTGCAGC	bta-mir-30a
t0008448	21	139	TCGGGACCGGGGTCCGGTGCG	bta-mir-2887-2
t0008476	18	139	GAGGTAGTAGGTTGTGTG	bta-let-7b
t0008479	19	139	CAGTGCAATGTTAAAAGGG	bta-mir-130a
t0008595	21	136	TTATAAAGCAATGAGACTGAT	bta-mir-340
t0008666	19	135	TGAGGTAGGAGGTTGTATA	bta-let-7e
t0008702	21	134	ACCTGGCATACAATGTAGATT	bta-mir-221
t0008716	22	134	ACCCGTCCCGTGCGTCCCCGGA	bta-mir-1247
t0008719	21	134	TCGACCGGACCTCGACCGGCT	bta-mir-1307
t0008734	23	133	TTAATGCTAATCGTGATAGGGGT	bta-mir-155
t0008860	24	131	TTTGGCAATGGTAGAACTCACACT	bta-mir-182
t0008867	22	131	TTGGTCCCCTTCAACCAGCTGT	bta-mir-133a-1
t0009026	21	128	CTTTCAGTCGGATGTTTGCAG	bta-mir-30a
t0009057	22	128	CGGCAGCGCCGCGGGAGCCTCG	bta-mir-2904-3
t0009090	20	127	ATAGTAGACCGTATAGCGTA	bta-mir-411a
t0009167	23	126	AGGGACTTTTGGGGGCAGATGTG	bta-mir-365-1
t0009195	20	125	TGGAATGTAAGGAAGTGTGT	bta-mir-206
t0009249	18	125	TGGAATGTAAAGAAGTAT	bta-mir-1-1
t0009300	19	124	ATAGTAGACCGTATAGCGT	bta-mir-411a
t0009378	21	122	CAATGTTTCCACAGTGCATCA	bta-mir-33a
t0009415	28	122	ATAGCCGGTCCCCCGCCGTCCCCGCCGG	bta-mir-2904-3
t0009586	22	119	CTTATCAGGTTGTATTGTAATT	bta-mir-374a
t0009592	21	119	CTGGACTTGGAGTCAGAAGGC	bta-mir-378-2
t0009655	22	118	TTCACCACCTTCTCCACCCAGC	bta-mir-197
t0009677	22	117	GGTTGATCAGAGAACATACATT	bta-mir-411c
t0009699	20	117	CTCCGTTTGCCTGTTTTGCT	bta-mir-1468
t0009734	21	117	CACTAGATTGAGAGCTCCTGG	bta-mir-28
t0009735	25	117	AAAAGCTGGGTTGAGAGGGCGAAAA	bta-mir-320a-1
t0009885	22	114	TATGGCACTGGTAGAATTCACT	bta-mir-183
t0009900	18	114	CAGTGCAATGTTAAAAGG	bta-mir-130a
t0009954	24	113	CGGCAGCGCCGCGGGAGCCTCGGT	bta-mir-2904-3
t0010038	19	112	AAACCGTTACCATTACTGA	bta-mir-451
t0010092	20	111	TGAGAACTGAATTCCATAGG	bta-mir-146a
t0010143	22	111	TCTTGGAGTAGGTCATTGGGTG	bta-mir-432
t0010176	22	110	TCAAGAGCAATAACGAAAAATG	bta-mir-335
t0010189	20	110	TCGGATAGCCGGTCCCCCGC	bta-mir-2904-3
t0010262	18	109	GAGAGATCAGAGGCGCAG	bta-mir-6529
t0010279	21	109	TAATACTGTCTGGTAATGCCG	bta-mir-429
t0010401	18	107	ACAAGTCAGGCTCTTGGG	bta-mir-125b-2
t0010434	21	107	CAAAACGTGAGGCGCTGCTAT	bta-mir-424
t0010444	21	107	CCCTGAACTAGGGGTCTGGAG	bta-mir-345
t0010597	20	105	AAGGTAGATAGAACAGGTCT	bta-mir-1839
t0010643	22	104	TTAATGCTAATCGTGATAGGGG	bta-mir-155
t0010646	21	104	AGATATTGCACGGTTGATCTC	bta-mir-154c
t0010752	18	103	TCCTGTACTGAGCTGCCC	bta-mir-486
t0010821	23	102	AAAGGTAGATAGAACAGGTCTTG	bta-mir-1839
t0010930	21	101	TTCATTCGGCTGTCCAGATGT	bta-mir-1298
t0010993	21	100	TTCCTATGCATATACTTCTTT	bta-mir-202
t0011055	22	99	TGGTAGACTATGGAACGTAGGC	bta-mir-379
t0011068	20	99	AACTGTTTGCAGAGGAAACT	bta-mir-452
t0011177	26	98	AGGGGTGCTATCTGTGGTTGAGGACA	bta-mir-342
t0011258	23	97	CGTCGGGACCGGGGTCCGGTGCG	bta-mir-2887-2
t0011318	20	96	CACCCGTAGAACCGACCTTG	bta-mir-99b
t0011381	19	95	AAGGAGCTTACAATCTAGC	bta-mir-708
t0011408	24	95	GCCTCGGATAGCCGGTCCCCCGCC	bta-mir-2904-3
t0011437	20	95	ATTCCTGGAAATACTGTTCT	bta-mir-145
t0011457	19	95	TGGGATATCATCATATACT	bta-mir-144
t0011473	21	94	AGAGGCTGGCCGTGATGAATT	bta-mir-485
t0011482	21	94	GGTGCAGTGCTGCATCTCTGG	bta-mir-143
t0011529	23	94	AGGGACTTTCAGGGGCAGCTGTG	bta-mir-365-2
t0011554	26	93	CCCCGCCGTCCCCGCCGGCGGGCCGT	bta-mir-2904-3
t0011837	22	91	ACCACCGACCGTTGACTGTACC	bta-mir-181a-2
t0011851	24	90	CAAGTCACTAGTGGTTCCGTTTAG	bta-mir-224
t0011900	20	90	TAGTAGACCGTATAGCGTAC	bta-mir-411a
t0011951	20	90	AAGGAGCTCACAGTCTATTG	bta-mir-28
t0012052	22	89	TTCCCTTTGTCATCCTTTGCCC	bta-mir-211
t0012114	20	88	TAGCAGCACATAATGGTTTG	bta-mir-15a
t0012234	18	87	TTAATGCTAATCGTGATA	bta-mir-155
t0012242	24	87	ATAGCCGGTCCCCCGCCGTCCCCG	bta-mir-2904-3
t0012311	21	86	CCGCACTGTGGGTACTTGCTG	bta-mir-106b
t0012413	18	85	TGAGGTAGGAGGTTGTAT	bta-let-7e
t0012444	21	85	AAGGAGCTTACAATCTAGCTG	bta-mir-708
t0012476	22	85	TATTGCACTCGTCCCGGCCTCC	bta-mir-92b
t0012519	21	85	CGGCAGCGCCGCGGGAGCCTC	bta-mir-2904-3
t0012527	18	84	TGAAAAGTTCGTTCGGGT	bta-mir-2284x
t0012657	22	83	CTTTCAGTCGGATGTTTACAGC	bta-mir-30e
t0012691	22	83	TAGCAGCGGGAACAGTACTGCA	bta-mir-503
t0012726	22	83	CCCATAAAGTAGAAAGCACTAC	bta-mir-142
t0012746	23	83	CAAGTCACTAGTGGTTCCGTTTA	bta-mir-224
t0012851	20	82	GGTGCAGTGCTGCATCTCTG	bta-mir-143
t0012897	21	81	TGAGAACTGAATTCCATAGGC	bta-mir-146b
t0012911	26	81	AGCCGGTCCCCCGCCGTCCCCGCCGG	bta-mir-2904-3
t0012924	23	81	AGACCCTGGTCTGCACTCTGTCT	bta-mir-504
t0012940	21	81	AGGGTTGGGCGGAGGCTTTCC	bta-mir-296
t0012974	22	81	TCGACCGGACCTCGACCGGCTC	bta-mir-1307
t0013212	20	79	GAAGTTGTTCGTGGTGGATT	bta-mir-382
t0013214	19	79	ACAAGTCAGGCTCTTGGGA	bta-mir-125b-2
t0013284	19	78	TGCGGGATCTTTAGTTGTG	bta-mir-3432-2
t0013296	22	78	GTCGGGACCGGGGTCCGGTGCG	bta-mir-2887-2
t0013300	19	78	CGAATCATTATTTGCTGCT	bta-mir-15b
t0013304	22	78	CAAAACGTGAGGCGCTGCTATA	bta-mir-424
t0013397	23	77	TCGGGACCGGGGTCCGGTGCGGA	bta-mir-2887-2
t0013404	21	77	ACCGGGGTCCGGTGCGGAGAG	bta-mir-2887-2
t0013439	24	77	TGAGGTAGGAGGTTGTATAGTTGA	bta-let-7e
t0013461	22	77	CTGGACTTGGAGTCAGAAGGCT	bta-mir-378-2
t0013478	24	77	CAGAGCTTAGCTGATTGGTGAACA	bta-mir-27b
t0013585	24	76	GTCGGGACCGGGGTCCGGTGCGGA	bta-mir-2887-2
t0013591	24	76	TTGAGGTAGTAGGTTGTATGGTTT	bta-let-7c
t0013602	19	76	TAGCAGCGGGAACAGTACT	bta-mir-503
t0013630	19	76	CGGGGTCCGGTGCGGAGAG	bta-mir-2887-2
t0013656	22	75	AAGGAGCTCACAGTCTATTGAG	bta-mir-28
t0013702	32	75	TCGGATAGCCGGTCCCCCGCCGTCCCCGCCGG	bta-mir-2904-3
t0013732	18	75	AGATATTGCACGGTTGAT	bta-mir-154c
t0013744	20	75	AGCGCCGCGGGAGCCTCGGT	bta-mir-2904-3
t0013757	21	75	TGGTAGACTATGGAACGTAGG	bta-mir-379
t0013829	23	74	TTTGGCAATGGTAGAACTCACAC	bta-mir-182
t0013883	23	74	TATGGCACTGGTAGAATTCACTG	bta-mir-183
t0013900	21	74	ACCACCGACCGTTGACTGTAC	bta-mir-181a-2
t0013965	23	73	TTTGGTCCCCTTCAACCAGCTGT	bta-mir-133a-1
t0014005	26	73	GATAGCCGGTCCCCCGCCGTCCCCGC	bta-mir-2904-3
t0014006	25	73	ACGGCAGCGCCGCGGGAGCCTCGGT	bta-mir-2904-3
t0014074	20	73	AAAAAGTTCGTTTGGGTTTT	bta-mir-2285e-2
t0014082	21	73	TTAATGCTAATCGTGATAGGG	bta-mir-155
t0014105	19	72	TGGAGAGAAAGGCAGTTCC	bta-mir-185
t0014128	22	72	ATAGTAGACCGTATAGCGTACG	bta-mir-411a
t0014222	21	72	ACTCGGCGTGGCGTCGGTCGT	bta-mir-1307
t0014248	23	72	GGTAAACGACTTGCACATGAACG	bta-mir-708
t0014261	22	72	ACGGCAGCGCCGCGGGAGCCTC	bta-mir-2904-3
t0014409	27	70	TTTGGCAATGGTAGAACTCACACTGGT	bta-mir-182
t0014446	21	70	AACTGTTTGCAGAGGAAACTG	bta-mir-452
t0014464	22	70	CCACCTCCCCTGCAAACGTCCA	bta-mir-1306
t0014471	21	70	TATTGCACTCGTCCCGGCCTC	bta-mir-92b
t0014489	20	70	CCTCGGATAGCCGGTCCCCC	bta-mir-2904-3
t0014491	20	70	ATGCACCTGGGCAAGGATTC	bta-mir-502a-2
t0014678	18	69	AAGCTGCCAGTTGAAGAA	bta-mir-22
t0014722	25	68	TTTGGCAATGGTAGAACTCACACTG	bta-mir-182
t0014730	29	68	TCGGATAGCCGGTCCCCCGCCGTCCCCGC	bta-mir-2904-3
t0014847	18	68	TGCGGGATCTTTAGTTGT	bta-mir-3432-2
t0014872	22	67	GAGGTAGTAGGTTGTATGGTTT	bta-let-7c
t0014891	21	67	CTTTCAGTCGGATGTTTACAG	bta-mir-30e
t0014901	19	67	CTTGGCACCTAGTAAGTAC	bta-mir-1271
t0015058	20	66	AGGTAGTAGGTTGTGTGGTT	bta-let-7b
t0015115	25	66	AACTGGCCCACAAAGTCCCGCTTTT	bta-mir-193b
t0015412	20	64	CCTGAACTAGGGGTCTGGAG	bta-mir-345
t0015444	20	64	GGGTTCCTGGCATGCTGATT	bta-mir-23b
t0015480	21	64	AGGTAGTAGGTTGTGTGGTTT	bta-let-7b
t0015495	19	64	AAGGTAGATAGAACAGGTC	bta-mir-1839
t0015519	23	64	CGGTCCCCCGCCGTCCCCGCCGG	bta-mir-2904-3
t0015542	21	64	TTGAGGTAGTAGGTTGTATGG	bta-let-7c
t0015554	20	63	CTGGACTTGGAGTCAGAAGG	bta-mir-378-2
t0015752	24	62	AGGGACTTTTGGGGGCAGATGTGT	bta-mir-365-1
t0015756	22	62	AGGGGCAGAGAGCGAGACTTTT	bta-mir-423
t0015787	20	62	TAAAGTGCTGACAGTGCAGA	bta-mir-106b
t0015811	22	62	AGAGCTTAGCTGATTGGTGAAC	bta-mir-27b
t0015851	18	62	TGGAATGTAAGGAAGTGT	bta-mir-206
t0015858	24	62	GTAGAGGAGATGGCGCAGGGGACA	bta-mir-877
t0015873	21	62	AAAAGTTCGTTTGGGTTTTTC	bta-mir-2285e-2
t0015916	31	61	CGGATAGCCGGTCCCCCGCCGTCCCCGCCGG	bta-mir-2904-3
t0015920	20	61	TTAATGCTAATCGTGATAGG	bta-mir-155
t0015954	20	61	TGAGGGGCAGAGAGCGAGAC	bta-mir-423
t0016040	22	61	CTGGCCCTCTCTGCCCTTCCGT	bta-mir-328
t0016133	22	60	GGTGCAGTGCTGCATCTCTGGT	bta-mir-143
t0016191	19	60	TCAGTGCATGACAGAACTT	bta-mir-152
t0016248	19	60	TTAATGCTAATCGTGATAG	bta-mir-155
t0016253	23	60	CACCCGTCCCGTGCGTCCCCGGA	bta-mir-1247
t0016315	30	59	GGATAGCCGGTCCCCCGCCGTCCCCGCCGG	bta-mir-2904-3
t0016318	20	59	GAGGTAGTAGGTTGTGTGGT	bta-let-7b
t0016543	30	58	CTCGGATAGCCGGTCCCCCGCCGTCCCCGC	bta-mir-2904-3
t0016588	23	58	ACGGCAGCGCCGCGGGAGCCTCG	bta-mir-2904-3
t0016645	21	58	GGAATGTAAAGAAGTATGTAT	bta-mir-1-1
t0016675	22	58	CTCGGCGTGGCGTCGGTCGTGG	bta-mir-1307
t0016723	21	57	TTTCAGTCGGATGTTTGCAGC	bta-mir-30a
t0016862	21	57	AGAGGTAAAAAATTGATTTGA	bta-mir-6119
t0016921	22	57	TGGCAGTGTCTTAGCTGGTTGT	bta-mir-34a
t0017039	27	56	ATAGCCGGTCCCCCGCCGTCCCCGCCG	bta-mir-2904-3
t0017104	20	56	CAGCGCCGCGGGAGCCTCGG	bta-mir-2904-3
t0017159	19	55	CCCTGAACTAGGGGTCTGG	bta-mir-345
t0017162	20	55	CAGCAGCAATTCATGTTTTG	bta-mir-424
t0017166	21	55	TCTTGGAGTAGGTCATTGGGT	bta-mir-432
t0017191	22	55	TACGTAGATATATATGTATTTT	bta-mir-1277
t0017253	27	55	TAGCCGGTCCCCCGCCGTCCCCGCCGG	bta-mir-2904-3
t0017334	18	55	AAGGAGCTTACAATCTAG	bta-mir-708
t0017346	20	54	TGCGGGATCTTTAGTTGTGG	bta-mir-3432-2
t0017384	24	54	TTAATGCTAATCGTGATAGGGGTT	bta-mir-155
t0017395	25	54	ATAGCCGGTCCCCCGCCGTCCCCGC	bta-mir-2904-3
t0017538	22	54	TTTGGCACTAGCACATTTTTGC	bta-mir-96
t0017551	20	54	CAGCAGCACACTGTGGTTTG	bta-mir-497
t0017630	22	53	AGAGGCTGGCCGTGATGAATTC	bta-mir-485
t0017672	23	53	TTTGGCACTAGCACATTTTTGCT	bta-mir-96
t0017717	23	53	TGCTATGCCAACATATTGCCATC	bta-mir-31
t0017729	23	53	AGAGGCTGGCCGTGATGAATTCG	bta-mir-485
t0017921	19	52	CTCGGATAGCCGGTCCCCC	bta-mir-2904-3
t0017964	19	52	CACCCGTAGAACCGACCTT	bta-mir-99b
t0017974	19	52	TATTGCACTCGTCCCGGCC	bta-mir-92b
t0018049	23	52	ATATAATACAACCTGCTAAGTGT	bta-mir-374b
t0018055	23	52	ACTCGGCGTGGCGTCGGTCGTGG	bta-mir-1307
t0018080	22	51	GCAAAGCACACGGCCTGCAGAG	bta-mir-330
t0018214	23	51	TCAAGAGCAATAACGAAAAATGT	bta-mir-335
t0018575	20	50	CGGGACCGGGGTCCGGTGCG	bta-mir-2887-2
t0018625	18	49	CCTCGGATAGCCGGTCCC	bta-mir-2904-3
t0018741	23	49	TGGAGACGCGGCCCTGTTGGAGT	bta-mir-139
t0018762	24	49	TCGGGACCGGGGTCCGGTGCGGAG	bta-mir-2887-2
t0018842	22	49	AAACAAACATGGTGCACTTCTT	bta-mir-495
t0018955	23	48	GCCTCGGATAGCCGGTCCCCCGC	bta-mir-2904-3
t0019017	22	48	TTTGTTCGTTCGGCTCGCGTGA	bta-mir-375
t0019059	18	48	ACCACCGACCGTTGACTG	bta-mir-181a-2
t0019149	20	47	TACCCATTGCATATCGGAGC	bta-mir-660
t0019338	20	47	CGGATAGCCGGTCCCCCGCC	bta-mir-2904-3
t0019364	20	47	TCTTGGAGTAGGTCATTGGG	bta-mir-432
t0019524	18	46	TGTGACAGATTGATAACT	bta-mir-542
t0019663	21	46	CGGGGTTTTGAGGGCGAGATG	bta-mir-193b
t0019693	23	46	CAAGCTCGTGTCTGTGGGTCCGT	bta-mir-99b
t0019705	28	46	CTCGGATAGCCGGTCCCCCGCCGTCCCC	bta-mir-2904-3
t0019736	28	46	GATAGCCGGTCCCCCGCCGTCCCCGCCG	bta-mir-2904-3
t0019761	20	45	AATGGCGCCACTAGGGTTGT	bta-mir-652
t0019819	21	45	TGCGGGGCTAGGGCTAACAGC	bta-mir-744
t0019976	23	45	TGGCAGTGTCTTAGCTGGTTGTT	bta-mir-34a
t0020004	21	45	CAGCGCCGCGGGAGCCTCGGT	bta-mir-2904-3
t0020015	28	45	CGGATAGCCGGTCCCCCGCCGTCCCCGC	bta-mir-2904-3
t0020036	25	45	CGTCGGGACCGGGGTCCGGTGCGGA	bta-mir-2887-2
t0020052	21	45	TATACGACCTGCTGCCTTTCT	bta-let-7d
t0020066	20	45	CATTATTACTTTTGGTACGC	bta-mir-126
t0020201	22	44	ATAAAGTAGAAAGCACTACTAA	bta-mir-142
t0020232	20	44	TATTGCACTCGTCCCGGCCT	bta-mir-92b
t0020289	22	44	TCGGGACCGGGGTCCGGTGCGG	bta-mir-2887-2
t0020292	27	44	GGATAGCCGGTCCCCCGCCGTCCCCGC	bta-mir-2904-3
t0020328	20	44	GAGGTAGTAGGTTGTATGGT	bta-let-7c
t0020329	22	44	ACGCCCTTCCCCCCCTTCTTCA	bta-mir-1249
t0020417	22	43	CAAGCTCGCTTCTATGGGTCTG	bta-mir-99a
t0020508	25	43	GCCGGTCCCCCGCCGTCCCCGCCGG	bta-mir-2904-3
t0020543	24	43	GCAAAGCACACGGCCTGCAGAGAG	bta-mir-330
t0020624	23	43	GAGGGACTTTCAGGGGCAGCTGT	bta-mir-365-2
t0020661	20	43	CATGCCTTGAGTGTAGGACC	bta-mir-532
t0020692	22	43	AGGCGGAGACTTGGGCAATTGC	bta-mir-25
t0020798	21	42	AACATAGAGGAAATTCCACGT	bta-mir-376c
t0020898	20	42	CCGCACTGTGGGTACTTGCT	bta-mir-106b
t0021026	27	42	TCGGATAGCCGGTCCCCCGCCGTCCCC	bta-mir-2904-3
t0021042	23	41	CAAGCTCGCTTCTATGGGTCTGT	bta-mir-99a
t0021088	22	41	TATGTGCCTTTGGACTACATCG	bta-mir-455
t0021130	20	41	AGGTAGATAGAACAGGTCTT	bta-mir-1839
t0021232	22	41	AGAGGTAAAAAATTGATTTGAC	bta-mir-6119
t0021348	19	41	CATAAAGTAGAAAGCACTA	bta-mir-142
t0021356	23	41	TCCCCCAGGTGTGATTCTGATTT	bta-mir-361
t0021391	19	41	CAATGTTTCCACAGTGCAT	bta-mir-33a
t0021435	26	40	CGTCGGGACCGGGGTCCGGTGCGGAG	bta-mir-2887-2
t0021472	19	40	TCGGATAGCCGGTCCCCCG	bta-mir-2904-3
t0021475	22	40	TGCTATGCCAACATATTGCCAT	bta-mir-31
t0021699	22	40	ACTGGCCCACAAAGTCCCGCTT	bta-mir-193b
t0021701	20	40	CTTTCAGTCGGATGTTTACA	bta-mir-30e
t0021731	19	40	TTATAATACAACCTGATAA	bta-mir-374a
t0021733	23	40	AACCTGGCATACAATGTAGATTT	bta-mir-221
t0021785	20	39	AGGTAGTAGGTTGTATGGTT	bta-let-7c
t0021852	24	39	GGCCTCGGATAGCCGGTCCCCCGC	bta-mir-2904-3
t0021910	19	39	TAGTAGACCGTATAGCGTA	bta-mir-411a
t0021917	29	39	CCTCGGATAGCCGGTCCCCCGCCGTCCCC	bta-mir-2904-3
t0021952	22	39	TCCATTACACTACCCTGCCTCT	bta-mir-885
t0022086	24	39	CTCGGATAGCCGGTCCCCCGCCGT	bta-mir-2904-3
t0022141	23	39	TGTAACAGCAACTCCATGTGGAA	bta-mir-194-2
t0022165	23	38	CTCGGATAGCCGGTCCCCCGCCG	bta-mir-2904-3
t0022192	25	38	GATAGCCGGTCCCCCGCCGTCCCCG	bta-mir-2904-3
t0022262	19	38	AGAGCTTAGCTGATTGGTG	bta-mir-27b
t0022265	20	38	TGGGATATCATCATATACTG	bta-mir-144
t0022506	26	38	CTCGGATAGCCGGTCCCCCGCCGTCC	bta-mir-2904-3
t0022686	20	37	CATCTTACTGGGCAGCATTG	bta-mir-200b
t0022792	22	37	TTTCCTATGCATATACTTCTTT	bta-mir-202
t0022803	23	37	AAACAAACATGGTGCACTTCTTT	bta-mir-495
t0022880	19	37	GAGGTAGTAGGTTGTGTGG	bta-let-7b
t0022893	20	37	CCGGGGTCCGGTGCGGAGAG	bta-mir-2887-2
t0022994	23	36	CGCATCCCCTAGGGCATTGGTGT	bta-mir-324
t0022999	19	36	AGCGCCGCGGGAGCCTCGG	bta-mir-2904-3
t0023020	21	36	TGTTTGCAGAGGAAACTGAGA	bta-mir-452
t0023030	33	36	CTCGGATAGCCGGTCCCCCGCCGTCCCCGCCGG	bta-mir-2904-3
t0023114	19	36	TGAGGGGCAGAGAGCGAGA	bta-mir-423
t0023159	21	36	TCTAGGTATGGTCCCAGGGAT	bta-mir-331
t0023186	19	36	CAGCAGCACACTGTGGTTT	bta-mir-497
t0023214	19	36	TCTTGGAGTAGGTCATTGG	bta-mir-432
t0023215	22	36	TGTGACAGATTGATAACTGAAA	bta-mir-542
t0023277	22	36	AACACACCTATTCAAGGATTCA	bta-mir-362
t0023314	21	36	AGGCAGTGTAGTTAGCTGATT	bta-mir-34c
t0023352	23	36	CAAAGCACACGGCCTGCAGAGAG	bta-mir-330
t0023393	19	35	TGGAATGTAAGGAAGTGTG	bta-mir-206
t0023446	23	35	AAGCTGCCAGTTGAAGAACTGTT	bta-mir-22
t0023462	19	35	CATTATTACTTTTGGTACG	bta-mir-126
t0023614	22	35	TTGTACATGGTAGGCTTTCATT	bta-mir-493
t0023669	24	35	AAGGTAGATAGAACAGGTCTTGTT	bta-mir-1839
t0023676	21	35	TTGGTCCCCTTCAACCAGCTG	bta-mir-133a-1
t0023693	23	35	ACAACCCTAGGAGAGGGTGCCAT	bta-mir-652
t0023716	20	35	TTTCAGTCGGATGTTTGCAG	bta-mir-30a
t0023872	22	34	CCTCAGTCAGCCTTGTGGATGT	bta-mir-3431
t0023898	24	34	ACTGCAGTGAAGGCACTTGTAGCA	bta-mir-17
t0024025	27	34	CTCGGATAGCCGGTCCCCCGCCGTCCC	bta-mir-2904-3
t0024181	20	34	TGGTAGACTATGGAACGTAG	bta-mir-379
t0024196	21	34	TTTGTTCGTTCGGCTCGCGTG	bta-mir-375
t0024226	25	34	CCTCGGATAGCCGGTCCCCCGCCGT	bta-mir-2904-3
t0024245	25	34	CCCGCCGTCCCCGCCGGCGGGCCGT	bta-mir-2904-3
t0024246	31	34	CTCGGATAGCCGGTCCCCCGCCGTCCCCGCC	bta-mir-2904-3
t0024259	22	34	AGACCCTGGTCTGCACTCTGTC	bta-mir-504
t0024317	20	34	TTGGTCCCCTTCAACCAGCT	bta-mir-133b
t0024347	20	33	CAATGTTTCCACAGTGCATC	bta-mir-33a
t0024364	23	33	TTCATTCGGCTGTCCAGATGTAT	bta-mir-1298
t0024372	20	33	TTGAGGTAGTAGGTTGTATG	bta-let-7c
t0024437	23	33	GGACCGGGGTCCGGTGCGGAGAG	bta-mir-2887-2
t0024470	19	33	AATCATTCACGGACAACAC	bta-mir-382
t0024493	18	33	CTCGGATAGCCGGTCCCC	bta-mir-2904-3
t0024524	30	33	GATAGCCGGTCCCCCGCCGTCCCCGCCGGC	bta-mir-2904-3
t0024592	23	33	GGCCTCGGATAGCCGGTCCCCCG	bta-mir-2904-3
t0024631	21	33	TTCCCTTTGTCATCCTTTGCC	bta-mir-211
t0024653	28	33	CCTCGGATAGCCGGTCCCCCGCCGTCCC	bta-mir-2904-3
t0024687	20	33	CGAATCATTATTTGCTGCTC	bta-mir-15b
t0024699	23	33	ACTGCAGTGAAGGCACTTGTAGC	bta-mir-17
t0024704	20	33	CTTGGCACCTAGTAAGTACT	bta-mir-1271
t0024713	18	33	AGACCCTGGTCTGCACTC	bta-mir-504
t0024714	21	33	TGTGACAGATTGATAACTGAA	bta-mir-542
t0024786	21	33	CCACCTCCCCTGCAAACGTCC	bta-mir-1306
t0024839	23	32	TGAAACATACACGGGAAACCTCT	bta-mir-494
t0024851	23	32	AGAGGTCTTCCATGGTGCATTCG	bta-mir-154b
t0024887	21	32	TTTGGTCCCCTTCAACCAGCT	bta-mir-133b
t0024986	22	32	AGGGACTTTTGGGGGCAGATGT	bta-mir-365-1
t0025062	25	32	AGCCGGTCCCCCGCCGTCCCCGCCG	bta-mir-2904-3
t0025092	21	32	GGCAGCGCCGCGGGAGCCTCG	bta-mir-2904-3
t0025102	23	32	ACTGGCCCACAAAGTCCCGCTTT	bta-mir-193b
t0025154	21	32	CATAAAGTAGAAAGCACTACT	bta-mir-142
t0025226	24	32	AAAGCTGGGTTGAGAGGGCGAAAA	bta-mir-320a-1
t0025232	24	32	CCTCGGATAGCCGGTCCCCCGCCG	bta-mir-2904-3
t0025335	21	32	GAGAGATCAGAGGCGCAGAGT	bta-mir-6529
t0025359	22	32	GCTCTGACTTTATTGCACTACT	bta-mir-301a
t0025363	22	32	GAGGGGCAGAGAGCGAGACTTT	bta-mir-423
t0025392	31	32	CCTCGGATAGCCGGTCCCCCGCCGTCCCCGC	bta-mir-2904-3
t0025424	19	31	CCTCGGATAGCCGGTCCCC	bta-mir-2904-3
t0025484	22	31	TTTGGTCCCCTTCAACCAGCTG	bta-mir-133a-1
t0025485	24	31	CCGCCGTCCCCGCCGGCGGGCCGT	bta-mir-2904-3
t0025652	19	31	CTGGAGGACTAAGAAGGCT	bta-mir-1940
t0025672	20	31	CGGCAGCGCCGCGGGAGCCT	bta-mir-2904-3
t0025683	29	31	CTCGGATAGCCGGTCCCCCGCCGTCCCCG	bta-mir-2904-3
t0025781	21	31	CGGCTCTGGGTCTGTGGGGAG	bta-mir-760
t0025837	18	31	AAGGTAGATAGAACAGGT	bta-mir-1839
t0026184	18	30	CTTGGCACCTAGTAAGTA	bta-mir-1271
t0026203	19	30	AAAAGTTCGTTCGGGTTTT	bta-mir-2284y-7
t0026247	19	30	CATCTTACTGGGCAGCATT	bta-mir-200b
t0026397	21	30	CGAATCATTATTTGCTGCTCT	bta-mir-15b
t0026422	23	30	GGCAGCGCCGCGGGAGCCTCGGT	bta-mir-2904-3
t0026575	21	30	CCTCCCACACCCAAGGCTTGC	bta-mir-532
t0026610	22	30	ACCATCGACCGTTGATTGTACC	bta-mir-181a-1
t0026612	19	30	GGTAGTAGGTTGTGTGGTT	bta-let-7b
t0026834	20	29	TAATACTGTCTGGTAATGCC	bta-mir-429
t0026877	18	29	TTATAAAGCAATGAGACT	bta-mir-340
t0027040	21	29	GAAGTTGTTCGTGGTGGATTC	bta-mir-382
t0027215	32	29	CTCGGATAGCCGGTCCCCCGCCGTCCCCGCCG	bta-mir-2904-3
t0027216	23	29	CGCCGTCCCCGCCGGCGGGCCGT	bta-mir-2904-3
t0027256	19	28	TCCAGCATCAGTGATTTTG	bta-mir-338
t0027287	23	28	CGTGCCTACTGAGCTGAAACACA	bta-mir-24-2
t0027320	22	28	TAGGTAGTTTCATGTTGTTGGG	bta-mir-196a-1
t0027512	20	28	TAGCAGCGGGAACAGTACTG	bta-mir-503
t0027544	22	28	CAAAGCACACGGCCTGCAGAGA	bta-mir-330
t0027553	21	28	ATGCACCTGGGCAAGGATTCT	bta-mir-500
t0027600	26	28	CCCCCGCCGTCCCCGCCGGCGGGCCG	bta-mir-2904-3
t0027614	21	28	ACCCGTAGAACCGACCTTGCG	bta-mir-99b
t0027623	20	28	TTATAATACAACCTGATAAG	bta-mir-374a
t0027673	21	28	GCAGCGCCGCGGGAGCCTCGG	bta-mir-2904-3
t0027857	19	28	CCCATAAAGTAGAAAGCAC	bta-mir-142
t0027926	31	27	TCGGATAGCCGGTCCCCCGCCGTCCCCGCCG	bta-mir-2904-3
t0028076	21	27	TTGCATATGTAGGATGTCCCA	bta-mir-448
t0028081	19	27	TACCCATTGCATATCGGAG	bta-mir-660
t0028194	18	27	ATGCACCTGGGCAAGGAT	bta-mir-502a-2
t0028197	19	27	ACCCGTCCCGTGCGTCCCC	bta-mir-1247
t0028232	19	27	TGTGACAGATTGATAACTG	bta-mir-542
t0028330	24	27	GATAGCCGGTCCCCCGCCGTCCCC	bta-mir-2904-3
t0028344	22	27	CGGGACCGGGGTCCGGTGCGGA	bta-mir-2887-2
t0028350	18	27	TCGGATAGCCGGTCCCCC	bta-mir-2904-3
t0028357	30	27	TCGGATAGCCGGTCCCCCGCCGTCCCCGCC	bta-mir-2904-3
t0028397	24	27	ACGGCAGCGCCGCGGGAGCCTCGG	bta-mir-2904-3
t0028483	23	27	ACTGGACTTGGAGTCAGAAGGCC	bta-mir-378-1
t0028538	22	27	AATCCTTGGAACCTAGGTGTGA	bta-mir-362
t0028627	23	26	GATAGCCGGTCCCCCGCCGTCCC	bta-mir-2904-3
t0028655	22	26	GGCAGCGCCGCGGGAGCCTCGG	bta-mir-2904-3
t0028819	23	26	GGGAGCCAGGAAGTATTGATGTT	bta-mir-505
t0028825	21	26	TAGTAGACCGTATAGCGTACG	bta-mir-411a
t0028919	20	26	GTATCCCACTTCTGACACCA	bta-mir-2478
t0029167	25	26	CTCGGATAGCCGGTCCCCCGCCGTC	bta-mir-2904-3
t0029217	22	26	TTTGGCAATGGTAGAACTCACA	bta-mir-182
t0029256	23	26	ATGCACCTGGGCAAGGATTCTGA	bta-mir-500
t0029368	25	25	GGCCTCGGATAGCCGGTCCCCCGCC	bta-mir-2904-3
t0029515	22	25	CGAATCATTATTTGCTGCTCTA	bta-mir-15b
t0029557	22	25	AAGCCCTTACCCCAAAAAGCAT	bta-mir-129-2
t0029586	22	25	GCAGCGCCGCGGGAGCCTCGGT	bta-mir-2904-3
t0029664	27	25	GATAGCCGGTCCCCCGCCGTCCCCGCC	bta-mir-2904-3
t0029665	21	25	CTATACGACCTGCTGCCTTTC	bta-let-7d
t0029688	23	25	TCCAGCATCAGTGATTTTGTTGA	bta-mir-338
t0029750	21	25	AGGCGGAGACTTGGGCAATTG	bta-mir-25
t0029771	21	25	TTCCCTTTGTCATCCTATGCC	bta-mir-204
t0029804	22	25	AACAAACATGGTGCACTTCTTT	bta-mir-495
t0029875	27	25	CCTCGGATAGCCGGTCCCCCGCCGTCC	bta-mir-2904-3
t0029898	18	25	ACCCCACTCCTGGTACCA	bta-mir-4286-2
t0029901	21	25	CAAGTCACTAGTGGTTCCGTT	bta-mir-224
t0030011	29	25	ATAGCCGGTCCCCCGCCGTCCCCGCCGGC	bta-mir-2904-3
t0030025	23	25	AGCCGGTCCCCCGCCGTCCCCGC	bta-mir-2904-3
t0030030	24	25	ACAACCCTAGGAGAGGGTGCCATT	bta-mir-652
t0030041	20	25	CCCTGAACTAGGGGTCTGGA	bta-mir-345
t0030047	22	25	CAAAAAGTTCGTTTGGGTTTTT	bta-mir-2285e-2
t0030048	21	25	GCCTCGGATAGCCGGTCCCCC	bta-mir-2904-3
t0030109	22	24	GTGCCTACTGAGCTGAAACACA	bta-mir-24-2
t0030165	18	24	TTCCCTTTGTCATCCTTT	bta-mir-211
t0030205	22	24	TCGGGGTTTTGAGGGCGAGATG	bta-mir-193b
t0030455	28	24	TCGGATAGCCGGTCCCCCGCCGTCCCCG	bta-mir-2904-3
t0030540	23	24	TCGGATAGCCGGTCCCCCGCCGT	bta-mir-2904-3
t0030558	24	24	CGTCGGGACCGGGGTCCGGTGCGG	bta-mir-2887-2
t0030635	23	24	ATAGCCGGTCCCCCGCCGTCCCC	bta-mir-2904-3
t0030724	23	24	TCTGGCTCCGTGTCTTCACTCCC	bta-mir-149
t0030779	23	24	GGTGCAGTGCTGCATCTCTGGTC	bta-mir-143
t0030795	23	24	ACATGCCTTGAGTGTAGGACCGT	bta-mir-532
t0030817	19	24	TTCAACGGGTATTTATTGA	bta-mir-95
t0030973	24	23	CGGTCCCCCGCCGTCCCCGCCGGC	bta-mir-2904-3
t0031042	19	23	TGAGAACTGAATTCCATAG	bta-mir-146a
t0031059	25	23	GTCGGGACCGGGGTCCGGTGCGGAG	bta-mir-2887-2
t0031164	18	23	CGAATCATTATTTGCTGC	bta-mir-15b
t0031215	21	23	AACACACCTATTCAAGGATTC	bta-mir-362
t0031262	27	23	GTCGGGACCGGGGTCCGGTGCGGAGAG	bta-mir-2887-2
t0031284	22	23	TTTTTCATTATTGCTCCTGACC	bta-mir-335
t0031313	21	23	CGGGGTCCGGTGCGGAGAGCC	bta-mir-2887-2
t0031334	22	23	AGGCAGCGGGGTGTAGTGGATA	bta-mir-885
t0031368	21	23	CTTATCAGGTTGTATTGTAAT	bta-mir-374a
t0031606	24	23	GTTGAGGTAGTAGGTTGTATGGTT	bta-let-7c
t0031635	20	23	CTTTCAGTCGGATGTTTGCA	bta-mir-30a
t0031650	20	23	GGTAGTAGGTTGTGTGGTTT	bta-let-7b
t0031653	21	23	AGGGGCAGAGAGCGAGACTTT	bta-mir-423
t0031795	21	22	AGGCAGCGGGGTGTAGTGGAT	bta-mir-885
t0032065	19	22	TAAAGTGCTGACAGTGCAG	bta-mir-106b
t0032105	22	22	TACCGCACTGTGGGTACTTGCT	bta-mir-106b
t0032224	20	22	GCCCCTGGGCCTATCCTAGA	bta-mir-331
t0032291	23	22	AGGTTACCCGAGCAACTTTGCAT	bta-mir-409a
t0032358	21	22	TGACCGATTTCTCCTGGTGTT	bta-mir-29d
t0032406	21	22	GTGCCTACTGAGCTGAAACAC	bta-mir-24-2
t0032424	22	22	AAAAGTTCGTTCGGGTTTTTCA	bta-mir-2284y-3
t0032437	24	22	AGGCAGTGTAGTTAGCTGATTGCT	bta-mir-34c
t0032627	21	22	GAGGGCCCCCCCCAATCCTGT	bta-mir-296
t0032650	21	22	ACCATCGACCGTTGATTGTAC	bta-mir-181a-1
t0032740	18	21	ATGCGGGATCTTTAGTTG	bta-mir-3432-2
t0032805	25	21	TGAGGTAGTAGGTTGTATAGTTTTA	bta-let-7a-1
t0032811	22	21	GCCTCGGATAGCCGGTCCCCCG	bta-mir-2904-3
t0032831	19	21	ATGCGGGATCTTTAGTTGT	bta-mir-3432-2
t0032832	21	21	TCCAGCATCAGTGATTTTGTT	bta-mir-338
t0032868	20	21	AAAAGTTCGTTTGGGTTTTT	bta-mir-2285e-2
t0032869	26	21	ATAGCCGGTCCCCCGCCGTCCCCGCC	bta-mir-2904-3
t0033124	23	21	CTCAGTCAGCCTTGTGGATGTAT	bta-mir-3431
t0033304	20	21	AATGCACCTGGGCAAGGATT	bta-mir-502a-2
t0033379	20	21	CGGGGTCCGGTGCGGAGAGC	bta-mir-2887-2
t0033519	26	21	AATCCTTGGAACCTAGGTGTGAGTGC	bta-mir-362
t0033533	22	21	GTCATACACGGCTCTCCTCTCT	bta-mir-485
t0033565	29	21	GGATAGCCGGTCCCCCGCCGTCCCCGCCG	bta-mir-2904-3
t0033588	21	21	AATGGCGCCACTAGGGTTGTG	bta-mir-652
t0033689	20	21	ATGGCACTGGTAGAATTCAC	bta-mir-183
t0033694	21	21	AATCATTCACGGACAACACTT	bta-mir-382
t0033751	19	21	GCAGCGCCGCGGGAGCCTC	bta-mir-2904-3
t0033860	24	20	GGGACCGGGGTCCGGTGCGGAGAG	bta-mir-2887-2
t0033870	23	20	TGGACGGAGAACTGATAAGGGTA	bta-mir-184
t0033930	22	20	CAACAAATCACAGTCTGCCATA	bta-mir-7-2
t0034042	23	20	ATCAACAGACATTAATTGGGCGC	bta-mir-421
t0034076	22	20	CTCAGTCAGCCTTGTGGATGTA	bta-mir-3431
t0034100	22	20	TGAGAACTGAATTCCATAGGTT	bta-mir-146a
t0034275	25	20	TTAATGCTAATCGTGATAGGGGTTT	bta-mir-155
t0034303	26	20	CCTCGGATAGCCGGTCCCCCGCCGTC	bta-mir-2904-3
t0034409	22	20	ATCATGATGGGCTCCTCGGTGT	bta-mir-433
t0034426	25	20	CCGGTCCCCCGCCGTCCCCGCCGGC	bta-mir-2904-3
t0034429	25	20	TGAGGTAGTAGGTTGTGTGGTTTCA	bta-let-7b
t0034471	19	20	TAATGCCCCTAAAAATCCT	bta-mir-365-2
t0034473	22	20	CAAGCTCGTGTCTGTGGGTCCG	bta-mir-99b
t0034698	25	20	TCGGATAGCCGGTCCCCCGCCGTCC	bta-mir-2904-3
t0034777	22	20	AAACATTCGCGGTGCACTTCTT	bta-mir-543
t0034866	20	19	ACAAGTCAGGCTCTTGGGAC	bta-mir-125b-2
t0034889	21	19	AGAGGTCTTCCATGGTGCATT	bta-mir-154b
t0034899	22	19	TCCCCCAGGTGTGATTCTGATT	bta-mir-361
t0034993	19	19	AAAAAGTTCGTTTGGGTTT	bta-mir-2285e-2
t0035067	20	19	GCCTCGGATAGCCGGTCCCC	bta-mir-2904-3
t0035137	20	19	CTGGGAGAGGGTTGTTTACT	bta-mir-30c
t0035266	22	19	CGGTCCCCCGCCGTCCCCGCCG	bta-mir-2904-3
t0035301	22	19	CGGATAGCCGGTCCCCCGCCGT	bta-mir-2904-3
t0035442	19	19	CCTGAACTAGGGGTCTGGA	bta-mir-345
t0035520	18	19	CGGGGTCCGGTGCGGAGA	bta-mir-2887-2
t0035609	22	19	AAAGGTAGATAGAACAGGTCTT	bta-mir-1839
t0035771	23	19	ACAGGGTAGAACCACGGACAGGA	bta-mir-140
t0035817	20	19	TTCAACGGGTATTTATTGAG	bta-mir-95
t0035883	22	19	TCGGATAGCCGGTCCCCCGCCG	bta-mir-2904-3
t0035984	19	19	CAGCGCCGCGGGAGCCTCG	bta-mir-2904-3
t0036035	21	18	CACCCGTCCCGTGCGTCCCCG	bta-mir-1247
t0036159	22	18	ATCTAGACTGTGAGCTTCTAGA	bta-mir-708
t0036167	21	18	TGCCAAGCCCACGTTCAAAGG	bta-mir-6123
t0036306	22	18	GATAGCCGGTCCCCCGCCGTCC	bta-mir-2904-3
t0036408	20	18	CTAGGTATGGTCCCAGGGAT	bta-mir-331
t0036413	22	18	GGATTCCTGGAAATACTGTTCT	bta-mir-145
t0036467	18	18	TGGAGAGAAAGGCAGTTC	bta-mir-185
t0036960	23	18	TCTTGGAGTAGGTCATTGGGTGG	bta-mir-432
t0036984	21	18	TCGGGGTTTTGAGGGCGAGAT	bta-mir-193b
t0037051	25	18	CGGGACCGGGGTCCGGTGCGGAGAG	bta-mir-2887-2
t0037133	20	18	CGGGGTTTTGAGGGCGAGAT	bta-mir-193b
t0037192	26	18	CGGATAGCCGGTCCCCCGCCGTCCCC	bta-mir-2904-3
t0037288	23	18	CGGGACCGGGGTCCGGTGCGGAG	bta-mir-2887-2
t0037374	21	17	TCAAGAGCAATAACGAAAAAT	bta-mir-335
t0037400	20	17	CATAAAGTAGAAAGCACTAC	bta-mir-142
t0037540	24	17	AATCCTTGGAACCTAGGTGTGAGT	bta-mir-362
t0037557	24	17	GTGCCTACTGAGCTGAAACACAGT	bta-mir-24-2
t0037705	22	17	GTCAGTTTGTCAAATACCCCAA	bta-mir-223
t0038008	18	17	GATTTCAGTGGAGTGAAG	bta-mir-205
t0038019	22	17	CGTCGGGACCGGGGTCCGGTGC	bta-mir-2887-2
t0038139	21	17	ACGCCCTTCCCCCCCTTCTTC	bta-mir-1249
t0038207	18	17	ATCAACAGACATTAATTG	bta-mir-421
t0038232	22	17	GAAGTTGTTCGTGGTGGATTCG	bta-mir-382
t0038349	22	17	GCCCCTGGGCCTATCCTAGAAC	bta-mir-331
t0038474	22	17	TCGTGTCTTGTGTTGCAGCCGG	bta-mir-187
t0038507	20	17	AGGGTTGGGCGGAGGCTTTC	bta-mir-296
t0038617	32	17	GCCTCGGATAGCCGGTCCCCCGCCGTCCCCGC	bta-mir-2904-3
t0038637	23	17	AAACATTCGCGGTGCACTTCTTT	bta-mir-543
t0038652	21	17	GGTTGATCAGAGAACATACAT	bta-mir-411c
t0038658	23	17	AAGCTGGGTTGAGAGGGCGAAAA	bta-mir-320a-1
t0038716	22	16	CATAAAGTAGAAAGCACTACTA	bta-mir-142
t0038725	20	16	TGTGACAGATTGATAACTGA	bta-mir-542
t0038731	22	16	TATGTGGGACGGTAAACCGCTT	bta-mir-299
t0038763	26	16	TCGGATAGCCGGTCCCCCGCCGTCCC	bta-mir-2904-3
t0038816	23	16	GTCGGGACCGGGGTCCGGTGCGG	bta-mir-2887-2
t0038819	26	16	TAGCCGGTCCCCCGCCGTCCCCGCCG	bta-mir-2904-3
t0038960	21	16	TTTCAGTCGGATGTTTACAGC	bta-mir-30e
t0039107	23	16	TTCACCACCTTCTCCACCCAGCA	bta-mir-197
t0039133	21	16	ACGGCAGCGCCGCGGGAGCCT	bta-mir-2904-3
t0039266	22	16	AACCGTTACCATTACTGAGTTT	bta-mir-451
t0039352	22	16	AGCAGCACACTGTGGTTTGTAC	bta-mir-497
t0039425	21	16	CGGATAGCCGGTCCCCCGCCG	bta-mir-2904-3
t0039579	22	16	GGTCCCCCGCCGTCCCCGCCGG	bta-mir-2904-3
t0039644	21	16	CTATACAACCTACTGCCTTCC	bta-let-7b
t0039776	18	16	CGCCGCGGGAGCCTCGGT	bta-mir-2904-3
t0039808	20	16	TTCCCTTTGTCATCCTTTGC	bta-mir-211
t0039927	22	16	GGACCGGGGTCCGGTGCGGAGA	bta-mir-2887-2
t0039968	19	16	CGGATAGCCGGTCCCCCGC	bta-mir-2904-3
t0039990	23	16	CATCTTACTGGGCAGCATTGGAT	bta-mir-200b
t0040077	22	16	ATCATAGAGGAAAATCCATGTT	bta-mir-376b
t0040148	18	16	ATAGTAGACCGTATAGCG	bta-mir-411a
t0040154	23	16	GAGAACTGAATTCCATAGGCTGT	bta-mir-146b
t0040297	22	15	ATCTAGAGGACTGACTGAAATT	bta-mir-3431
t0040301	18	15	TATTGCACTCGTCCCGGC	bta-mir-92b
t0040392	18	15	TGAGGGGCAGAGAGCGAG	bta-mir-423
t0040443	19	15	CTTTCAGTCGGATGTTTAC	bta-mir-30e
t0040503	20	15	CGGTCCCCCGCCGTCCCCGC	bta-mir-2904-3
t0040622	18	15	AGTGCCTGCTATGTGCCA	bta-mir-1271
t0040735	20	15	CACCCGTCCCGTGCGTCCCC	bta-mir-1247
t0040745	20	15	ATATAATACAACCTGCTAAG	bta-mir-374b
t0040777	22	15	TCGGGGATCATCATGTCACGAG	bta-mir-542
t0040837	25	15	CGGATAGCCGGTCCCCCGCCGTCCC	bta-mir-2904-3
t0040901	23	15	TCGGGGATCATCATGTCACGAGA	bta-mir-542
t0040917	30	15	GCCTCGGATAGCCGGTCCCCCGCCGTCCCC	bta-mir-2904-3
t0040936	18	15	ACCATCGACCGTTGATTG	bta-mir-181a-1
t0040948	18	15	CAGCGCCGCGGGAGCCTC	bta-mir-2904-3
t0041092	18	15	TAGTAGACCGTATAGCGT	bta-mir-411a
t0041100	21	15	CTGGGAGGTGGATGTTTACTT	bta-mir-30b
t0041152	18	15	TTCAACGGGTATTTATTG	bta-mir-95
t0041169	18	15	ACCATCGACCGTTGAGTG	bta-mir-181c
t0041302	19	15	TGTCAGTTTGTCAAATACC	bta-mir-223
t0041336	21	15	TGCTATGCCAACATATTGCCA	bta-mir-31
t0041511	24	15	GGTGCAGTGCTGCATCTCTGGTCA	bta-mir-143
t0041613	21	15	AGCAGCACACTGTGGTTTGTA	bta-mir-497
t0041620	22	15	AGAGGTCTTCCATGGTGCATTC	bta-mir-154b
t0041632	23	15	TAGCCGGTCCCCCGCCGTCCCCG	bta-mir-2904-3
t0041840	19	15	ACCACCGACCGTTGACTGT	bta-mir-181a-2
t0041847	19	15	ATCATAGAGGAAAATCCAT	bta-mir-376b
t0042048	19	14	ACTGGACTTGGAGTCAGAA	bta-mir-378c
t0042122	20	14	GCAGCGCCGCGGGAGCCTCG	bta-mir-2904-3
t0042224	21	14	CAAGCTCGTGTCTGTGGGTCC	bta-mir-99b
t0042287	23	14	TGTCAGTTTGTCAAATACCCCAA	bta-mir-223
t0042560	20	14	ACCCGTCCCGTGCGTCCCCG	bta-mir-1247
t0042578	32	14	CGGATAGCCGGTCCCCCGCCGTCCCCGCCGGC	bta-mir-2904-3
t0042631	22	14	AGGGACTTTCAGGGGCAGCTGT	bta-mir-365-2
t0042643	21	14	ACTGGACTTGGAGTCAGAAGT	bta-mir-378c
t0042825	18	14	TAATGCCCCTAAAAATCC	bta-mir-365-2
t0042833	18	14	AAAAGTTCGTTCGGGTTT	bta-mir-2284y-7
t0042889	20	14	ACCCGTAGAACCGACCTTGC	bta-mir-99b
t0042971	22	14	CTCCGTTTGCCTGTTTTGCTGA	bta-mir-1468
t0043005	23	14	CACCCGTAGAACCGACCTTGCGG	bta-mir-99b
t0043031	30	14	CGGATAGCCGGTCCCCCGCCGTCCCCGCCG	bta-mir-2904-3
t0043035	20	14	ATGCGGGATCTTTAGTTGTG	bta-mir-3432-2
t0043061	19	14	CATGCCTTGAGTGTAGGAC	bta-mir-532
t0043092	21	14	AAAAACCCAGATGAACTTTTT	bta-mir-2284z-2
t0043157	20	14	TGCGGGGCTAGGGCTAACAG	bta-mir-744
t0043171	25	14	GCAAAGCACACGGCCTGCAGAGAGG	bta-mir-330
t0043227	23	14	CCGGTCCCCCGCCGTCCCCGCCG	bta-mir-2904-3
t0043247	19	14	GGGTTCCTGGCATGCTGAT	bta-mir-23b
t0043345	25	14	CCCCGCCGTCCCCGCCGGCGGGCCG	bta-mir-2904-3
t0043401	20	14	TTATAAAGCAATGAGACTGA	bta-mir-340
t0043406	20	14	TCCAGCATCAGTGATTTTGT	bta-mir-338
t0043416	25	14	CGGTCCCCCGCCGTCCCCGCCGGCG	bta-mir-2904-3
t0043460	19	14	ATGGCACTGGTAGAATTCA	bta-mir-183
t0043478	20	14	TCGGGACCGGGGTCCGGTGC	bta-mir-2887-2
t0043526	23	14	AACACACCTATTCAAGGATTCAA	bta-mir-362
t0043530	24	14	AGGGGTGCTATCTGTGGTTGAGGA	bta-mir-342
t0043555	23	14	GTGCCTACTGAGCTGAAACACAG	bta-mir-24-2
t0043557	24	14	TAGCCGGTCCCCCGCCGTCCCCGC	bta-mir-2904-3
t0043616	22	14	GCCGGTCCCCCGCCGTCCCCGC	bta-mir-2904-3
t0043679	21	14	TGGCAGTGTCTTAGCTGGTTG	bta-mir-34a
t0043829	20	14	CTCGGCGTGGCGTCGGTCGT	bta-mir-1307
t0043877	23	14	AAAGCACACGGCCTGCAGAGAGG	bta-mir-330
t0043898	18	14	ATCCCACCACTGCCACCA	bta-mir-1260b
t0043952	28	14	TAGCCGGTCCCCCGCCGTCCCCGCCGGC	bta-mir-2904-3
t0043981	22	14	GACCGGGGTCCGGTGCGGAGAG	bta-mir-2887-2
t0044135	23	13	TATGTGCCTTTGGACTACATCGT	bta-mir-455
t0044151	27	13	AGCCGGTCCCCCGCCGTCCCCGCCGGC	bta-mir-2904-3
t0044520	20	13	CGGCTCTGGGTCTGTGGGGA	bta-mir-760
t0044536	21	13	TGGTCCCCTTCAACCAGCTGT	bta-mir-133a-1
t0044718	21	13	AATCCTTGGAACCTAGGTGTG	bta-mir-362
t0044795	24	13	TCCCCCAGGTGTGATTCTGATTTG	bta-mir-361
t0044815	21	13	TATGTGCCTTTGGACTACATC	bta-mir-455
t0044942	21	13	CGTCGGGACCGGGGTCCGGTG	bta-mir-2887-2
t0044965	23	13	GGGACCGGGGTCCGGTGCGGAGA	bta-mir-2887-2
t0044967	23	13	ACCCGTCCCGTGCGTCCCCGGAC	bta-mir-1247
t0045080	20	13	CCACCTCCCCTGCAAACGTC	bta-mir-1306
t0045108	24	13	AAAGGTAGATAGAACAGGTCTTGT	bta-mir-1839
t0045145	24	13	GGGAGCCAGGAAGTATTGATGTTT	bta-mir-505
t0045720	22	13	TGGAGACGCGGCCCTGTTGGAG	bta-mir-139
t0045754	18	13	GCCTCGGATAGCCGGTCC	bta-mir-2904-3
t0045796	22	13	AGGGGTGCTATCTGTGGTTGAG	bta-mir-342
t0045854	23	13	TTATAATACAACCTGATAAGTGT	bta-mir-374a
t0045863	21	13	TGAAACATACACGGGAAACCT	bta-mir-494
t0045917	20	13	AGCAGCACACTGTGGTTTGT	bta-mir-497
t0045960	21	13	TCTAGACTGTGAGCTTCTAGA	bta-mir-708
t0045993	20	13	TGGACGGAGAACTGATAAGG	bta-mir-184
t0045998	18	13	CCTGAACTAGGGGTCTGG	bta-mir-345
t0046007	22	13	TGTCAGTTTGTCAAATACCCCA	bta-mir-223
t0046059	21	13	ATCATAGAGGAAAATCCATGT	bta-mir-376b
t0046062	22	13	ACAAAAAAAAAAGCCCAACCCT	bta-mir-3613
t0046099	19	13	CATCTTACCGGACAGTGCT	bta-mir-200a
t0046203	22	13	ACTGATTTCTTTTGGTGTTCAG	bta-mir-29a
t0046231	24	13	TGGAATGTAAGGAAGTGTGTGGTT	bta-mir-206
t0046241	21	13	GAGGGACTTTCAGGGGCAGCT	bta-mir-365-2
t0046346	20	12	GTAGAGGAGATGGCGCAGGG	bta-mir-877
t0046379	19	12	AACCCGTAGATCCGAACTT	bta-mir-100
t0046508	21	12	GATAGCCGGTCCCCCGCCGTC	bta-mir-2904-3
t0046616	28	12	AGCCGGTCCCCCGCCGTCCCCGCCGGCG	bta-mir-2904-3
t0046907	31	12	GATAGCCGGTCCCCCGCCGTCCCCGCCGGCG	bta-mir-2904-3
t0047054	22	12	GGTAAACGACTTGCACATGAAC	bta-mir-708
t0047133	23	12	TCCTGTACTGAGCTGCCCCGAGG	bta-mir-486
t0047470	20	12	ACCTGGCATACAATGTAGAT	bta-mir-221
t0047561	22	12	AATCATTCACGGACAACACTTT	bta-mir-382
t0047670	19	12	CGGGACCGGGGTCCGGTGC	bta-mir-2887-2
t0047783	21	12	GCTACTTCACAACACCAGGGT	bta-mir-138-1
t0047966	19	12	ATCAACAGACATTAATTGG	bta-mir-421
t0048015	28	12	GTCGGGACCGGGGTCCGGTGCGGAGAGC	bta-mir-2887-2
t0048042	22	12	ACTCTTTCCCTGTTGCACTACT	bta-mir-130b
t0048104	19	12	AGTGCATGACAGAACTTGG	bta-mir-152
t0048275	21	12	GGTAAACGACTTGCACATGAA	bta-mir-708
t0048289	18	12	AATGGCGCCACTAGGGTT	bta-mir-652
t0048401	21	12	AAAGCACACGGCCTGCAGAGA	bta-mir-330
t0048446	21	12	TTTGGCACTAGCACATTTTTG	bta-mir-96
t0048601	25	12	AGGGGTGCTATCTGTGGTTGAGGAC	bta-mir-342
t0048810	24	12	CCGGTCCCCCGCCGTCCCCGCCGG	bta-mir-2904-3
t0048866	21	11	CCGGTCCCCCGCCGTCCCCGC	bta-mir-2904-3
t0048903	28	11	GGATAGCCGGTCCCCCGCCGTCCCCGCC	bta-mir-2904-3
t0048955	21	11	TTTGGCAATGGTAGAACTCAC	bta-mir-182
t0048989	24	11	AGCTTCTTTACAGTGCTGCCTTGT	bta-mir-103-2
t0048993	21	11	CGCATCCCCTAGGGCATTGGT	bta-mir-324
t0049025	21	11	AGGGGTGCTATCTGTGGTTGA	bta-mir-342
t0049084	32	11	CCTCGGATAGCCGGTCCCCCGCCGTCCCCGCC	bta-mir-2904-3
t0049148	18	11	CCGGGGTCCGGTGCGGAG	bta-mir-2887-2
t0049196	22	11	ACCAGTAGGCCGAGGCCCCTCA	bta-mir-665
t0049237	20	11	TTCCCTTTGTCATCCTATGC	bta-mir-204
t0049394	20	11	GGCAGCGCCGCGGGAGCCTC	bta-mir-2904-3
t0049555	22	11	AAATCTCTGCAGGCAAATGTGA	bta-mir-216b
t0049591	22	11	ATAAACCTGAACGAACTTTTTG	bta-mir-2285e-1
t0049612	27	11	CCCCCGCCGTCCCCGCCGGCGGGCCGT	bta-mir-2904-3
t0049783	21	11	CTCACTGAACAATGAGTGCAA	bta-mir-181b-1
t0049813	21	11	TACGTAGATATATATGTATTT	bta-mir-1277
t0049816	22	11	GGTGGATATTCCTTCTATGTTT	bta-mir-376e
t0049928	22	11	CTGCCCTGGCCCGAGGGACCGA	bta-mir-874
t0050029	21	11	CAAAGCACACGGCCTGCAGAG	bta-mir-330
t0050037	22	11	GAGGGACTTTCAGGGGCAGCTG	bta-mir-365-2
t0050045	19	11	GCCCCTGGGCCTATCCTAG	bta-mir-331
t0050111	18	11	TAACACTGTCTGGTAAAG	bta-mir-141
t0050159	19	11	GCCCAAAGGTGAATTTTTT	bta-mir-186
t0050240	24	11	CAAAGCACACGGCCTGCAGAGAGG	bta-mir-330
t0050257	21	11	GGACCGGGGTCCGGTGCGGAG	bta-mir-2887-2
t0050340	22	11	AACTATACAATCTATTGCCTTC	bta-let-7f-1
t0050383	21	11	TGGACGGAGAACTGATAAGGG	bta-mir-184
t0050432	19	11	GAGGTAGTAGGTTGTATGG	bta-let-7c
t0050475	20	11	TGTGCAAATCCATGCAAAAC	bta-mir-19b-2
t0050624	24	11	AGAGCTTAGCTGATTGGTGAACAG	bta-mir-27b
t0050675	23	11	ACTGCTGAGCCAGCACTTCCCGA	bta-mir-93
t0050713	23	11	CACTAGATTGAGAGCTCCTGGAG	bta-mir-28
t0050855	19	11	GCCTCGGATAGCCGGTCCC	bta-mir-2904-3
t0051059	21	11	CAGTGCAATGATGAAAGGGCA	bta-mir-130b
t0051289	21	11	TATGGCACTGGTAGAATTCAC	bta-mir-183
t0051332	21	11	AAAAAGTTCGTTCGGGTTTTT	bta-mir-2284y-7
t0051431	19	11	ACCGGGGTCCGGTGCGGAG	bta-mir-2887-2
t0051440	27	11	CGTCGGGACCGGGGTCCGGTGCGGAGA	bta-mir-2887-2
t0051556	22	11	ACAGTAGTCTGCACATTGGCTT	bta-mir-199c
t0051679	22	11	ATCAACAGACATTAATTGGGCG	bta-mir-421
t0051725	23	11	TAGGTAGTTTCATGTTGTTGGGA	bta-mir-196a-2
t0051829	24	10	GAAGTTCTGTTATACACTCAGGCT	bta-mir-148b
t0051863	21	10	AGCCACTGCCCACCGCACACT	bta-mir-210
t0051870	24	10	TAGCAGCACATAATGGTTTGTGGA	bta-mir-15a
t0052166	22	10	CATCTAGAGGACTGACTGAAAT	bta-mir-3431
t0052293	21	10	ACCCGTCCCGTGCGTCCCCGG	bta-mir-1247
t0052315	24	10	GAGGGACTTTCAGGGGCAGCTGTG	bta-mir-365-2
t0052343	20	10	ACCGGGGTCCGGTGCGGAGA	bta-mir-2887-2
t0052439	22	10	AACATAGAGGAAAATCCACATT	bta-mir-376e
t0052469	22	10	GGGGTTCCTGGGGATGGGATTT	bta-mir-23a
t0052532	23	10	GGCTTCCGTGCCTGCAGATGTCT	bta-mir-2331
t0052572	19	10	GAAGTTGTTCGTGGTGGAT	bta-mir-382
t0052700	20	10	GACCGATTTCTCCTGGTGTT	bta-mir-29d
t0052780	19	10	TTGTGACAGATTGATAACT	bta-mir-542
t0052843	18	10	AGGTAGATAGAACAGGTC	bta-mir-1839
t0052844	20	10	AGGCAGCGGGGTGTAGTGGA	bta-mir-885
t0052855	21	10	TGGGATATCATCATATACTGT	bta-mir-144
t0052957	30	10	ATAGCCGGTCCCCCGCCGTCCCCGCCGGCG	bta-mir-2904-3
t0053009	19	10	GCGCCGCGGGAGCCTCGGT	bta-mir-2904-3
t0053108	23	10	AAAAGGTAGATAGAACAGGTCTT	bta-mir-1839
t0053260	19	10	GGGACCGGGGTCCGGTGCG	bta-mir-2887-2
t0053347	18	10	GCCCCTGGGCCTATCCTA	bta-mir-331
t0053647	20	10	ATAGCCGGTCCCCCGCCGTC	bta-mir-2904-3
t0053658	23	10	CGGATAGCCGGTCCCCCGCCGTC	bta-mir-2904-3
t0053677	23	10	TAATACAACCTGCTAAGTGTCCT	bta-mir-374b
t0053724	21	10	TTCACCACCTTCTCCACCCAG	bta-mir-197
t0053760	23	10	TAGCAGCACATAATGGTTTGTGG	bta-mir-15a
t0053869	22	10	CAGCAACTAAAGATCCCTCAGG	bta-mir-3432-2
t0054070	19	10	CTGTACTGAGCTGCCCCGA	bta-mir-486
t0054156	22	10	ATAGCCGGTCCCCCGCCGTCCC	bta-mir-2904-3
t0054174	21	10	TGAGTGTGTGTGTGTGAGTGT	bta-mir-574
t0054194	24	10	TCAGGCTCAGTCCCCTCCCGATAA	bta-mir-484
t0054426	24	10	ACTGGACTTGGAGTCAGAAGGCCT	bta-mir-378-1
t0054922	23	10	AATCCTTGGAACCTAGGTGTGAG	bta-mir-362
t0054959	21	10	AGGTAGTAGGTTGTATGGTTT	bta-let-7c
t0055105	21	10	CTCCGTTTGCCTGTTTTGCTG	bta-mir-1468
t0055137	23	10	TATGGCTTTTCATTCCTATGTGA	bta-mir-135b
t0055173	24	10	TCGGATAGCCGGTCCCCCGCCGTC	bta-mir-2904-3
t0055195	34	10	CCTCGGATAGCCGGTCCCCCGCCGTCCCCGCCGG	bta-mir-2904-3
t0055310	20	10	TAACACTGTCTGGTAAAGAT	bta-mir-141
t0055489	22	9	AATCAGCAAGTATACTGCCCTA	bta-mir-34a
t0055508	23	9	CTGCAGTGAAGGCACTTGTAGCA	bta-mir-17
t0055564	22	9	AAAGCACACGGCCTGCAGAGAG	bta-mir-330
t0055575	23	9	GTAGAGGAGATGGCGCAGGGGAC	bta-mir-877
t0055653	22	9	CGTGCCTACTGAGCTGAAACAC	bta-mir-24-2
t0055704	30	9	CCTCGGATAGCCGGTCCCCCGCCGTCCCCG	bta-mir-2904-3
t0055712	21	9	TATGTGGGACGGTAAACCGCT	bta-mir-299
t0055778	25	9	TGGAATGTAAGGAAGTGTGTGGTTT	bta-mir-206
t0055835	26	9	GCCTCGGATAGCCGGTCCCCCGCCGT	bta-mir-2904-3
t0055876	21	9	GGATAGCCGGTCCCCCGCCGT	bta-mir-2904-3
t0055904	21	9	TAGGTAGTTTCATGTTGTTGG	bta-mir-196a-1
t0055908	33	9	TCGGATAGCCGGTCCCCCGCCGTCCCCGCCGGC	bta-mir-2904-3
t0055959	20	9	GGTAGTAGGTTGTATGGTTT	bta-let-7c
t0055969	31	9	GGATAGCCGGTCCCCCGCCGTCCCCGCCGGC	bta-mir-2904-3
t0056035	18	9	ACTGGACTTGGAGTCAGA	bta-mir-378c
t0056085	24	9	CGTGCCTACTGAGCTGAAACACAG	bta-mir-24-2
t0056197	21	9	CCGTCCCCGCCGGCGGGCCGT	bta-mir-2904-3
t0056246	23	9	GAGGGGCAGAGAGCGAGACTTTT	bta-mir-423
t0056335	20	9	TGTTTGCAGAGGAAACTGAG	bta-mir-452
t0056457	22	9	CCCCCAGGTGTGATTCTGATTT	bta-mir-361
t0056543	21	9	ACTGGCCCACAAAGTCCCGCT	bta-mir-193b
t0056634	25	9	TAGCCGGTCCCCCGCCGTCCCCGCC	bta-mir-2904-3
t0056773	19	9	AAGGAGCTCACAGTCTATT	bta-mir-28
t0056913	21	9	GGGACCGGGGTCCGGTGCGGA	bta-mir-2887-2
t0057084	19	9	CAGCAGCAATTCATGTTTT	bta-mir-424
t0057101	26	9	TCGGGACCGGGGTCCGGTGCGGAGAG	bta-mir-2887-2
t0057130	24	9	TACAGTACTGTGATAACTGAAGAA	bta-mir-101-2
t0057142	20	9	GATAGCCGGTCCCCCGCCGT	bta-mir-2904-3
t0057422	21	9	ATGCCTTGAGTGTAGGACCGT	bta-mir-532
t0057506	19	9	CTCCGTTTGCCTGTTTTGC	bta-mir-1468
t0057619	20	9	ACCACCGACCGTTGACTGTA	bta-mir-181a-2
t0057699	22	9	AGCCACTGCCCACCGCACACTG	bta-mir-210
t0057825	22	9	GGGACCGGGGTCCGGTGCGGAG	bta-mir-2887-2
t0057903	22	9	GGCCTCGGATAGCCGGTCCCCC	bta-mir-2904-3
t0057981	23	9	CTGAGAACTGAATTCCATAGGCT	bta-mir-146b
t0058202	18	9	CTGGAGGACTAAGAAGGC	bta-mir-1940
t0058233	23	9	TAACACTGTCTGGTAAAGATGGC	bta-mir-141
t0058271	19	9	ATAGCCGGTCCCCCGCCGT	bta-mir-2904-3
t0058437	22	9	AGGTTACCCGAGCAACTTTGCA	bta-mir-409a
t0058725	21	9	TAGCAGCGGGAACAGTACTGC	bta-mir-503
t0058757	24	9	ACCACAGGGTAGAACCACGGACAG	bta-mir-140
t0058814	19	9	TCGGGGATCATCATGTCAC	bta-mir-542
t0058934	22	9	CCGGGGTCCGGTGCGGAGAGCC	bta-mir-2887-2
t0059038	22	9	GCTCTTTTCACATTGTGCTACT	bta-mir-130a
t0059139	20	9	GAGAGATCAGAGGCGCAGAG	bta-mir-6529
t0059301	18	9	TCCAGCATCAGTGATTTT	bta-mir-338
t0059320	22	9	GGGAGCCAGGAAGTATTGATGT	bta-mir-505
t0059374	27	9	CGGATAGCCGGTCCCCCGCCGTCCCCG	bta-mir-2904-3
t0059531	21	8	CTGGCCCTCTCTGCCCTTCCG	bta-mir-328
t0059611	18	8	AGGCAGTGTAGTTAGCTG	bta-mir-34c
t0059717	21	8	TTGTACATGGTAGGCTTTCAT	bta-mir-493
t0059719	20	8	CTGGGAGGTGGATGTTTACT	bta-mir-30b
t0059802	22	8	CATCCCTTGCATGGTGGAGGGT	bta-mir-188
t0059825	21	8	ATAGCCGGTCCCCCGCCGTCC	bta-mir-2904-3
t0059973	18	8	AACCCGTAGATCCGAACT	bta-mir-100
t0060016	24	8	CGGATAGCCGGTCCCCCGCCGTCC	bta-mir-2904-3
t0060046	22	8	AGGGCTTAGCTGCTTGTGAGCA	bta-mir-27a
t0060092	24	8	TGAGTGTGTGTGTGTGAGTGTGTG	bta-mir-574
t0060137	19	8	AGGCAGTGTAGTTAGCTGA	bta-mir-34c
t0060362	20	8	TGGCAGTGTCTTAGCTGGTT	bta-mir-34a
t0060366	18	8	CGAATGTTGCTCGGTGAA	bta-mir-409a
t0060443	23	8	AGGTAGATAGAACAGGTCTTGTT	bta-mir-1839
t0060521	20	8	CAGTGCAATGATGAAAGGGC	bta-mir-130b
t0060675	20	8	TTCACCACCTTCTCCACCCA	bta-mir-197
t0060701	20	8	TAGCCGGTCCCCCGCCGTCC	bta-mir-2904-3
t0060708	22	8	TCAACACTTGCTGGTTTCCTCT	bta-mir-505
t0060745	22	8	AAAAGTTCGTTCGGGTTTTTCT	bta-mir-2284y-5
t0060761	21	8	CAGATTCGATTCTAGGGGAAT	bta-mir-10b
t0060967	18	8	TAGCAGCGGGAACAGTAC	bta-mir-503
t0060991	21	8	CAAGCTCGCTTCTATGGGTCT	bta-mir-99a
t0061047	23	8	CTCGGCGTGGCGTCGGTCGTGGT	bta-mir-1307
t0061136	19	8	TGAGTGTGTGTGTGTGAGT	bta-mir-574
t0061270	19	8	TAATACTGTCTGGTAATGC	bta-mir-429
t0061289	21	8	GCAAAGCACACGGCCTGCAGA	bta-mir-330
t0061307	18	8	TAGTAGGTTGTGTGGTTT	bta-let-7b
t0061313	22	8	TGGAAGGCCTGGCTTTGCAGCG	bta-mir-2387
t0061355	20	8	TTCCTATGCATATACTTCTT	bta-mir-202
t0061378	22	8	GTCAGTGCATGACAGAACTTGG	bta-mir-152
t0061452	22	8	AGATCAGAAGGTGATTGTGGCT	bta-mir-383
t0061623	24	8	AGGGACTTTCAGGGGCAGCTGTGT	bta-mir-365-2
t0061671	22	8	CTGGGAGGTGGATGTTTACTTC	bta-mir-30b
t0061995	19	8	AGGGTTGGGCGGAGGCTTT	bta-mir-296
t0062044	20	8	CCTCCCACACCCAAGGCTTG	bta-mir-532
t0062171	19	8	GGATAGCCGGTCCCCCGCC	bta-mir-2904-3
t0062207	26	8	GGATAGCCGGTCCCCCGCCGTCCCCG	bta-mir-2904-3
t0062298	21	8	TCTTGTTAAAAGGCAGATTCT	bta-mir-544a
t0062375	24	8	GCCGGTCCCCCGCCGTCCCCGCCG	bta-mir-2904-3
t0062408	18	8	GTAGAGGAGATGGCGCAG	bta-mir-877
t0062426	29	8	CGGATAGCCGGTCCCCCGCCGTCCCCGCC	bta-mir-2904-3
t0062599	21	8	AACATAGAGGAAAATCCACAT	bta-mir-376e
t0062683	21	8	AAAACGTGAGGCGCTGCTATA	bta-mir-424
t0063003	23	8	TCGGGGTTTTGAGGGCGAGATGA	bta-mir-193b
t0063016	20	8	GACCGGGGTCCGGTGCGGAG	bta-mir-2887-2
t0063311	22	8	TACAGTAGTCTGCACATTGGCT	bta-mir-199c
t0063342	20	8	GGCCTCGGATAGCCGGTCCC	bta-mir-2904-3
t0063501	23	8	AGATATTGCACGGTTGATCTCTT	bta-mir-154c
t0063576	19	8	GTAGTAGGTTGTGTGGTTT	bta-let-7b
t0063640	21	8	ACAGACATTAATTGGGCGCCT	bta-mir-421
t0063831	22	8	GTCAACACTTGCTGGTTTCCTC	bta-mir-505
t0063863	24	8	TGGAATGTAAAGAAGTATGTATTT	bta-mir-1-1
t0064038	24	8	ACTGGCCCACAAAGTCCCGCTTTT	bta-mir-193b
t0064129	25	8	GGATAGCCGGTCCCCCGCCGTCCCC	bta-mir-2904-3
t0064208	21	8	GTCCCCCGCCGTCCCCGCCGG	bta-mir-2904-3
t0064245	22	8	GTAGAGGAGATGGCGCAGGGGA	bta-mir-877
t0064249	21	8	GCTCTGACTTTATTGCACTAC	bta-mir-301a
t0064255	19	8	TTTGGTCCCCTTCAACCAG	bta-mir-133b
t0064313	19	8	TCAGTCGGATGTTTACAGC	bta-mir-30e
t0064319	22	8	AATGGCGCCACTAGGGTTGTGC	bta-mir-652
t0064339	23	8	TGCGGGGCTAGGGCTAACAGCAG	bta-mir-744
t0064677	25	7	GAGGGACTTTCAGGGGCAGCTGTGT	bta-mir-365-2
t0064718	29	7	CGTCGGGACCGGGGTCCGGTGCGGAGAGC	bta-mir-2887-2
t0064729	20	7	AATCCTTGGAACCTAGGTGT	bta-mir-362
t0064772	23	7	AGGGGTGCTATCTGTGGTTGAGG	bta-mir-342
t0064776	19	7	CGGCAGCGCCGCGGGAGCC	bta-mir-2904-3
t0065002	20	7	TGTCAGTTTGTCAAATACCC	bta-mir-223
t0065068	26	7	CGGGACCGGGGTCCGGTGCGGAGAGC	bta-mir-2887-2
t0065245	21	7	TCCGAGCCTGGGTCTCCCTCT	bta-mir-615
t0065277	21	7	ACTAGATTGAGAGCTCCTGGA	bta-mir-28
t0065309	21	7	TGAATTACCGAAGGGCCATAA	bta-mir-183
t0065341	21	7	GTAGAGGAGATGGCGCAGGGG	bta-mir-877
t0065515	24	7	AGCCGGTCCCCCGCCGTCCCCGCC	bta-mir-2904-3
t0065620	22	7	TTTCAGTCGGATGTTTGCAGCT	bta-mir-30a
t0065887	22	7	CGCATCCCCTAGGGCATTGGTG	bta-mir-324
t0065901	22	7	CGGGGTCCGGTGCGGAGAGCCC	bta-mir-2887-2
t0065964	20	7	AGAGGTCTTCCATGGTGCAT	bta-mir-154b
t0066069	20	7	CTATACGACCTGCTGCCTTT	bta-let-7d
t0066103	19	7	AAGTTGTTCGTGGTGGATT	bta-mir-382
t0066370	18	7	GGGGTCCGGTGCGGAGAG	bta-mir-2887-2
t0066418	22	7	TATACAATCTACTGTCTTTCCT	bta-let-7a-3
t0066504	19	7	TTTCAGTCGGATGTTTACA	bta-mir-30e
t0066739	19	7	CGGGAACGTCGGGACTGGA	bta-mir-1247
t0066896	21	7	CTGGGAGAGGGTTGTTTACTC	bta-mir-30c
t0066912	18	7	TCTTGGAGTAGGTCATTG	bta-mir-432
t0066989	33	7	CCTCGGATAGCCGGTCCCCCGCCGTCCCCGCCG	bta-mir-2904-3
t0067153	18	7	CAAGCTCGCTTCTATGGG	bta-mir-99a
t0067168	22	7	TGTTGTACTTTTTTTTTTGTTC	bta-mir-3613
t0067169	18	7	AAAAAGTTCGTTTGGGTT	bta-mir-2285e-2
t0067262	19	7	AAACCCGAACGAACTTTTG	bta-mir-2285o-5
t0067266	20	7	CGGGAACGTCGGGACTGGAG	bta-mir-1247
t0067645	21	7	CCTCAGTCAGCCTTGTGGATG	bta-mir-3431
t0067687	21	7	TCAACACTTGCTGGTTTCCTC	bta-mir-505
t0067770	26	7	AAAAGCTGGGTTGAGAGGGCGAAAAA	bta-mir-320a-1
t0067793	22	7	CTATACAATCTACTGTCTTTCC	bta-let-7a-3
t0067936	19	7	AGGTAGATAGAACAGGTCT	bta-mir-1839
t0068214	23	7	TGGTCGACCAGTTGGAAAGTAAT	bta-mir-412
t0068278	18	7	CATTATTACTTTTGGTAC	bta-mir-126
t0068473	21	7	AAACATGGTTCCGTCAAGCAC	bta-mir-218-1
t0068537	20	7	CAAAACGTGAGGCGCTGCTA	bta-mir-424
t0068586	20	7	CTGCGCAAGCTACTGCCTTG	bta-let-7i
t0068622	20	7	AACATAGAGGAAATTCCACG	bta-mir-376c
t0068820	28	7	GTCCCCCGCCGTCCCCGCCGGCGGGCCG	bta-mir-2904-3
t0068828	24	7	CCGGGGTCCGGTGCGGAGAGCCCT	bta-mir-2887-2
t0068833	23	7	TATGGCTTTTTATTCCTATGTGA	bta-mir-135a-1
t0068853	19	7	TTCCCTTTGTCATCCTTTG	bta-mir-211
t0068912	23	7	CATCTAGACTGTGAGCTTCTAGA	bta-mir-708
t0068915	22	7	AGCTGGTAAAATGGAACCAAAT	bta-mir-133a-1
t0068943	20	7	AGGCGGAGACTTGGGCAATT	bta-mir-25
t0069054	18	7	AGCGCCGCGGGAGCCTCG	bta-mir-2904-3
t0069265	22	7	AAAAAGTTCGTTCGGGTTTTTC	bta-mir-2284y-7
t0069403	23	7	TTCCCTTTGTCATCCTTTGCCCA	bta-mir-211
t0069489	22	7	CAGAGCTTAGCTGATTGGTGAA	bta-mir-27b
t0069622	19	7	AGGCAGCGGGGTGTAGTGG	bta-mir-885
t0069855	22	7	GAGAACTGAATTCCATAGGCTG	bta-mir-146b
t0069959	23	7	AGATCAGAAGGTGATTGTGGCTT	bta-mir-383
t0070052	22	7	CTCCTGGGGCCCGCACTCTCGC	bta-mir-1343
t0070068	21	7	TATGGCTTTTCATTCCTATGT	bta-mir-135b
t0070115	18	7	TGTCAGTTTGTCAAATAC	bta-mir-223
t0070249	28	7	GCCTCGGATAGCCGGTCCCCCGCCGTCC	bta-mir-2904-3
t0070250	19	7	ATTCCTGGAAATACTGTTC	bta-mir-145
t0070260	19	7	AACACACCTGGTTAACCTC	bta-mir-329b
t0070427	21	7	CTATACAATCTACTGTCTTTC	bta-let-7a-3
t0070490	22	7	TCTGGCTCCGTGTCTTCACTCC	bta-mir-149
t0070848	18	7	TAAAGTGCTGACAGTGCA	bta-mir-106b
t0071065	24	6	GGATAGCCGGTCCCCCGCCGTCCC	bta-mir-2904-3
t0071094	22	6	ACTAGATTGAGAGCTCCTGGAG	bta-mir-28
t0071212	21	6	CTCAGTCAGCCTTGTGGATGT	bta-mir-3431
t0071336	23	6	ACTGCATTATGAGCACTTAAAGT	bta-mir-20a
t0071345	23	6	GTATGTGCCTTTGGACTACATCG	bta-mir-455
t0071485	21	6	CGGGACCGGGGTCCGGTGCGG	bta-mir-2887-2
t0071560	18	6	CATGCCTTGAGTGTAGGA	bta-mir-532
t0071619	21	6	AAATCTCTGCAGGCAAATGTG	bta-mir-216b
t0071636	27	6	TCCCCCGCCGTCCCCGCCGGCGGGCCG	bta-mir-2904-3
t0071732	19	6	ACCATCGACCGTTGATTGT	bta-mir-181a-1
t0071856	22	6	CCATCTTACTGGGCAGCATTGG	bta-mir-200b
t0072047	19	6	ACTGCCCCAGGTGCTGCTG	bta-mir-324
t0072090	22	6	TCAGTCTCATCTGCAAAGAAGT	bta-mir-452
t0072112	21	6	GGGGTTCCTGGGGATGGGATT	bta-mir-23a
t0072204	21	6	CGGTCCCCCGCCGTCCCCGCC	bta-mir-2904-3
t0072314	22	6	CTTATCAGGTTGTATTATCATT	bta-mir-374b
t0072322	19	6	AGGTAGTAGGTTGTGTGGT	bta-let-7b
t0072391	19	6	CGCATCCCCTAGGGCATTG	bta-mir-324
t0072454	19	6	CATCCCTTGCATGGTGGAG	bta-mir-188
t0072472	21	6	AACCGTTACCATTACTGAGTT	bta-mir-451
t0072485	22	6	AGCCGGTCCCCCGCCGTCCCCG	bta-mir-2904-3
t0072534	18	6	GGACCGGGGTCCGGTGCG	bta-mir-2887-2
t0072537	18	6	CTTTCAGTCGGATGTTTG	bta-mir-30a
t0072550	18	6	TAATCCTTGCTACCTGGG	bta-mir-500
t0072671	23	6	CGGGTGGATCACGATGCAATTTT	bta-mir-363
t0072697	18	6	CTTTCAGTCGGATGTTTA	bta-mir-30e
t0073001	21	6	ACTGCCCTAAGTGCTCCTTCT	bta-mir-18a
t0073170	21	6	ATGCGGGATCTTTAGTTGTGG	bta-mir-3432-2
t0073296	22	6	CTGTTTGCAGAGGAAACTGAGA	bta-mir-452
t0073404	21	6	CCTGGCATACAATGTAGATTT	bta-mir-221
t0073611	18	6	CCCATAAAGTAGAAAGCA	bta-mir-142
t0073670	23	6	CAGAGCTTAGCTGATTGGTGAAC	bta-mir-27b
t0073739	18	6	TACCCATTGCATATCGGA	bta-mir-660
t0073798	22	6	TACTGCATCAGGAACTGATTGG	bta-mir-217
t0073821	18	6	GGGTTCCTGGCATGCTGA	bta-mir-23b
t0073965	21	6	TAGCCGGTCCCCCGCCGTCCC	bta-mir-2904-3
t0073984	18	6	CGGATAGCCGGTCCCCCG	bta-mir-2904-3
t0074024	26	6	CCGGTCCCCCGCCGTCCCCGCCGGCG	bta-mir-2904-3
t0074031	23	6	ACTGATTTCTTTTGGTGTTCAGA	bta-mir-29a
t0074066	19	6	GCAAAGCACACGGCCTGCA	bta-mir-330
t0074386	25	6	GGGACCGGGGTCCGGTGCGGAGAGC	bta-mir-2887-2
t0074395	19	6	GTAGAGGAGATGGCGCAGG	bta-mir-877
t0074645	21	6	TATATATATATATGTACGTAT	bta-mir-1277
t0074821	20	6	TCTAGGTATGGTCCCAGGGA	bta-mir-331
t0074901	22	6	AAAAACCTGAATGAACTTTTTG	bta-mir-2285f-2
t0074988	18	6	GGGACCGGGGTCCGGTGC	bta-mir-2887-2
t0075109	19	6	TGGCAGTGTCTTAGCTGGT	bta-mir-34a
t0075178	22	6	ACATGCCTTGAGTGTAGGACCG	bta-mir-532
t0075330	19	6	CTGGACTTGGAGTCAGAAG	bta-mir-378c
t0075412	19	6	CGGTCCCCCGCCGTCCCCG	bta-mir-2904-3
t0075645	25	6	ACAACCCTAGGAGAGGGTGCCATTC	bta-mir-652
t0075658	23	6	TAAAGTGCTGACAGTGCAGATAG	bta-mir-106b
t0075804	20	6	CGCATCCCCTAGGGCATTGG	bta-mir-324
t0075866	21	6	AGGGACTTTCAGGGGCAGCTG	bta-mir-365-2
t0075891	22	6	AACCTGGCATACAATGTAGATT	bta-mir-221
t0075999	22	6	AACACACCTGGTTAACCTCTTT	bta-mir-329b
t0076003	21	6	AACACACCTGGTTAACCTCTT	bta-mir-329b
t0076027	18	6	TCGGGACCGGGGTCCGGT	bta-mir-2887-2
t0076184	24	6	ATATAATACAACCTGCTAAGTGTC	bta-mir-374b
t0076190	21	6	AATGCCCCTAAAAATCCTTAT	bta-mir-365-2
t0076238	24	6	TGGTAGACTATGGAACGTAGGCTT	bta-mir-379
t0076406	21	6	CGGGAACGTCGGGACTGGAGC	bta-mir-1247
t0076479	20	6	TTTGGCAATGGTAGAACTCA	bta-mir-182
t0076668	20	6	TTGTGACAGATTGATAACTG	bta-mir-542
t0076685	25	6	AGAGCTTAGCTGATTGGTGAACAGT	bta-mir-27b
t0077024	18	6	GTGACTGGTTTCCGCTTT	bta-mir-27b
t0077184	27	6	GCCTCGGATAGCCGGTCCCCCGCCGTC	bta-mir-2904-3
t0077215	20	6	AGGCAGTGTAGTTAGCTGAT	bta-mir-34c
t0077239	24	6	CTGCCCTGGCCCGAGGGACCGACT	bta-mir-874
t0077428	22	6	CCTATTCTTGATTACTTGTTTC	bta-mir-26a-2
t0077501	27	6	GGCCTCGGATAGCCGGTCCCCCGCCGT	bta-mir-2904-3
t0077524	21	6	TATGTAACACGGTCCACTAAC	bta-mir-411a
t0077695	24	6	CGGGACCGGGGTCCGGTGCGGAGA	bta-mir-2887-2
t0077978	19	6	CACATTACACGGTCGACCT	bta-mir-323
t0078067	23	6	TTGGACGGAGAACTGATAAGGGT	bta-mir-184
t0078318	20	6	ACTCGGCGTGGCGTCGGTCG	bta-mir-1307
t0078373	26	6	GCCGGTCCCCCGCCGTCCCCGCCGGC	bta-mir-2904-3
t0078430	22	6	CTCCTGACTCCAGGTCCTGTGT	bta-mir-378-1
t0078431	20	6	TGGTTTTGTTTGGGTTTGTT	bta-mir-331
t0078535	22	6	CATCTAGACTGTGAGCTTCTAG	bta-mir-708
t0078550	23	6	GCCGGTCCCCCGCCGTCCCCGCC	bta-mir-2904-3
t0078652	22	6	TGGTTTACCGTCCCACATACAT	bta-mir-299
t0078681	24	6	CCCGCCGTCCCCGCCGGCGGGCCG	bta-mir-2904-3
t0078844	20	6	AACACACCTATTCAAGGATT	bta-mir-362
t0079025	19	6	GGTAGTAGGTTGTATGGTT	bta-let-7c
t0079047	22	6	TGTAACAGCAACTCCATGTGGA	bta-mir-194-1
t0079208	21	6	CAGTACTGTGATAACTGAAGA	bta-mir-101-2
t0079252	23	6	TGGAAGGCCTGGCTTTGCAGCGT	bta-mir-2387
t0079456	24	5	TATGGCACTGGTAGAATTCACTGT	bta-mir-183
t0079556	23	5	GGATATCATCATATACTGTAAGT	bta-mir-144
t0079618	23	5	GGGACTTTTGGGGGCAGATGTGT	bta-mir-365-1
t0079648	20	5	CAAGCTCGCTTCTATGGGTC	bta-mir-99a
t0079776	18	5	TGGGATATCATCATATAC	bta-mir-144
t0079835	23	5	TAATCCTTGCTACCTGGGTGAGA	bta-mir-500
t0079836	19	5	GAGGGCCCCCCCCAATCCT	bta-mir-296
t0079894	24	5	ACTCGGCGTGGCGTCGGTCGTGGT	bta-mir-1307
t0079908	20	5	AAAACGTGAGGCGCTGCTAT	bta-mir-424
t0079914	21	5	AACAAATCACAGTCTGCCATA	bta-mir-7-2
t0080184	21	5	ATAAACCTGAACGAACTTTTT	bta-mir-2285e-1
t0080293	34	5	GCCTCGGATAGCCGGTCCCCCGCCGTCCCCGCCG	bta-mir-2904-3
t0080311	18	5	GAAGTTGTTCGTGGTGGA	bta-mir-382
t0080598	22	5	TTCTAGGTATGGTCCCAGGGAT	bta-mir-331
t0080738	21	5	GGAGAGAAAGGCAGTTCCTGA	bta-mir-185
t0080779	22	5	CCGGTCCCCCGCCGTCCCCGCC	bta-mir-2904-3
t0080903	20	5	GCGCTCCTCGAGGCCAGAGC	bta-mir-339a
t0080935	21	5	GTCAGTTTGTCAAATACCCCA	bta-mir-223
t0081102	19	5	ATATAATACAACCTGCTAA	bta-mir-374b
t0081524	20	5	TGGAGACGCGGCCCTGTTGG	bta-mir-139
t0081593	22	5	GGATATCATCATATACTGTAAG	bta-mir-144
t0081604	23	5	GTTGAGGTAGTAGGTTGTATGGT	bta-let-7c
t0081639	26	5	GTCGGGACCGGGGTCCGGTGCGGAGA	bta-mir-2887-2
t0081658	22	5	ACAAACATGGTGCACTTCTTTT	bta-mir-495
t0081799	18	5	TTGCACTGCATGGTATCT	bta-mir-2404-2
t0081837	23	5	GGAGTATTGTTTCTGCTGCCCGG	bta-mir-503
t0081856	22	5	GCACTGGACTTGGAGTCAGAAG	bta-mir-378-2
t0082002	20	5	TATGTGCCTTTGGACTACAT	bta-mir-455
t0082231	20	5	AGGGACTTTTGGGGGCAGAT	bta-mir-365-1
t0082572	22	5	GGTGCCTACTGAGCTGATATCA	bta-mir-24-1
t0082700	23	5	CTGAAAAGTTCGTTCGGGTTTTT	bta-mir-2284x
t0082796	22	5	TAGCCGGTCCCCCGCCGTCCCC	bta-mir-2904-3
t0082823	22	5	ACCGGGGTCCGGTGCGGAGAGC	bta-mir-2887-2
t0082995	24	5	TGAGAACTGAATTCCATAGGTTGT	bta-mir-146a
t0083106	18	5	TTTTTCATTATTGCTCCT	bta-mir-335
t0083114	19	5	GACCGGGGTCCGGTGCGGA	bta-mir-2887-2
t0083166	26	5	CGGTCCCCCGCCGTCCCCGCCGGCGG	bta-mir-2904-3
t0083229	19	5	GAGAGATCAGAGGCGCAGA	bta-mir-6529
t0083245	22	5	ATAATACATGGTTAACCTCTCT	bta-mir-655
t0083446	20	5	GCCGGTCCCCCGCCGTCCCC	bta-mir-2904-3
t0083766	19	5	GGTTTTGTTTGGGTTTGTT	bta-mir-331
t0083863	19	5	AGACCCTGGTCTGCACTCT	bta-mir-504
t0083999	18	5	GCGCCGCGGGAGCCTCGG	bta-mir-2904-3
t0084362	22	5	TGTAGTGTTTCCTACTTTATGG	bta-mir-142
t0084425	19	5	CTGCGCAAGCTACTGCCTT	bta-let-7i
t0084572	23	5	TCTTTGGTTATCTAGCTGTATGA	bta-mir-9-2
t0084810	23	5	TCCAGTATTAACTGTGCTGCTGA	bta-mir-16a
t0085084	21	5	CCTATTCTCGGTTACTTGCAC	bta-mir-26a-1
t0085121	25	5	TGAGAACTGAATTCCATAGGCTGTG	bta-mir-146b
t0085219	28	5	CGTCGGGACCGGGGTCCGGTGCGGAGAG	bta-mir-2887-2
t0085224	18	5	CGGGAACGTCGGGACTGG	bta-mir-1247
t0085409	22	5	ATTGTCCTTGCTGTTTGGAGAT	bta-mir-2355
t0085488	20	5	CTGTACTGAGCTGCCCCGAG	bta-mir-486
t0085565	22	5	CCACTGCCCCAGGTGCTGCTGG	bta-mir-324
t0085679	22	5	GTGCCTACTGAGCTGATATCAG	bta-mir-24-1
t0085702	22	5	ACTGCTGAGCCAGCACTTCCCG	bta-mir-93
t0085873	20	5	CTGAGGTAGTAGTTTGTGCT	bta-let-7i
t0086097	22	5	GAATGTTGCTCGGTGAACCCCT	bta-mir-409a
t0086293	19	5	CCTCCCACACCCAAGGCTT	bta-mir-532
t0086314	21	5	TGAGAACTGAATTCCATAGGT	bta-mir-146a
t0086370	22	5	TCTAGGTATGGTCCCAGGGATC	bta-mir-331
t0086371	19	5	TGGACGGAGAACTGATAAG	bta-mir-184
t0086378	26	5	TGAGAACTGAATTCCATAGGCTGTGA	bta-mir-146b
t0086385	22	5	ACAACCCTAGGAGAGGGTGCCA	bta-mir-652
t0086423	19	5	CTTTCAGTCGGATGTTTGC	bta-mir-30a
t0086474	19	5	AACTGTTTGCAGAGGAAAC	bta-mir-452
t0086527	21	5	ACTGATTTCTTTTGGTGTTCA	bta-mir-29a
t0086569	21	5	GTCGGGACCGGGGTCCGGTGC	bta-mir-2887-2
t0086667	24	5	CCCCCAGGTGTGATTCTGATTTGC	bta-mir-361
t0086788	22	5	TATATATATATATGTACGTATG	bta-mir-1277
t0087008	18	5	CTCCGTTTGCCTGTTTTG	bta-mir-1468
t0087114	20	5	AGATCGACCGTGTTATATTC	bta-mir-369
t0087224	18	5	AGGTAGTAGGTTGTGTGG	bta-let-7b
t0087303	21	5	TGTGCAAATCTATGCAAAACT	bta-mir-19a
t0087370	21	5	GTATGTGCCTTTGGACTACAT	bta-mir-455
t0087500	23	5	CCCCCAGGTGTGATTCTGATTTG	bta-mir-361
t0087501	20	5	CGTCGGGACCGGGGTCCGGT	bta-mir-2887-2
t0087552	19	5	AGTGCCTGCTATGTGCCAG	bta-mir-1271
t0087929	21	5	GACCCTGGTCTGCACTCTGTC	bta-mir-504
t0087974	24	5	AGGGACGGGACGCGGTGCAGTGTT	bta-mir-92b
t0088314	23	5	ACCGGGGTCCGGTGCGGAGAGCC	bta-mir-2887-2
t0088475	18	5	TTATAATACAACCTGATA	bta-mir-374a
t0088479	20	5	GAATGTAAAGAAGTATGTAT	bta-mir-1-1
t0088585	20	5	GGGGTCCGGTGCGGAGAGCC	bta-mir-2887-2
t0088632	18	5	ATAGCCGGTCCCCCGCCG	bta-mir-2904-3
t0088676	24	5	CTGAGAACTGAATTCCATAGGCTG	bta-mir-146b
t0088698	25	5	ATATAATACAACCTGCTAAGTGTCC	bta-mir-374b
t0089219	20	5	CACTAGATTGAGAGCTCCTG	bta-mir-28
t0089720	20	5	AAAGCACACGGCCTGCAGAG	bta-mir-330
t0089961	21	5	TGGTTTACCGTCCCACATACA	bta-mir-299
t0090076	22	5	AAAATCCGAACGAACTTTTTGG	bta-mir-2284aa-3
t0090095	19	5	AAAAGTTCGTTTGGGTTTT	bta-mir-2285e-2
t0090124	20	5	ATCAACAGACATTAATTGGG	bta-mir-421
t0090511	22	5	CATTATTACTTTTGGTACGCGC	bta-mir-126
t0090722	21	5	AACAAACATGGTGCACTTCTT	bta-mir-495
t0091033	22	5	TATGGCTTTTCATTCCTATGTG	bta-mir-135b
t0091450	19	4	GGACCGGGGTCCGGTGCGG	bta-mir-2887-2
t0091574	21	4	AAGTCACTAGTGGTTCCGTTT	bta-mir-224
t0091674	22	4	TAATACAACCTGCTAAGTGTCC	bta-mir-374b
t0091776	22	4	GGATAGCCGGTCCCCCGCCGTC	bta-mir-2904-3
t0092020	21	4	TCTAGAGGACTGACTGAAATT	bta-mir-3431
t0092100	21	4	CCGGGGTCCGGTGCGGAGAGC	bta-mir-2887-2
t0092260	23	4	ACCACCGACCGTTGACTGTACCT	bta-mir-181a-2
t0092543	22	4	ACAGATTCGATTCTAGGGGAAT	bta-mir-10b
t0092594	18	4	TTTGTTCGTTCGGCTCGC	bta-mir-375
t0092729	22	4	TGCCTGTCTACACTTGCTGTGC	bta-mir-214
t0092764	18	4	ACCTGGCATACAATGTAG	bta-mir-221
t0092827	23	4	TCGTGTCTTGTGTTGCAGCCGGA	bta-mir-187
t0093413	21	4	AGATCGACCGTGTTATATTCG	bta-mir-369
t0093420	22	4	TGGGATATCATCATATACTGTA	bta-mir-144
t0093449	18	4	CCGGTCCCCCGCCGTCCC	bta-mir-2904-3
t0093491	20	4	TCACAAGTCAGGCTCTTGGG	bta-mir-125b-2
t0093658	20	4	TTTCAGTCGGATGTTTACAG	bta-mir-30e
t0093952	20	4	CTGGCCCTCTCTGCCCTTCC	bta-mir-328
t0094096	23	4	TACTGCATCAGGAACTGATTGGA	bta-mir-217
t0094221	18	4	AGGCAGCGGGGTGTAGTG	bta-mir-885
t0094475	24	4	GGTCCCCCGCCGTCCCCGCCGGCG	bta-mir-2904-3
t0094526	24	4	TGCTATGCCAACATATTGCCATCT	bta-mir-31
t0095173	22	4	GCGCTCCTCGAGGCCAGAGCCC	bta-mir-339a
t0095198	23	4	CTGGACTTGGAGTCAGAAGGCCT	bta-mir-378-1
t0095306	24	4	CTAGACTGAAGCTCCTTGAGGACA	bta-mir-151
t0095524	18	4	CAGCAGCACACTGTGGTT	bta-mir-497
t0095796	20	4	AAAGGATTCTGCTGTCGGTC	bta-mir-541
t0095930	23	4	TCTAGGTATGGTCCCAGGGATCC	bta-mir-331
t0095980	22	4	CTGGGAGAGGGTTGTTTACTCC	bta-mir-30c
t0096059	19	4	GGCCTCGGATAGCCGGTCC	bta-mir-2904-3
t0096450	22	4	GCCGTCCCCGCCGGCGGGCCGT	bta-mir-2904-3
t0096515	20	4	ACCATCGACCGTTGATTGTA	bta-mir-181a-1
t0096557	18	4	TGAGTGTGTGTGTGTGAG	bta-mir-574
t0096786	20	4	TATACGACCTGCTGCCTTTC	bta-let-7d
t0096849	23	4	GTCCCCCGCCGTCCCCGCCGGCG	bta-mir-2904-3
t0096924	21	4	CATCTAGACTGTGAGCTTCTA	bta-mir-708
t0097069	23	4	GGTGGATATTCCTTCTATGTTTA	bta-mir-376e
t0097092	20	4	CATCTTACCGGACAGTGCTG	bta-mir-200a
t0097120	21	4	CAAATTCGTATCTAGGGGAAT	bta-mir-10a
t0097346	25	4	TGGTAGACTATGGAACGTAGGCTTT	bta-mir-379
t0097379	26	4	ACAACCCTAGGAGAGGGTGCCATTCA	bta-mir-652
t0097451	19	4	ACGCCCTTCCCCCCCTTCT	bta-mir-1249
t0097514	20	4	CTGGGAGAAGGCTGTTTACT	bta-mir-30f
t0097573	23	4	TGAGTGTGTGTGTGTGAGTGTGT	bta-mir-574
t0097599	20	4	AATGTTTCCACAGTGCATCA	bta-mir-33a
t0097769	18	4	TCAGTCGGATGTTTACAG	bta-mir-30e
t0097943	19	4	CCGGGGTCCGGTGCGGAGA	bta-mir-2887-2
t0098057	18	4	AAAAGTTCGTTTGGGTTT	bta-mir-2285e-2
t0098089	22	4	TTTGGTCCCCTTCAACCAGCTA	bta-mir-133b
t0098137	23	4	CGGGTAGAGAGGGCAGTGGGAGG	bta-mir-197
t0098279	23	4	CAACCCTAGGAGAGGGTGCCATT	bta-mir-652
t0098368	18	4	CATCATCGTCTCAAATGA	bta-mir-136
t0098580	22	4	ATGCTGACATATTTACTAGAGG	bta-mir-628
t0098597	18	4	TAATACTGTCTGGTAATG	bta-mir-429
t0098696	25	4	ACTGCAGTGAAGGCACTTGTAGCAT	bta-mir-17
t0098751	19	4	TCGGGGTTTTGAGGGCGAG	bta-mir-193b
t0098849	22	4	CTGGACTTGGAGTCAGAAGGCC	bta-mir-378-1
t0098896	23	4	CGAATGTTGCTCGGTGAACCCCT	bta-mir-409a
t0098935	22	4	CAGTGGTTTTACCCTATGGTAG	bta-mir-140
t0099068	20	4	AAGCTCGCTTCTATGGGTCT	bta-mir-99a
t0099445	25	4	GCCTCGGATAGCCGGTCCCCCGCCG	bta-mir-2904-3
t0099503	21	4	ACTCTTTCCCTGTTGCACTAC	bta-mir-130b
t0099531	21	4	TCTAGTAAGAGTGGCAGTCGA	bta-mir-628
t0099955	18	4	CACCCGTAGAACCGACCT	bta-mir-99b
t0100167	20	4	AATCCACCTGGGCAAGGATT	bta-mir-502b
t0100234	19	4	ATCATTCACGGACAACACT	bta-mir-382
t0100308	19	4	CTGGCCCTCTCTGCCCTTC	bta-mir-328
t0100599	19	4	GGTCCCCCGCCGTCCCCGC	bta-mir-2904-3
t0100620	22	4	GCTATGCCAACATATTGCCATC	bta-mir-31
t0101086	18	4	TCAGGGTAGTGATGTTGC	bta-let-7b
t0101110	21	4	CGTGCCTACTGAGCTGAAACA	bta-mir-24-2
t0101346	24	4	CGAATGTTGCTCGGTGAACCCCTT	bta-mir-409a
t0101356	23	4	CTTTCAGTCGGATGTTTACAGCG	bta-mir-30e
t0101406	20	4	TCGACCGGACCTCGACCGGC	bta-mir-1307
t0101448	18	4	CCCTGAACTAGGGGTCTG	bta-mir-345
t0101530	23	4	CTGCCCTGGCCCGAGGGACCGAC	bta-mir-874
t0101793	23	4	GAATGTTGCTCGGTGAACCCCTT	bta-mir-409a
t0101874	21	4	CAAAAAGTTCGTTTGGGTTTT	bta-mir-2285e-2
t0102217	23	4	GAAAAGTTCGTTCGGGTTTTTCC	bta-mir-2284x
t0102256	21	4	AATGCACCTGGGCAAGGATTC	bta-mir-502a-2
t0102268	23	4	GTGCCTACTGAGCTGATATCAGT	bta-mir-24-1
t0102344	20	4	AAGTTGTTCGTGGTGGATTC	bta-mir-382
t0102405	21	4	CTGTTTGCAGAGGAAACTGAG	bta-mir-452
t0102478	21	4	GGTCCCCCGCCGTCCCCGCCG	bta-mir-2904-3
t0102644	23	4	TGACCGATTTCTCCTGGTGTTCA	bta-mir-29d
t0102960	21	4	TGGAGACGCGGCCCTGTTGGA	bta-mir-139
t0103246	21	4	ATACAATCTACTGTCTTTCCT	bta-let-7a-3
t0103331	21	4	GACCGGGGTCCGGTGCGGAGA	bta-mir-2887-2
t0103408	25	4	TCGGGACCGGGGTCCGGTGCGGAGA	bta-mir-2887-2
t0103418	21	4	CATCCCTTGCATGGTGGAGGG	bta-mir-188
t0103538	21	4	TAATCCTTGCTACCTGGGTGA	bta-mir-500
t0103655	27	4	CCGGTCCCCCGCCGTCCCCGCCGGCGG	bta-mir-2904-3
t0103737	22	4	GACCGATTTCTCCTGGTGTTCA	bta-mir-29d
t0104061	20	4	TATGGCACTGGTAGAATTCA	bta-mir-183
t0104069	18	4	GCAGCGCCGCGGGAGCCT	bta-mir-2904-3
t0104100	23	4	CAATCACTAGTTCCACTGCCATC	bta-mir-34b
t0104283	21	4	GGCCTCGGATAGCCGGTCCCC	bta-mir-2904-3
t0104749	23	4	CCGCACTGTGGGTACTTGCTGCT	bta-mir-106b
t0104786	18	4	CATCCCTTGCATGGTGGA	bta-mir-188
t0104941	27	4	AATCCTTGGAACCTAGGTGTGAGTGCT	bta-mir-362
t0105028	20	4	CAAGCTCGTGTCTGTGGGTC	bta-mir-99b
t0105031	20	4	AGGGACTTTCAGGGGCAGCT	bta-mir-365-2
t0105391	21	4	CTAGGTATGGTCCCAGGGATC	bta-mir-331
t0105429	21	4	ATAAAGTAGAAAGCACTACTA	bta-mir-142
t0105506	20	4	GGATAGCCGGTCCCCCGCCG	bta-mir-2904-3
t0105702	19	4	AAAGTTCGTTCGGGTTTTT	bta-mir-2284y-7
t0105796	21	4	TCTGGCTCCGTGTCTTCACTC	bta-mir-149
t0106192	23	4	AGGGTTGGGCGGAGGCTTTCCTG	bta-mir-296
t0106196	19	4	GCGCTCCTCGAGGCCAGAG	bta-mir-339a
t0106679	18	4	AAGTTGTTCGTGGTGGAT	bta-mir-382
t0106710	22	4	TGACCGATTTCTCCTGGTGTTC	bta-mir-29d
t0106729	20	4	AAACATTCGCGGTGCACTTC	bta-mir-543
t0107062	18	4	GACCGGGGTCCGGTGCGG	bta-mir-2887-2
t0107086	21	4	AGGAGCTTACAATCTAGCTGG	bta-mir-708
t0107211	22	4	CGAATGTTGCTCGGTGAACCCC	bta-mir-409a
t0107786	20	4	ACTCCATTTGTTTTGATGAT	bta-mir-136
t0108017	21	4	TCCATTACACTACCCTGCCTC	bta-mir-885
t0108022	18	4	CATAAAGTAGAAAGCACT	bta-mir-142
t0108027	19	4	TCGTGTCTTGTGTTGCAGC	bta-mir-187
t0108048	20	4	AGAGGCTGGCCGTGATGAAT	bta-mir-485
t0108280	20	4	TTCAGTCGGATGTTTGCAGC	bta-mir-30a
t0108608	22	4	TGAAGGTCTACTGTGTGCCAGG	bta-mir-493
t0109627	20	4	ACGCCCTTCCCCCCCTTCTT	bta-mir-1249
t0109659	19	4	AGGTAGTAGGTTGTATGGT	bta-let-7c
t0109840	22	4	CAACCTGGAGGACTCCATGCTG	bta-mir-490
t0110298	22	3	TGCCAAGCCCACGTTCAAAGGC	bta-mir-6123
t0110327	22	3	TGGGATCTCTGGGGTCTCGGTT	bta-mir-769
t0110739	25	3	CAAGTCACTAGTGGTTCCGTTTAGT	bta-mir-224
t0110741	19	3	TGTGCAAATCCATGCAAAA	bta-mir-19b-2
t0110877	21	3	GCCGGTCCCCCGCCGTCCCCG	bta-mir-2904-3
t0111440	29	3	GCCTCGGATAGCCGGTCCCCCGCCGTCCC	bta-mir-2904-3
t0111453	22	3	AATCACTAACCACACGGCCAGG	bta-mir-34c
t0111517	34	3	CTCGGATAGCCGGTCCCCCGCCGTCCCCGCCGGC	bta-mir-2904-3
t0111647	21	3	ACAGATTCGATTCTAGGGGAA	bta-mir-10b
t0111667	18	3	AAACCCGAACGAACTTTT	bta-mir-2285o-5
t0111698	22	3	GATTCCTGGAAATACTGTTCTT	bta-mir-145
t0111969	22	3	CTGGTTTCACATGGTGGCTTAG	bta-mir-29e
t0112128	19	3	TATGGCACTGGTAGAATTC	bta-mir-183
t0112310	22	3	TTCTAGTAAGAGTGGCAGTCGA	bta-mir-628
t0112384	21	3	CCACTGCCCCAGGTGCTGCTG	bta-mir-324
t0112465	20	3	AAAAACCCAGATGAACTTTT	bta-mir-2284z-2
t0112652	23	3	AACCGTTACCATTACTGAGTTTA	bta-mir-451
t0112757	19	3	TTATAAAGCAATGAGACTG	bta-mir-340
t0112773	20	3	CATCTAGAGGACTGACTGAA	bta-mir-3431
t0113203	22	3	AGAACTGAATTCCATAGGCTGT	bta-mir-146b
t0113595	22	3	TAATCCTTGCTACCTGGGTGAG	bta-mir-500
t0113615	22	3	CTATACGGCCTCCTAGCTTTCC	bta-let-7e
t0113947	18	3	ACCCTATCGATATTGTCT	bta-mir-454
t0114401	21	3	GAGAACTGAATTCCATAGGCT	bta-mir-146b
t0114455	19	3	AGGTTACCCGAGCAACTTT	bta-mir-409a
t0114556	23	3	CACTGGACTTGGAGTCAGAAGGC	bta-mir-378-2
t0114597	24	3	ACAGGGTAGAACCACGGACAGGAT	bta-mir-140
t0114660	21	3	ATCATAGAGGAAAATCCACAT	bta-mir-376d
t0114728	21	3	AGTGGGGAACCCTTCCATGAG	bta-mir-491
t0114997	23	3	ACCAATATTATTGTGCTGCTTTA	bta-mir-16b
t0115062	23	3	TCAGGGTAGTGATGTTGCCCCCT	bta-let-7b
t0115249	18	3	TAGGCAGTGTAGTTAGCT	bta-mir-34c
t0115337	23	3	ATATTGCACTCGTCCCGGCCTCC	bta-mir-92b
t0115825	19	3	CAAGCTCGCTTCTATGGGT	bta-mir-99a
t0116086	20	3	TTTGTTCGTTCGGCTCGCGT	bta-mir-375
t0116116	22	3	AAAAACCCGCATGAACTTTTTG	bta-mir-2285l
t0116196	20	3	TGTTGTACTTTTTTTTTTGT	bta-mir-3613
t0116929	22	3	ACCAATATTATTGTGCTGCTTT	bta-mir-16b
t0116941	18	3	GAGGGCCCCCCCCAATCC	bta-mir-296
t0117052	25	3	TGAGTGTGTGTGTGTGAGTGTGTGT	bta-mir-574
t0117055	27	3	AAACCGTTACCATTACTGAGTTTAGTA	bta-mir-451
t0117644	27	3	TCGGGACCGGGGTCCGGTGCGGAGAGC	bta-mir-2887-2
t0117925	20	3	GAGGGCCCCCCCCAATCCTG	bta-mir-296
t0117961	18	3	GTCAGTTTGTCAAATACC	bta-mir-223
t0118110	22	3	AAAACCCGCATGAACTTTTTGG	bta-mir-2285l
t0118634	23	3	CGTCAACACTTGCTGGTTTCCTC	bta-mir-505
t0118959	20	3	TACAATCTACTGTCTTTCCT	bta-let-7a-3
t0119003	24	3	TAATCCTTGCTACCTGGGTGAGAG	bta-mir-500
t0119188	22	3	CATCATCGTCTCAAATGAGTCT	bta-mir-136
t0119827	20	3	ATGCCCCTAAAAATCCTTAT	bta-mir-365-2
t0120032	22	3	GTGCATTGTAGTTGCATTGCAT	bta-mir-33a
t0120065	22	3	AAGCTCGCTTCTATGGGTCTGT	bta-mir-99a
t0120293	18	3	CATCTTACCGGACAGTGC	bta-mir-200a
t0121427	18	3	AATGCACCTGGGCAAGGA	bta-mir-502a-2
t0121467	19	3	TCGGGACCGGGGTCCGGTG	bta-mir-2887-2
t0121532	18	3	CAGTGCAATGATGAAAGG	bta-mir-130b
t0121699	21	3	TGGACTTGGAGTCAGAAGGCT	bta-mir-378-2
t0121797	21	3	GTCATACACGGCTCTCCTCTC	bta-mir-485
t0121854	23	3	AAAGGATTCTGCTGTCGGTCCCA	bta-mir-541
t0121882	21	3	TGGACGTTGGCTCTGGTGGTG	bta-mir-1306
t0121926	20	3	ACCTCCCCTGCAAACGTCCA	bta-mir-1306
t0122066	22	3	ACTGTTTGCAGAGGAAACTGAG	bta-mir-452
t0122569	22	3	CGTCAACACTTGCTGGTTTCCT	bta-mir-505
t0122609	19	3	ACAGACATTAATTGGGCGC	bta-mir-421
t0123176	21	3	ATCTAGAGGACTGACTGAAAT	bta-mir-3431
t0123312	21	3	TCAGTCTCATCTGCAAAGAAG	bta-mir-452
t0123349	19	3	TCCGTTTGCCTGTTTTGCT	bta-mir-1468
t0123550	19	3	TCAGTCGGATGTTTGCAGC	bta-mir-30a
t0123611	22	3	AAAAAGTTCGTTCAGGTTTTTC	bta-mir-2285t
t0123707	21	3	AAAGGTAGATAGAACAGGTCT	bta-mir-1839
t0124074	24	3	AGAGGTAAAAAATTGATTTGACTA	bta-mir-6119
t0124443	22	3	TCCCCCGCCGTCCCCGCCGGCG	bta-mir-2904-3
t0124806	25	3	TGAGGTAGTAGATTGTATAGTTGTG	bta-let-7f-1
t0125105	23	3	AAAAACCCGCATGAACTTTTTGG	bta-mir-2285l
t0125239	19	3	TTGGTCCCCTTCAACCAGC	bta-mir-133b
t0125814	25	3	AAGGTAGATAGAACAGGTCTTGTTT	bta-mir-1839
t0126015	22	3	AATGCACCTGGGCAAGGATTCT	bta-mir-500
t0126060	21	3	GAGGGGCAGAGAGCGAGACTT	bta-mir-423
t0126105	23	3	CATAAAGTAGAAAGCACTACTAA	bta-mir-142
t0126291	21	3	AGCCGGTCCCCCGCCGTCCCC	bta-mir-2904-3
t0126309	19	3	CCACCTCCCCTGCAAACGT	bta-mir-1306
t0126663	21	3	AAAAAGTTTGTTTGGGTTTTT	bta-mir-2284z-2
t0127007	23	3	CCGCCGTCCCCGCCGGCGGGCCG	bta-mir-2904-3
t0127254	22	3	ATACTGCATCAGGAACTGATTG	bta-mir-217
t0127424	18	3	CAAGTCAGGCTCTTGGGA	bta-mir-125b-2
t0127542	18	3	ATGGCACTGGTAGAATTC	bta-mir-183
t0127758	20	3	AAAGTTCTGAGACACTCCGA	bta-mir-148a
t0128454	21	3	TTATCAGGTTGTATTGTAATT	bta-mir-374a
t0128523	23	3	TTCCCTTTGTCATCCTATGCCTG	bta-mir-204
t0128572	18	3	GGCAGCGCCGCGGGAGCC	bta-mir-2904-3
t0128811	24	3	GCTGGTTTCATATGGTGGTTTAGA	bta-mir-29b-1
t0128947	21	3	AATACTGTCTGGTAATGCCGT	bta-mir-429
t0128990	25	3	CAACCCTAGGAGAGGGTGCCATTCA	bta-mir-652
t0129705	21	3	TCGGGGATCATCATGTCACGA	bta-mir-542
t0129839	24	3	CTGAGGGGCAGAGAGCGAGACTTT	bta-mir-423
t0129911	22	3	ACATACTTCTTTATGTACCCAT	bta-mir-1-2
t0129940	22	3	AGCAGCGGGAACAGTACTGCAG	bta-mir-503
t0130159	22	3	CTGCAGTGAAGGCACTTGTAGC	bta-mir-17
t0130161	23	3	GGTCCCCCGCCGTCCCCGCCGGC	bta-mir-2904-3
t0130484	19	3	TAATCCTTGCTACCTGGGT	bta-mir-500
t0130534	25	3	AGCAGCATTGTACAGGGCTATCAAA	bta-mir-107
t0130536	24	3	AAAAGGTAGATAGAACAGGTCTTG	bta-mir-1839
t0130570	20	3	ATAATACAACCTGCTAAGTG	bta-mir-374b
t0130805	22	3	TATACGACCTGCTGCCTTTCTT	bta-let-7d
t0130928	23	3	TAGAATTACATCAAGGGAGATAA	bta-let-7a-2
t0131051	22	3	TGTCCTTGCTGTTTGGAGATAA	bta-mir-2355
t0131276	18	3	AGAGCTTAGCTGATTGGT	bta-mir-27b
t0131520	22	3	CGGGTGGATCACGATGCAATTT	bta-mir-363
t0131576	19	3	AGGAGCTTACAATCTAGCT	bta-mir-708
t0131822	20	3	AACACACCTGGTTAACCTCT	bta-mir-329b
t0131826	23	3	CAACAAATCACAGTCTGCCATAT	bta-mir-7-2
t0131910	23	3	TCGACCGGACCTCGACCGGCTCG	bta-mir-1307
t0132231	24	3	AGATATTGCACGGTTGATCTCTTT	bta-mir-154c
t0132578	18	3	TGTACTGAGCTGCCCCGA	bta-mir-486
t0132622	32	3	GGATAGCCGGTCCCCCGCCGTCCCCGCCGGCG	bta-mir-2904-3
t0132721	23	3	AGCTTCTTTACAGTGCTGCCTTG	bta-mir-103-2
t0133057	21	3	CCTCTGGGCCCTTCCTCCAGC	bta-mir-326
t0133077	18	3	TTGTGACAGATTGATAAC	bta-mir-542
t0133137	20	3	AAATCTCTGCAGGCAAATGT	bta-mir-216b
t0133193	19	3	ACCATCGACCGTTGAGTGG	bta-mir-181c
t0133230	22	3	ACAGACATTAATTGGGCGCCTG	bta-mir-421
t0133310	22	3	CTGCGCTTGGATTTCGTTCCCT	bta-mir-191
t0133344	19	3	TGGTAGACTATGGAACGTA	bta-mir-379
t0133423	22	3	TGAAACATACACGGGAAACCTC	bta-mir-494
t0133892	19	3	ACCCTATCGATATTGTCTC	bta-mir-454
t0133971	23	3	CGGGGTCCGGTGCGGAGAGCCCT	bta-mir-2887-2
t0133978	18	3	TATGGCACTGGTAGAATT	bta-mir-183
t0134013	18	3	GATATTGCACGGTTGATC	bta-mir-154c
t0134382	19	3	AGCAGCACACTGTGGTTTG	bta-mir-497
t0134392	22	3	ACAGGGTAGAACCACGGACAGG	bta-mir-140
t0134533	18	3	GTGGTTGATTGGATCCGT	bta-mir-2448
t0134570	24	3	GGACCGGGGTCCGGTGCGGAGAGC	bta-mir-2887-2
t0134912	21	3	AGGGACTTTTGGGGGCAGATG	bta-mir-365-1
t0135573	24	3	CAACCCTAGGAGAGGGTGCCATTC	bta-mir-652
t0135699	19	3	TGGAGACGCGGCCCTGTTG	bta-mir-139
t0135888	21	3	TGTAACAGCAACTCCATGTGG	bta-mir-194-1
t0136761	25	3	TGAGGGGCAGAGAGCGAGACTTTTC	bta-mir-423
t0137198	23	3	GAGGGACTTTTGGGGGCAGATGT	bta-mir-365-1
t0137289	19	3	CGAATGTTGCTCGGTGAAC	bta-mir-409a
t0137485	22	3	AACCATCGACCGTTGATTGTAC	bta-mir-181a-1
t0137601	22	3	ACAGTACTGTGATAACTGAAGA	bta-mir-101-2
t0137653	23	3	CATTATTACTTTTGGTACGCGCT	bta-mir-126
t0137794	20	3	CATCCCTTGCATGGTGGAGG	bta-mir-188
t0137829	20	3	TCCATTACACTACCCTGCCT	bta-mir-885
t0138131	20	3	GCGACCCATACTTGGTTTCA	bta-mir-551b
t0138239	21	3	GTGCCTACTGAGCTGATATCA	bta-mir-24-1
t0138482	23	3	AAAAAGTTCGTTTGGGTTTTTCT	bta-mir-2285e-2
t0138564	22	3	TGCACCATGGTTGTCTGAGCAT	bta-mir-767
t0138614	19	3	CACCCGTCCCGTGCGTCCC	bta-mir-1247
t0138659	22	3	TAAAGCTAGATAACCGAAAGTA	bta-mir-9-2
t0138666	20	3	GTCGGGACCGGGGTCCGGTG	bta-mir-2887-2
t0138938	23	3	CAAAAAGTTCGTTTGGGTTTTTC	bta-mir-2285e-2
t0139309	22	3	AAAGTTCTGAGACACTCCGACT	bta-mir-148a
t0139336	20	3	AGAACTGAATTCCATAGGCT	bta-mir-146b
t0139574	24	3	TGGAGAGAAAGGCAGTTCCTGATG	bta-mir-185
t0139775	24	3	GTATGTGCCTTTGGACTACATCGT	bta-mir-455
t0140286	21	3	AGTGCAATGTTAAAAGGGCAT	bta-mir-130a
t0140571	28	3	ACCTGGCATACAATGTAGATTTCTGTGT	bta-mir-221
t0140581	23	3	GGTTGATCAGAGAACATACATTT	bta-mir-411c
t0140678	29	3	TAGCCGGTCCCCCGCCGTCCCCGCCGGCG	bta-mir-2904-3
t0140685	20	3	TCAAGAGCAATAACGAAAAA	bta-mir-335
t0140802	19	3	ACTGGCCCACAAAGTCCCG	bta-mir-193b
t0140844	19	3	ATAATACATGGTTAACCTC	bta-mir-655
t0140942	22	3	AAACCCGAACGAACTTTTGGGC	bta-mir-2285o-5
t0141261	19	3	GATAGCCGGTCCCCCGCCG	bta-mir-2904-3
t0141288	23	3	CGAATCATTATTTGCTGCTCTAG	bta-mir-15b
t0141515	21	3	TTCTAGGTATGGTCCCAGGGA	bta-mir-331
t0141565	21	3	ATAATACATGGTTAACCTCTC	bta-mir-655
t0141578	27	3	GCCGGTCCCCCGCCGTCCCCGCCGGCG	bta-mir-2904-3
t0141780	21	3	CAGTGGTTTTACCCTATGGTA	bta-mir-140
t0141792	18	3	TCAGTCGGATGTTTGCAG	bta-mir-30a
t0142355	23	3	ATAATGCCCCTAAAAATCCTTAT	bta-mir-365-2
t0142759	20	3	ACCCATTGCATATCGGAGCT	bta-mir-660
t0142764	18	3	AGCAGCACACTGTGGTTT	bta-mir-497
t0142765	22	3	TGAGGGACTTTTGGGGGCAGAT	bta-mir-365-1
t0142858	22	3	ATTGGGAACATTTTGCATTCAT	bta-mir-450a-2
t0142964	20	3	TCAACACTTGCTGGTTTCCT	bta-mir-505
t0143009	20	3	GGACCGGGGTCCGGTGCGGA	bta-mir-2887-2
t0143103	18	3	TTGGTCCCCTTCAACCAG	bta-mir-133b
t0143164	18	3	CATCTAGAGGACTGACTG	bta-mir-3431
t0143487	21	3	CTATACGGCCTCCTAGCTTTC	bta-let-7e
t0143896	22	3	ATTCCTGGAAATACTGTTCTTG	bta-mir-145
t0143908	18	3	CGGGACCGGGGTCCGGTG	bta-mir-2887-2
t0143971	22	2	ATCATAGAGGAAAATCCACATT	bta-mir-376d
t0144051	23	2	TCAGTTATCACAGTGCTGATGCT	bta-mir-101-1
t0144266	22	2	GGAATGTAAAGAAGTATGTATT	bta-mir-1-1
t0144518	22	2	GGGACTTTTGGGGGCAGATGTG	bta-mir-365-1
t0144528	22	2	AAAGGATTCTGCTGTCGGTCCC	bta-mir-541
t0144897	19	2	CTCGGCGTGGCGTCGGTCG	bta-mir-1307
t0144950	23	2	TTGAGAACTGAATTCCATAGGTT	bta-mir-146a
t0145464	23	2	TATTGCACTCGTCCCGGCCTCCG	bta-mir-92b
t0145534	24	2	GTACAGTACTGTGATAACTGAAGG	bta-mir-101-1
t0146285	20	2	AGAGGTGTAGGGCATGGGAA	bta-mir-202
t0146481	21	2	AATCAGCAAGTATACTGCCCT	bta-mir-34a
t0146727	19	2	TGCCAAGCCCACGTTCAAA	bta-mir-6123
t0146928	22	2	TCGGCTCTGGGTCTGTGGGGAG	bta-mir-760
t0146992	20	2	ATAATACATGGTTAACCTCT	bta-mir-655
t0147048	18	2	CGGGGTTTTGAGGGCGAG	bta-mir-193b
t0147725	22	2	TGAGACCTCCGGGTTCTGAGCT	bta-mir-769
t0147816	22	2	ACAGGTGAGGTTCTTGGGAGCC	bta-mir-125a
t0147826	23	2	GTCAACACTTGCTGGTTTCCTCT	bta-mir-505
t0148212	22	2	ATGGTTTACCGTCCCACATACA	bta-mir-299
t0148581	23	2	ATAAAGCTAGATAACCGAAAGTA	bta-mir-9-2
t0148739	18	2	CATGGTTCTGTCAAGCAC	bta-mir-218-2
t0149068	25	2	TGGAGACGCGGCCCTGTTGGAGTAA	bta-mir-139
t0149497	20	2	TAATCCTTGCTACCTGGGTG	bta-mir-500
t0149628	18	2	GTAGTAGGTTGTGTGGTT	bta-let-7b
t0150013	21	2	TGGCCCACAAAGTCCCGCTTT	bta-mir-193b
t0150151	23	2	GCTCTAAGGGCTGGGCCGGTCGG	bta-mir-2487
t0150264	20	2	CTCCTGACTCCAGGTCCTGT	bta-mir-378-1
t0150961	19	2	TGGTTTTGTTTGGGTTTGT	bta-mir-331
t0151292	22	2	GACGGAGAACTGATAAGGGTAG	bta-mir-184
t0153121	18	2	GCGCTCCTCGAGGCCAGA	bta-mir-339a
t0153442	24	2	TTGTGCAAATCTATGCAAAACTGA	bta-mir-19a
t0153649	20	2	TGCTATGCCAACATATTGCC	bta-mir-31
t0153852	19	2	ACAAAAAAAAAAGCCCAAC	bta-mir-3613
t0154117	19	2	TGATTGTCCAAACGCAATT	bta-mir-219
t0154528	24	2	AACCTGGCATACAATGTAGATTTC	bta-mir-221
t0154896	19	2	CCGTAGAACCGACCTTGCG	bta-mir-99b
t0155242	20	2	ACAGGTGAGGTTCTTGGGAG	bta-mir-125a
t0155783	22	2	CACAGCAAGTGTAGACAGGCAG	bta-mir-3120
t0156222	22	2	GCGGAGACTTGGGCAATTGCTG	bta-mir-25
t0156782	19	2	TGAAGGTCTACTGTGTGCC	bta-mir-493
t0157041	19	2	AACATAGAGGAAATTCCAC	bta-mir-376c
t0157474	25	2	CTACCACAGGGTAGAACCACGGACA	bta-mir-140
t0157941	22	2	TGATATGTTTGATATTGGGTTG	bta-mir-190b
t0158158	18	2	ACTGGCCCACAAAGTCCC	bta-mir-193b
t0158450	22	2	GCTATTTCACGACACCAGGGTT	bta-mir-138-2
t0158494	21	2	TACTGCATCAGGAACTGATTG	bta-mir-217
t0159609	21	2	AAATTCGTATCTAGGGGAATA	bta-mir-10a
t0159725	23	2	ATCATGATGGGCTCCTCGGTGTT	bta-mir-433
t0160036	26	2	TCCCCCGCCGTCCCCGCCGGCGGGCC	bta-mir-2904-3
t0160996	18	2	GGTCCCCCGCCGTCCCCG	bta-mir-2904-3
t0161309	22	2	AACGCCCTTCCCCCCCTTCTTC	bta-mir-1249
t0161433	27	2	TTAATGCTAATCGTGATAGGGGTTTTT	bta-mir-155
t0161592	19	2	TGTTTGCAGAGGAAACTGA	bta-mir-452
t0161658	18	2	CAATGTTTCCACAGTGCA	bta-mir-33a
t0162326	21	2	TGGAGTGACTGTCAGATGCAG	bta-mir-2411
t0162417	20	2	GTCATACACGGCTCTCCTCT	bta-mir-485
t0162572	22	2	TGTTTGCAGAGGAAACTGAGAC	bta-mir-452
t0162809	23	2	AGGTTGGGATCGGTTGCAATGCT	bta-mir-92a-1
t0162943	19	2	AATATAACACAGATGGCCT	bta-mir-410
t0162956	19	2	TGGGAGAGGGTTGTTTACT	bta-mir-30c
t0162962	25	2	AACCTGGCATACAATGTAGATTTCT	bta-mir-221
t0163696	21	2	TCATTCGGCTGTCCAGATGTA	bta-mir-1298
t0163752	24	2	CGCATCCCCTAGGGCATTGGTGTA	bta-mir-324
t0163902	23	2	GAGCCTCGGTTGGCCTCGGATAG	bta-mir-2904-3
t0163984	20	2	ACTGGCCCACAAAGTCCCGC	bta-mir-193b
t0164459	23	2	ACTCCATTTGTTTTGATGATGGA	bta-mir-136
t0164664	18	2	CTTATCAGGTTGTATTGT	bta-mir-374a
t0164833	18	2	TTTCAGTCGGATGTTTAC	bta-mir-30e
t0165529	20	2	TTTGGTCCCCTTCAACCAGC	bta-mir-133b
t0165726	26	2	GGGACCGGGGTCCGGTGCGGAGAGCC	bta-mir-2887-2
t0165958	19	2	AAGCTCGCTTCTATGGGTC	bta-mir-99a
t0166564	23	2	ACCGATTTCTCCTGGTGTTCAGA	bta-mir-29d
t0167504	20	2	AATGCCCCTAAAAATCCTTA	bta-mir-365-2
t0167793	21	2	AAAACCCGCATGAACTTTTTG	bta-mir-2285l
t0167917	22	2	TATGGCTTTTTATTCCTATGTG	bta-mir-135a-1
t0167962	20	2	CCTCTGGGCCCTTCCTCCAG	bta-mir-326
t0168924	20	2	TCGGGGTTTTGAGGGCGAGA	bta-mir-193b
t0169220	25	2	AGGGACTTTTGGGGGCAGATGTGTT	bta-mir-365-1
t0169444	20	2	CTTTCAGTCAGATGTTTGCT	bta-mir-30d
t0169811	22	2	TGGATTTCTTTGTGAATCACCA	bta-mir-876
t0169825	22	2	ATGCACCTGGGCAAGGATTCTG	bta-mir-500
t0169884	22	2	AGTGGGGAACCCTTCCATGAGG	bta-mir-491
t0169901	18	2	AGGGTTGGGCGGAGGCTT	bta-mir-296
t0169903	18	2	TCTAGGTATGGTCCCAGG	bta-mir-331
t0170905	18	2	CGGCAGCGCCGCGGGAGC	bta-mir-2904-3
t0171348	21	2	TCCCCCAGGTGTGATTCTGAT	bta-mir-361
t0171490	23	2	CCCGCCGTCCCCGCCGGCGGGCC	bta-mir-2904-3
t0171713	18	2	AAAAGTTCATTTGAGTTT	bta-mir-2285n-5
t0172034	27	2	AGGGACTTTCAGGGGCAGCTGTGTTTT	bta-mir-365-2
t0172628	22	2	CGTCTTACCCAGCAGTGTTTGG	bta-mir-200c
t0173157	20	2	TGGACTTGGAGTCAGAAGGC	bta-mir-378-2
t0173200	22	2	AAAAGGTAGATAGAACAGGTCT	bta-mir-1839
t0173644	24	2	CAACCTGGAGGACTCCATGCTGTT	bta-mir-490
t0173790	23	2	AACCCGTAGATCCGAACTTGTGG	bta-mir-100
t0174010	23	2	CCTGGCATACAATGTAGATTTCT	bta-mir-221
t0174614	21	2	GCGCTCCTCGAGGCCAGAGCC	bta-mir-339a
t0174751	24	2	AGATAACTATACAATCTATTGCCT	bta-let-7f-1
t0175000	23	2	TACATGGTAGGCTTTCATTCATT	bta-mir-493
t0175013	23	2	AAGGAGCTCACAGTCTATTGAGT	bta-mir-28
t0175410	24	2	AGGGTTGGGCGGAGGCTTTCCTGA	bta-mir-296
t0175598	22	2	CCTGAACTAGGGGTCTGGAGGC	bta-mir-345
t0175613	25	2	TTGAGGTAGTAGGTTGTATGGTTTA	bta-let-7c
t0175738	20	2	TCCCCCAGGTGTGATTCTGA	bta-mir-361
t0176165	22	2	AGGACTGTCCAACCTGAGAATG	bta-mir-1388
t0176271	19	2	AATGCACCTGGGCAAGGAT	bta-mir-502a-2
t0176527	20	2	GCTACTTCACAACACCAGGG	bta-mir-138-1
t0176902	18	2	GGTAGTAGGTTGTGTGGT	bta-let-7b
t0178324	23	2	TAGTGCAATATTGCTTATAGGGT	bta-mir-454
t0178485	23	2	TTGTGCAAATCTATGCAAAACTG	bta-mir-19a
t0178823	21	2	TTGTGACAGATTGATAACTGA	bta-mir-542
t0179110	23	2	AGCCACTGCCCACCGCACACTGC	bta-mir-210
t0179938	25	2	TGAGGTAGTAGATTGTATAGTTTTA	bta-let-7f-2
t0180087	20	2	ACGGCAGCGCCGCGGGAGCC	bta-mir-2904-3
t0180529	22	2	GCCCTAGGGACTCAGTTCTGGT	bta-mir-146b
t0181089	20	2	ACTGCTGAGCCAGCACTTCC	bta-mir-93
t0181878	21	2	CAGCAACTAAAGATCCCTCAG	bta-mir-3432-2
t0182127	22	2	GGAGAGAAAGGCAGTTCCTGAT	bta-mir-185
t0182520	19	2	AGTGCAATGTTAAAAGGGC	bta-mir-130a
t0182809	21	2	AACTATACAATCTATTGCCTT	bta-let-7f-1
t0183623	18	2	GGTCCGGTGCGGAGAGCC	bta-mir-2887-2
t0183920	22	2	CCCTGAACTAGGGGTCTGGAGG	bta-mir-345
t0184362	18	2	GGATAGCCGGTCCCCCGC	bta-mir-2904-3
t0184631	23	2	TGCGGGATCTTTAGTTGTGGTGT	bta-mir-3432-2
t0185351	18	2	GCAAAGCACACGGCCTGC	bta-mir-330
t0185659	24	2	AAGGAGCTTACAATCTAGCTGGGG	bta-mir-708
t0186344	23	2	GGCTCAGTAGCCAGTGTAGATCC	bta-mir-222
t0186471	23	2	CTGGAGAGAAAGGCAGTTCCTGA	bta-mir-185
t0186853	18	2	CACCCGTCCCGTGCGTCC	bta-mir-1247
t0186917	31	2	TACCCTGTAGAACCGAATTTGTGTGGTATCC	bta-mir-10b
t0187357	21	2	TCGTGTCTTGTGTTGCAGCCG	bta-mir-187
t0188251	19	2	TATGTGCCTTTGGACTACA	bta-mir-455
t0188273	21	2	TTCAACGGGTATTTATTGAGC	bta-mir-95
t0188375	24	2	AATGCACCTGGGCAAGGATTCTGA	bta-mir-500
t0188818	22	2	AAACATCTGGTTGGTTGAGAGA	bta-mir-2483
t0188927	22	2	TCCAGCATCAGTGATTTTGTTG	bta-mir-338
t0189021	20	2	TTCAGTCGGATGTTTACAGC	bta-mir-30e
t0189084	23	2	TTGTGACAGATTGATAACTGAAA	bta-mir-542
t0189206	21	2	GCTGGGAAGGCAAAGGGACGT	bta-mir-204
t0189294	18	2	GCCCTAGGGACTCAGTTC	bta-mir-146b
t0189316	21	2	CTGGTTTCACATGGTGGCTTA	bta-mir-29e
t0189545	24	2	TTAGGGTCACACCCACCACTGGGA	bta-let-7a-1
t0189728	21	2	ATGCACCTGGGCAAGGATTCA	bta-mir-502a-2
t0189821	21	2	AAACATTCGCGGTGCACTTCT	bta-mir-543
t0190971	20	2	AAAAGTTCGTTCGGTTTTTC	bta-mir-2284u
t0191037	22	2	AACCACCGACCGTTGACTGTAC	bta-mir-181a-2
t0191420	19	2	GCCGTCCCCGCCGGCGGGC	bta-mir-2904-3
t0191898	23	2	AACATAGAGGAAAATCCACATTT	bta-mir-376e
t0192112	22	2	ACTTATCAGGTTGTATTATCAT	bta-mir-374b
t0192477	19	2	CGGCTCTGGGTCTGTGGGG	bta-mir-760
t0193312	22	2	TTGAGAACTGAATTCCATAGGT	bta-mir-146a
t0193726	19	2	CGGGGTTTTGAGGGCGAGA	bta-mir-193b
t0193914	23	2	TACTGCTGAGCCAGCACTTCCCG	bta-mir-93
t0194670	22	2	TGTATGTCAACTGATCCACAGT	bta-mir-411c
t0195513	22	2	TACTGCAATGCAAGCACTTCTT	bta-mir-106a
t0196391	22	2	GGAGTATTGTTTCTGCTGCCCG	bta-mir-503
t0196602	19	2	ACAGTATAGATGATGTACT	bta-mir-144
t0196634	18	2	AAATTCGTATCTAGGGGA	bta-mir-10a
t0197142	20	2	AATGTTGCTCGGTGAACCCC	bta-mir-409a
t0197270	19	2	AAATCTCTGCAGGCAAATG	bta-mir-216b
t0197850	20	2	TTCTAGTAAGAGTGGCAGTC	bta-mir-628
t0198036	18	2	ACCGGGGTCCGGTGCGGA	bta-mir-2887-2
t0198625	26	2	TGAGGGGCAGAGAGCGAGACTTTTCT	bta-mir-423
t0199919	18	2	GTTTTGTTTGGGTTTGTT	bta-mir-1814c
t0200203	18	2	AAGTTCGTTCGGGTTTTT	bta-mir-2284y-7
t0200457	24	2	AGAGGCTGGCCGTGATGAATTCGA	bta-mir-485
t0200947	20	2	AAACCATCGACCGTTGATTG	bta-mir-181a-1
t0201224	21	2	ACTTATCAGGTTGTATTGTAA	bta-mir-374a
t0201257	21	2	CGGCCCCACGCACCAGGGTAA	bta-mir-874
t0202024	19	2	CAGTGCAATGATGAAAGGG	bta-mir-130b
t0202216	24	2	ATTGTCCTTGCTGTTTGGAGATAA	bta-mir-2355
t0202242	27	2	TCCTGTACTGAGCTGCCCCGAGGCCCT	bta-mir-486
t0202343	30	2	TGAGGTAGTAGGTTGTGTGGTTTCAGGGTA	bta-let-7b
t0202362	23	2	TATAATACAACCTGCTAAGTGTC	bta-mir-374b
t0203056	23	2	AGATCGACCGTGTTATATTCGCT	bta-mir-369
t0203085	22	2	TTAGGGCCCTGGCTCCATCTCC	bta-mir-1296
t0203433	22	2	TACCGGGCCAGCTGGAAGGAGA	bta-mir-2474
t0203774	21	2	AGCTGCCAGTTGAAGAACTGT	bta-mir-22
t0203877	20	2	CAGTGCAATAGTATTGTCAA	bta-mir-301a
t0204004	24	2	ATAATACAACCTGCTAAGTGTCCT	bta-mir-374b
t0204256	22	2	AAATGGTACCCTAGTGACTACA	bta-mir-224
t0204446	19	2	GTCCCCGCCGGCGGGCCGT	bta-mir-2904-3
t0204513	19	2	TGCCCTAGGGACTCAGTTC	bta-mir-146b
t0205439	21	2	ATTGCACTCGTCCCGGCCTCC	bta-mir-92b
t0205464	22	2	ATGGTCGACCAGTTGGAAAGTA	bta-mir-412
t0205570	23	2	ATCATAGAGGAAAATCCATGTTT	bta-mir-376b
t0205642	18	2	CTCGGCGTGGCGTCGGTC	bta-mir-1307
t0205852	22	2	TGTGCAAATCTATGCAAAACTG	bta-mir-19a
t0206610	20	2	TCGGGGATCATCATGTCACG	bta-mir-542
t0206626	20	2	ATGCTGACATATTTACTAGA	bta-mir-628
t0207009	21	2	CATCATCGTCTCAAATGAGTC	bta-mir-136
t0207206	22	2	ATATTGCACTCGTCCCGGCCTC	bta-mir-92b
t0207435	21	2	ATGCTGACATATTTACTAGAG	bta-mir-628
t0207529	20	2	CGAATGTTGCTCGGTGAACC	bta-mir-409a
t0207685	25	2	GAGAGATCAGAGGCGCAGAGTGCGT	bta-mir-6529
t0207900	22	2	GTATGTGGGACGGTAAACCGCT	bta-mir-299
t0208614	22	2	TTGCATATGTAGGATGTCCCAT	bta-mir-448
t0208833	20	2	GCCCAAAGGTGAATTTTTTG	bta-mir-186
t0209392	24	2	AGTGCAATGATATTGTCAAAGCAT	bta-mir-301b
t0209460	23	2	ACTGTTTGCAGAGGAAACTGAGA	bta-mir-452
t0209485	19	2	CCCACACCCAAGGCTTGCA	bta-mir-532
t0209497	19	2	CTATACAATCTACTGTCTT	bta-let-7a-3
t0209788	21	2	ACTCCATTTGTTTTGATGATG	bta-mir-136
t0210185	18	2	TGGTCTAATGGTGAAGCT	bta-mir-141
t0210229	20	2	TACGTAGATATATATGTATT	bta-mir-1277
t0211328	21	2	TAGTGCAATATTGCTTATAGG	bta-mir-454
t0211382	20	2	GTAGTAGGTTGTATAGTTTG	bta-let-7a-3
t0211759	25	2	CCCCCGCCGTCCCCGCCGGCGGGCC	bta-mir-2904-3
t0212135	18	2	AAGGAGCTCACAGTCTAT	bta-mir-28
t0212221	26	2	GACCGGGGTCCGGTGCGGAGAGCCCT	bta-mir-2887-2
t0212532	20	2	CAGAGCTTAGCTGATTGGTG	bta-mir-27b
t0212618	19	2	ATGTTTCCACAGTGCATCA	bta-mir-33a
t0212923	22	2	AATGCCCCTAAAAATCCTTATT	bta-mir-365-2
t0213141	24	2	AGGAAGCCCTGGAGGGGCTGGAGG	bta-mir-671
t0213890	20	2	TGACTGTCAGATGCAGCCAG	bta-mir-2411
t0214223	24	2	TGAAACATACACGGGAAACCTCTT	bta-mir-494
t0214346	22	2	CTTGGCACCTAGTAAGTACTCA	bta-mir-1271
t0214499	20	2	GAAAAGTTTGTTCGGGTTTT	bta-mir-2284m
t0214752	20	2	AAGTGCTGACAGTGCAGATA	bta-mir-106b
t0214830	20	2	GGGACCGGGGTCCGGTGCGG	bta-mir-2887-2
t0215226	22	2	GGACTTTTGGGGGCAGATGTGT	bta-mir-365-1
t0216042	20	2	CTGTTTGCAGAGGAAACTGA	bta-mir-452
t0216510	22	2	CCTGTGCCTTTTACCTCTTTAA	bta-mir-6529
t0216684	20	2	CTCACTGATGAGCAGCTTCT	bta-mir-677
t0216966	19	2	AATGGCGCCACTAGGGTTG	bta-mir-652
t0217233	22	2	GCGGCCCCACGCACCAGGGTAA	bta-mir-874
t0217300	24	2	TACTAGACTGAAGCTCCTTGAGGA	bta-mir-151
t0217330	20	2	CTATACAACCTACTGCCTTC	bta-let-7b
t0217721	18	2	GAGGGCGGGTGGAGGAGG	bta-mir-3141
t0218188	20	2	ACTGCCCCAGGTGCTGCTGG	bta-mir-324
t0219584	22	2	TCATCGTCTCAAATGAGTCTTC	bta-mir-136
t0219989	18	2	ATTCCTGGAAATACTGTT	bta-mir-145
t0220029	21	2	GATTCCTGGAAATACTGTTCT	bta-mir-145
t0220732	23	2	GGATTCCTGGAAATACTGTTCTT	bta-mir-145
t0220742	22	2	GATTTCTTTGTGAATCACCATA	bta-mir-876
t0220836	18	2	GTGCATTGCTGTTGCATT	bta-mir-33b
t0221655	22	2	GACCCTGGTCTGCACTCTGTCT	bta-mir-504
t0221803	20	2	CTTATCAGGTTGTATTGTAA	bta-mir-374a
t0221837	19	2	GGTTGATCAGAGAACATAC	bta-mir-411c
t0221976	23	2	CTGGGAGAGGGTTGTTTACTCCT	bta-mir-30c
t0222229	18	2	CTGTTTGCAGAGGAAACT	bta-mir-452
t0222308	27	2	TAATCCTTGCTACCTGGGTGAGAGTGC	bta-mir-500
t0223024	18	2	AAAGGTAGATAGAACAGG	bta-mir-1839
t0224556	21	2	GAGGTCTTCCATGGTGCATTC	bta-mir-154b
t0224717	21	2	AGTGCAATGATGAAAGGGCAT	bta-mir-130b
t0224871	19	2	GTGCATTGTAGTTGCATTG	bta-mir-33a
t0224910	19	2	TTTCAGTCGGATGTTTGCA	bta-mir-30a
t0224985	20	2	GAGGGACTTTCAGGGGCAGC	bta-mir-365-2
t0225151	19	2	TCAGGGTAGTGATGTTGCC	bta-let-7b
t0225179	23	2	AGGGACGGGACGCGGTGCAGTGT	bta-mir-92b
t0225370	30	2	ACCTGGCATACAATGTAGATTTCTGTGTTT	bta-mir-221
t0225728	24	2	GTACAGTACTGTGATAACTGAAGA	bta-mir-101-2
t0226105	18	2	AGTGCATGACAGAACTTG	bta-mir-152
t0226145	20	2	CCTGTACTGAGCTGCCCCGA	bta-mir-486
t0227377	22	2	AACATAGAGGAAATTCCACGTT	bta-mir-376c
t0227750	23	2	TGCCAAGCCCACGTTCAAAGGCT	bta-mir-6123
t0228108	21	2	ACAAGTCAGGCTCTTGGGACC	bta-mir-125b-2
t0228196	20	2	AAAAAGTTCATTTGGGTTTT	bta-mir-2285u
t0228522	25	2	CAGTGCAATAGTATTGTCAAAGCAT	bta-mir-301a
t0229111	18	2	CCCGCCGTCCCCGCCGGC	bta-mir-2904-3
t0229475	21	2	GCACATTACACGGTCGACCTC	bta-mir-323
t0229588	24	2	ACTGGACTTGGAGTCAGAAGGCTG	bta-mir-378-2
t0229618	23	2	TGAGAACTGAATTCCATAGGTTG	bta-mir-146a
t0229673	20	2	GGTAAACGACTTGCACATGA	bta-mir-708
t0229757	23	2	TCCATTACACTACCCTGCCTCTT	bta-mir-885
t0229895	20	2	CCTCAGTCAGCCTTGTGGAT	bta-mir-3431
t0230077	21	2	CCTGAACTAGGGGTCTGGAGG	bta-mir-345
t0230102	19	2	GCTATTTCACGACACCAGG	bta-mir-138-2
t0230300	21	2	CAAATCATTTTTTACTCTCCA	bta-mir-6119
t0230348	23	2	CCTCAGTCAGCCTTGTGGATGTA	bta-mir-3431
t0230379	20	2	ATAAAGTAGAAAGCACTACT	bta-mir-142
t0230457	22	2	AACAGACATTAATTGGGCGCCT	bta-mir-421
t0230935	19	2	TTCAGTCGGATGTTTACAG	bta-mir-30e
t0231346	18	2	ACCCGTCCCGTGCGTCCC	bta-mir-1247
t0231379	20	2	TCGGCGTGGCGTCGGTCGTG	bta-mir-1307
t0231544	19	2	TAGCCGGTCCCCCGCCGTC	bta-mir-2904-3
t0231772	23	2	AACGCCCTTCCCCCCCTTCTTCA	bta-mir-1249
t0232029	22	2	GTCCCCCGCCGTCCCCGCCGGC	bta-mir-2904-3
t0232106	21	2	TCCCTTTGTCATCCTATGCCT	bta-mir-204
t0232136	22	2	CGGCTCTGGGTCTGTGGGGAGC	bta-mir-760
t0232945	22	2	CACCCGTCCCGTGCGTCCCCGG	bta-mir-1247
t0232968	22	2	AAAATCTGAGTGAACTTTTTGG	bta-mir-2285u
t0233167	18	2	CGGTCCCCCGCCGTCCCC	bta-mir-2904-3
t0233513	18	2	CCTCAGTCAGCCTTGTGG	bta-mir-3431
t0233778	22	2	ACCGCACTGTGGGTACTTGCTG	bta-mir-106b
t0233799	22	2	TAATGCTAATCGTGATAGGGGT	bta-mir-155
t0234423	20	2	ACTGATTTCTTTTGGTGTTC	bta-mir-29a
t0234594	19	2	TTCATTCGGCTGTCCAGAT	bta-mir-1298
t0234807	21	2	TTGGCAGTGTCTTAGCTGGTT	bta-mir-34a
t0235384	20	2	TATAATACAACCTGATAAGT	bta-mir-374a
t0235708	21	2	TATGTAACATGGTCCACTAAC	bta-mir-379
t0235778	22	2	GAGCCTCGGTTGGCCTCGGATA	bta-mir-2904-3
t0235935	25	2	GAAAAGCTGGGTTGAGAGGGCGAAA	bta-mir-320a-1
t0236080	21	2	ACTGTTTGCAGAGGAAACTGA	bta-mir-452
t0236274	21	2	AATATAACACAGATGGCCTGT	bta-mir-410
t0236331	19	2	CACTAGATTGAGAGCTCCT	bta-mir-28
t0236765	22	2	ACAAGTCAGGCTCTTGGGACCT	bta-mir-125b-2
t0236770	18	2	TGCTATGCCAACATATTG	bta-mir-31
t0237472	22	2	GGAGAAATTATCCTTGGTGTGT	bta-mir-539
t0237886	19	2	GACATCTAGAGGACTGACT	bta-mir-3431
t0238008	33	2	GCCTCGGATAGCCGGTCCCCCGCCGTCCCCGCC	bta-mir-2904-3
t0238101	22	2	GGTGGAACGATGGAAACGGAAC	bta-mir-218-2
t0238867	18	2	ACTGCCCCAGGTGCTGCT	bta-mir-324
t0238963	21	2	TGGGAGGTGGATGTTTACTTC	bta-mir-30b
t0239083	21	2	GAAGTTCTGTTATACACTCAG	bta-mir-148b
t0239186	21	2	AATGTTTCCACAGTGCATCAC	bta-mir-33a
t0239385	24	2	CCCCGCCGTCCCCGCCGGCGGGCC	bta-mir-2904-3
t0239400	22	2	AGATTCGATTCTAGGGGAATAT	bta-mir-10b
t0239648	24	2	TCTGAGAACTGAATTCCATAGGCT	bta-mir-146b
t0240346	19	2	GATCCCACCACTGCCACCA	bta-mir-1260b
t0240474	22	2	CTCGGGGATCATCATGTCACGA	bta-mir-542
t0240676	18	2	AACACACCTGGTTAACCT	bta-mir-329b
t0241032	20	2	GATGAAGCACTGTAGCTCGG	bta-mir-143
t0241111	18	2	GGCCTCGGATAGCCGGTC	bta-mir-2904-3
t0241355	19	2	CGTCGGGACCGGGGTCCGG	bta-mir-2887-2
t0241504	23	2	TGTGCAAATCTATGCAAAACTGA	bta-mir-19a
t0241667	19	2	TGGTCCCCTTCAACCAGCT	bta-mir-133b
t0242192	20	2	CCCCTGGGCCTATCCTAGAA	bta-mir-331
t0242439	21	2	GAATGTTGCTCGGTGAACCCC	bta-mir-409a
t0242956	25	2	TAATCCTTGCTACCTGGGTGAGAGT	bta-mir-500
t0243016	29	2	CATGCCTTGAGTGTAGGACCGTTGGCATC	bta-mir-532
t0244086	19	2	GAAGAAATCTAAGGTCTGA	bta-mir-1434
t0244614	23	2	TCAGTGCATGACAGAACTTGGGC	bta-mir-152
t0244615	25	2	CTGAGAACTGAATTCCATAGGCTGT	bta-mir-146b
t0245592	28	2	TCGGGACCGGGGTCCGGTGCGGAGAGCC	bta-mir-2887-2
t0245726	23	2	GGGTTCCTGGCATGCTGATTTGT	bta-mir-23b
t0246333	18	2	ACGGCAGCGCCGCGGGAG	bta-mir-2904-3
t0246369	20	2	AGCTGGTAAAATGGAACCAA	bta-mir-133a-1
t0246422	22	2	CTGAAAAGTTCGTTCGGGTTTT	bta-mir-2284x
t0247973	22	1	TTTGCAGAGGAAACTGAGACTT	bta-mir-452
t0249153	25	1	CAGGTGGAGGACACCGACTGTGACT	bta-mir-2334
t0250651	24	1	TAGGTAGTTTCATGTTGTTGGGAT	bta-mir-196a-2
t0251917	19	1	TCTAGACTGTGAGCTTCTA	bta-mir-708
t0251947	21	1	CTATACAATCTATTGCCTTCC	bta-let-7f-1
t0253333	20	1	GTCAGTTTGTCAAATACCCC	bta-mir-223
t0254661	23	1	GGTGCCTACTGAGCTGATATCAG	bta-mir-24-1
t0254686	24	1	GACCGGGGTCCGGTGCGGAGAGCC	bta-mir-2887-2
t0255307	20	1	CCACTGCCCCAGGTGCTGCT	bta-mir-324
t0255314	24	1	GGGACTTTTGGGGGCAGATGTGTT	bta-mir-365-1
t0255734	20	1	AGATTCGATTCTAGGGGAAT	bta-mir-10b
t0257387	21	1	CCAATATTGGCTGTGCTGCTC	bta-mir-195
t0259272	22	1	CTGCATTATGAGCACTTAAAGT	bta-mir-20a
t0261263	20	1	AAAAAGTTCGTTCGGGTTTT	bta-mir-2284y-7
t0261820	20	1	GAGGGCGGGTGGAGGAGGAA	bta-mir-3141
t0262154	23	1	GTGCGGAGAGCCCTTCGTCCCGG	bta-mir-2887-2
t0264528	21	1	TATAATACAACCTGCTAAGTG	bta-mir-374b
t0264723	31	1	TTGGCAATGGTAGAACTCACACTGGTGAGGT	bta-mir-182
t0264990	21	1	TACCGCACTGTGGGTACTTGC	bta-mir-106b
t0265745	23	1	GTATGGCACTGGTAGAATTCACT	bta-mir-183
t0266318	22	1	AAGTCACTAGTGGTTCCGTTTA	bta-mir-224
t0266427	20	1	TTCATTCGGCTGTCCAGATG	bta-mir-1298
t0267381	20	1	CTGGAGGACTAAGAAGGCTG	bta-mir-1940
t0269446	23	1	AACAATATCCTGGTGCTGAGTGA	bta-mir-338
t0269606	18	1	CAAGTCACTAGTGGTTCC	bta-mir-224
t0270206	18	1	AATCCTTGGAACCTAGGT	bta-mir-362
t0270980	20	1	GGTAGGAGGTTGTATAGTTG	bta-let-7e
t0273270	19	1	TATACGACCTGCTGCCTTT	bta-let-7d
t0273982	20	1	TCCTATGCATATACTTCTTT	bta-mir-202
t0275607	22	1	GCTGGTTTCACATGGTGGCTTA	bta-mir-29e
t0277084	21	1	ACAGGGTAGAACCACGGACAG	bta-mir-140
t0279431	30	1	AAATGTGGAGTGACTGTCAGATGCAGCCAG	bta-mir-2411
t0280450	21	1	GACCGATTTCTCCTGGTGTTC	bta-mir-29d
t0281199	18	1	AGCTTCTTTACAGTGTTG	bta-mir-107
t0283553	19	1	CTATACAACCTACTGCCTT	bta-let-7b
t0284096	20	1	TTGCATAGTCACAAAAGTGA	bta-mir-153-2
t0287160	22	1	CCAATATTGGCTGTGCTGCTCC	bta-mir-195
t0287270	22	1	GTGGTTATCCCTGCTGTGTTCG	bta-mir-487a
t0287861	22	1	CACTCTTTCCCTGTTGCACTAC	bta-mir-130b
t0290000	20	1	GGAATGTAAAGAAGTATGTA	bta-mir-1-1
t0290380	19	1	GTAGTGTTTCCTACTTTAT	bta-mir-142
t0291294	20	1	CCCGTAGAACCGACCTTGCG	bta-mir-99b
t0294273	20	1	TTAGTAATGGTAACGGTTCT	bta-mir-451
t0294664	21	1	AACCATCGACCGTTGATTGTA	bta-mir-181a-1
t0295723	21	1	CCAGTATTAACTGTGCTGCTG	bta-mir-16a
t0296691	22	1	ACTCCATTTGTTTTGATGATGG	bta-mir-136
t0296862	26	1	AGGGACTTTTGGGGGCAGATGTGTTT	bta-mir-365-1
t0296981	23	1	TGAACTGTCTTACTCCCACATCC	bta-mir-2411
t0298552	19	1	TAATACAACCTGATAAGTG	bta-mir-374a
t0299460	19	1	ACCAATATTATTGTGCTGC	bta-mir-16b
t0302166	20	1	GCACATTACACGGTCGACCT	bta-mir-323
t0302537	29	1	GGAAATGTGGAGTGACTGTCAGATGCAGC	bta-mir-2411
t0302858	22	1	GAGGTCTTCCATGGTGCATTCG	bta-mir-154b
t0304941	18	1	TCCCCGCCGGCGGGCCGT	bta-mir-2904-3
t0305255	21	1	AAAAAGTTCATTTGGGTTTTT	bta-mir-2285u
t0305385	22	1	GGAGACGCGGCCCTGTTGGAGT	bta-mir-139
t0305903	22	1	GAGGGCCCCCCCCAATCCTGTT	bta-mir-296
t0306196	18	1	TGGTAGACTATGGAACGT	bta-mir-379
t0307956	21	1	AAGCCCTTACCCCAAAAAGCA	bta-mir-129-2
t0310097	21	1	ACCTCCCCTGCAAACGTCCAG	bta-mir-1306
t0310877	21	1	CTGTACAGGCCACTGCCTTGC	bta-let-7g
t0311819	19	1	TGGCCCACAAAGTCCCGCT	bta-mir-193b
t0313370	19	1	TGAGAGATCAGAGGCGCAG	bta-mir-6529
t0315061	19	1	TTCTAGGTATGGTCCCAGG	bta-mir-331
t0316783	20	1	GTGCCTACTGAGCTGAAACA	bta-mir-24-2
t0317242	23	1	TTATTTATGACGTAGGACACATG	bta-mir-1197
t0320496	22	1	ATACAACCTGCTAAGTGTCCTA	bta-mir-374b
t0321142	18	1	AACACACCTATTCAAGGA	bta-mir-362
t0323623	19	1	TGAAACATACACGGGAAAC	bta-mir-494
t0325532	35	1	TCGGATAGCCGGTCCCCCGCCGTCCCCGCCGGCGG	bta-mir-2904-3
t0326139	22	1	GCCTACTGAGCTGAAACACAGT	bta-mir-24-2
t0326834	22	1	TCTGAAAGTCAGTGCATCACAG	bta-mir-148b
t0326978	23	1	TCTCTGGGCCTGTGTCTTAGGCT	bta-mir-330
t0329608	21	1	GCAGGGACAGCAAAGGGGTGC	bta-mir-211
t0329614	21	1	GCTCTAAGGGCTGGGCCGGTC	bta-mir-2487
t0329937	23	1	GATGAAGCACTGTAGCTCGGGAA	bta-mir-143
t0330506	19	1	GGGGTCCGGTGCGGAGAGC	bta-mir-2887-2
t0331516	21	1	AGGTAAAAAATTGATTTGACT	bta-mir-6119
t0332622	19	1	ATGCTGACATATTTACTAG	bta-mir-628
t0333075	20	1	CTCCTGGGGCCCGCACTCTC	bta-mir-1343
t0336226	22	1	CACTGGACTTGGAGTCAGAAGG	bta-mir-378-2
t0336577	23	1	AGTGGGGAACCCTTCCATGAGGA	bta-mir-491
t0336974	25	1	TAGCCAAAAAGTTCGTTCGGGTTTT	bta-mir-2284y-7
t0339055	18	1	GAGAGAAAGGCAGTTCCT	bta-mir-185
t0339599	27	1	TACCCATTGCATATCGGAGCTGTGAAT	bta-mir-660
t0340928	21	1	ATGACGTAGGACACATGGTCT	bta-mir-1197
t0341797	19	1	CGCACTGTGGGTACTTGCT	bta-mir-106b
t0342123	22	1	AAACCGGAATGAACTTTTTGGT	bta-mir-2285k-5
t0343890	20	1	TCCGAGCCTGGGTCTCCCTC	bta-mir-615
t0344998	21	1	GAGCTTTTGGCCCGGGTTATA	bta-mir-208a
t0345445	18	1	AATACAACCTGATAAGTG	bta-mir-374a
t0346602	21	1	CTGAAAAGTTCGTTCGGGTTT	bta-mir-2284x
t0347746	23	1	AGGACAATGCCGTTGTACAGTAG	bta-mir-199a-1
t0350873	23	1	CTCACTGATGAGCAGCTTCTGAC	bta-mir-677
t0351199	19	1	TGTGGTTGATTGGATCCGT	bta-mir-2448
t0352254	24	1	TCAAGAGCAATAACGAAAAATGTT	bta-mir-335
t0352568	20	1	GGCTTCCGTGCCTGCAGATG	bta-mir-2331
t0353141	20	1	CATCTAGACTGTGAGCTTCT	bta-mir-708
[truncated: 842 more rows]

## Sheet: S2-2
small RNA sequnece Id	length	count	sequnce	annotation
t0000003	22	1197524	TGGAATGTAAAGAAGTATGTAT	bta-mir-1-1
t0000004	22	583490	TGAGGTAGTAGGTTGTGTGGTT	bta-let-7b
t0000005	23	394801	TGAGGTAGTAGGTTGTGTGGTTT	bta-let-7b
t0000006	22	243626	TGAGGTAGTAGGTTGTATGGTT	bta-let-7c
t0000019	21	61642	TGAGGTAGTAGGTTGTGTGGT	bta-let-7b
t0000027	22	45820	TGGAATGTAAGGAAGTGTGTGG	bta-mir-206
t0000036	23	36297	TGGAATGTAAAGAAGTATGTATT	bta-mir-1-1
t0000037	23	35914	TGAGGTAGTAGGTTGTATGGTTT	bta-let-7c
t0000039	22	34626	TGAAAAGTTCGTTCGGGTTTTT	bta-mir-2284x
t0000041	21	32715	TCAGTGCATGACAGAACTTGG	bta-mir-152
t0000058	21	20628	TGAGGTAGTAGGTTGTATGGT	bta-let-7c
t0000059	24	20598	TGAGAACTGAATTCCATAGGCTGT	bta-mir-146b
t0000061	23	20420	TGAGGGGCAGAGAGCGAGACTTT	bta-mir-423
t0000065	21	19540	TGGAATGTAAAGAAGTATGTA	bta-mir-1-1
t0000073	20	18094	TGGAATGTAAAGAAGTATGT	bta-mir-1-1
t0000076	22	17127	GAAAAGTTCGTTCGGGTTTTTC	bta-mir-2284x
t0000080	20	16546	TGAGGTAGTAGGTTGTGTGG	bta-let-7b
t0000082	21	16315	GAAAAGTTCGTTCGGGTTTTT	bta-mir-2284x
t0000093	23	14212	AAACCGTTACCATTACTGAGTTT	bta-mir-451
t0000102	22	12446	AAGGTAGATAGAACAGGTCTTG	bta-mir-1839
t0000135	23	8741	TGGAATGTAAGGAAGTGTGTGGT	bta-mir-206
t0000138	19	8388	TGAGGTAGTAGGTTGTGTG	bta-let-7b
t0000196	21	6062	TCCTGTACTGAGCTGCCCCGA	bta-mir-486
t0000202	22	5941	TAATGCCCCTAAAAATCCTTAT	bta-mir-365-2
t0000206	22	5862	TGGAGAGAAAGGCAGTTCCTGA	bta-mir-185
t0000225	22	5493	ACTGGACTTGGAGTCAGAAGGC	bta-mir-378-2
t0000266	23	4667	TGAGAACTGAATTCCATAGGCTG	bta-mir-146b
t0000268	21	4657	TGGAATGTAAGGAAGTGTGTG	bta-mir-206
t0000275	22	4557	AAACCGTTACCATTACTGAGTT	bta-mir-451
t0000284	22	4409	TCCTGTACTGAGCTGCCCCGAG	bta-mir-486
t0000300	22	4155	AAGCTGCCAGTTGAAGAACTGT	bta-mir-22
t0000310	24	3989	TGAGGGGCAGAGAGCGAGACTTTT	bta-mir-423
t0000347	22	3601	AGATATTGCACGGTTGATCTCT	bta-mir-154c
t0000384	23	3288	AAGGTAGATAGAACAGGTCTTGT	bta-mir-1839
t0000389	21	3266	ACTGGACTTGGAGTCAGAAGG	bta-mir-378-2
t0000392	22	3236	CATGCCTTGAGTGTAGGACCGT	bta-mir-532
t0000400	22	3135	TTGGTCCCCTTCAACCAGCTGT	bta-mir-133a-1
t0000420	18	2976	TGAGGTAGTAGGTTGTGT	bta-let-7b
t0000440	22	2831	CACCCGTAGAACCGACCTTGCG	bta-mir-99b
t0000458	22	2738	AACTGGCCCACAAAGTCCCGCT	bta-mir-193b
t0000486	22	2602	ACCTGGCATACAATGTAGATTT	bta-mir-221
t0000561	20	2324	TGAGGTAGTAGGTTGTATGG	bta-let-7c
t0000582	23	2272	TAGCAGCGGGAACAGTACTGCAG	bta-mir-503
t0000636	24	2043	TGGAATGTAAGGAAGTGTGTGGTT	bta-mir-206
t0000654	23	1983	TGAAAAGTTCGTTCGGGTTTTTC	bta-mir-2284x
t0000746	22	1777	TGAGGGGCAGAGAGCGAGACTT	bta-mir-423
t0000748	23	1774	TTTGGTCCCCTTCAACCAGCTGT	bta-mir-133a-1
t0000779	20	1706	TGGAATGTAAGGAAGTGTGT	bta-mir-206
t0000799	21	1670	TGAAAAGTTCGTTCGGGTTTT	bta-mir-2284x
t0000837	23	1591	AAGGAGCTTACAATCTAGCTGGG	bta-mir-708
t0000838	22	1589	TTATAAAGCAATGAGACTGATT	bta-mir-340
t0000904	23	1483	AACTGGCCCACAAAGTCCCGCTT	bta-mir-193b
t0000905	23	1482	TGGAGAGAAAGGCAGTTCCTGAT	bta-mir-185
t0000921	22	1463	CAGTGCAATGTTAAAAGGGCAT	bta-mir-130a
t0000930	24	1451	AAACCGTTACCATTACTGAGTTTA	bta-mir-451
t0000952	21	1409	AGGTAGATAGAACAGGTCTTG	bta-mir-1839
t0001078	22	1250	CACTAGATTGAGAGCTCCTGGA	bta-mir-28
t0001090	21	1237	TAGCAGCACATAATGGTTTGT	bta-mir-15a
t0001096	21	1230	CACCCGTAGAACCGACCTTGC	bta-mir-99b
t0001134	22	1200	ATATAATACAACCTGCTAAGTG	bta-mir-374b
t0001148	20	1192	GAAAAGTTCGTTCGGGTTTT	bta-mir-2284x
t0001242	22	1118	ATGGCACTGGTAGAATTCACTG	bta-mir-183
t0001297	21	1065	CAGCAGCACACTGTGGTTTGT	bta-mir-497
t0001339	25	1036	TGGAATGTAAGGAAGTGTGTGGTTT	bta-mir-206
t0001439	23	976	TTGAGGTAGTAGGTTGTATGGTT	bta-let-7c
t0001455	22	968	TAAAGTGCTGACAGTGCAGATA	bta-mir-106b
t0001500	22	941	TGTGCAAATCCATGCAAAACTG	bta-mir-19b-2
t0001526	24	927	TGGAATGTAAAGAAGTATGTATTT	bta-mir-1-1
t0001623	22	880	AGGGTTGGGCGGAGGCTTTCCT	bta-mir-296
t0001625	21	879	AAACCGTTACCATTACTGAGT	bta-mir-451
t0001646	19	866	TGGAATGTAAAGAAGTATG	bta-mir-1-1
t0001659	22	861	TACCCATTGCATATCGGAGCTG	bta-mir-660
t0001737	21	826	TAAAGTGCTGACAGTGCAGAT	bta-mir-106b
t0001754	21	819	AAGGTAGATAGAACAGGTCTT	bta-mir-1839
t0001784	22	805	AAGGAGCTTACAATCTAGCTGG	bta-mir-708
t0001799	20	800	AAGCTGCCAGTTGAAGAACT	bta-mir-22
t0001869	23	770	TACCCATTGCATATCGGAGCTGT	bta-mir-660
t0001950	23	739	ACTGGACTTGGAGTCAGAAGGCT	bta-mir-378-2
t0002030	19	716	AGATATTGCACGGTTGATC	bta-mir-154c
t0002069	21	703	TGGAGAGAAAGGCAGTTCCTG	bta-mir-185
t0002139	26	680	ACCTGGCATACAATGTAGATTTCTGT	bta-mir-221
t0002225	22	655	TGAGAACTGAATTCCATAGGCT	bta-mir-146b
t0002228	23	655	AACTGTTTGCAGAGGAAACTGAG	bta-mir-452
t0002307	21	632	CAGCAGCAATTCATGTTTTGA	bta-mir-424
t0002361	22	618	TTTGGTCCCCTTCAACCAGCTG	bta-mir-133a-1
t0002366	24	616	AACTGGCCCACAAAGTCCCGCTTT	bta-mir-193b
t0002389	22	612	TAGCAGCACATAATGGTTTGTG	bta-mir-15a
t0002391	20	611	AAAAGTTCGTTCGGGTTTTT	bta-mir-2284y-7
t0002399	23	610	TGTGCAAATCCATGCAAAACTGA	bta-mir-19b-2
t0002429	24	603	ACCTGGCATACAATGTAGATTTCT	bta-mir-221
t0002434	22	601	CTCGGATAGCCGGTCCCCCGCC	bta-mir-2904-3
t0002459	21	596	AAAAGTTCGTTCGGGTTTTTC	bta-mir-2284y-7
t0002491	20	588	AGATATTGCACGGTTGATCT	bta-mir-154c
t0002517	21	583	TGAGGGGCAGAGAGCGAGACT	bta-mir-423
t0002577	22	568	TCAGTGCATGACAGAACTTGGG	bta-mir-152
t0002612	22	563	AGGTAGATAGAACAGGTCTTGT	bta-mir-1839
t0002687	22	550	TTGAGGTAGTAGGTTGTATGGT	bta-let-7c
t0002757	23	538	ACCTGGCATACAATGTAGATTTC	bta-mir-221
t0002787	22	532	TGGACGGAGAACTGATAAGGGT	bta-mir-184
t0002811	26	528	AAACCGTTACCATTACTGAGTTTAGT	bta-mir-451
t0002880	25	514	AAACCGTTACCATTACTGAGTTTAG	bta-mir-451
t0002919	22	508	CCTCGGATAGCCGGTCCCCCGC	bta-mir-2904-3
t0002936	23	505	CCTCGGATAGCCGGTCCCCCGCC	bta-mir-2904-3
t0002951	22	502	CGGGGTTTTGAGGGCGAGATGA	bta-mir-193b
t0002963	22	500	AAAAAGTTCGTTTGGGTTTTTC	bta-mir-2285e-2
t0002992	20	495	CAGTGCAATGTTAAAAGGGC	bta-mir-130a
t0003007	22	493	CAGTGCAATGATGAAAGGGCAT	bta-mir-130b
t0003095	20	476	TCAGTGCATGACAGAACTTG	bta-mir-152
t0003154	21	468	CCTCGGATAGCCGGTCCCCCG	bta-mir-2904-3
t0003180	21	465	TTATAATACAACCTGATAAGT	bta-mir-374a
t0003186	21	464	CTCGGATAGCCGGTCCCCCGC	bta-mir-2904-3
t0003244	21	457	AAAAAGTTCGTTTGGGTTTTT	bta-mir-2285e-2
t0003293	23	450	TAATGCCCCTAAAAATCCTTATT	bta-mir-365-2
t0003391	23	437	TTAATGCTAATCGTGATAGGGGT	bta-mir-155
t0003431	22	433	AACTGTTTGCAGAGGAAACTGA	bta-mir-452
t0003442	21	431	CCCATAAAGTAGAAAGCACTA	bta-mir-142
t0003467	22	427	TGCGGGGCTAGGGCTAACAGCA	bta-mir-744
t0003480	23	426	AGAGGTAAAAAATTGATTTGACT	bta-mir-6119
t0003481	21	426	GAGGTAGTAGGTTGTGTGGTT	bta-let-7b
t0003486	21	425	ATGGCACTGGTAGAATTCACT	bta-mir-183
t0003506	22	422	CAGCAGCACACTGTGGTTTGTA	bta-mir-497
t0003541	21	418	TTATAAAGCAATGAGACTGAT	bta-mir-340
t0003628	22	409	TTATAATACAACCTGATAAGTG	bta-mir-374a
t0003717	24	399	TGAGGTAGTAGGTTGTATGGTTTA	bta-let-7c
t0003734	21	397	TTTGGTCCCCTTCAACCAGCT	bta-mir-133b
t0003905	23	381	AGGCGGAGACTTGGGCAATTGCT	bta-mir-25
t0003925	23	380	AGGGACTTTTGGGGGCAGATGTG	bta-mir-365-1
t0003963	21	376	ATTCCTGGAAATACTGTTCTT	bta-mir-145
t0003978	25	374	ACGGCAGCGCCGCGGGAGCCTCGGT	bta-mir-2904-3
t0004009	21	371	TAATGCCCCTAAAAATCCTTA	bta-mir-365-2
t0004024	20	369	AAACCGTTACCATTACTGAG	bta-mir-451
t0004025	22	369	TAATACTGTCTGGTAATGCCGT	bta-mir-429
t0004104	22	360	ACTCGGCGTGGCGTCGGTCGTG	bta-mir-1307
t0004131	22	358	CAAGTCACTAGTGGTTCCGTTT	bta-mir-224
t0004224	23	349	ACGGCAGCGCCGCGGGAGCCTCG	bta-mir-2904-3
t0004298	22	342	CAGCAGCAATTCATGTTTTGAA	bta-mir-424
t0004307	22	341	TGGTAGACTATGGAACGTAGGC	bta-mir-379
t0004334	19	339	GGTGCAGTGCTGCATCTCT	bta-mir-143
t0004347	21	339	CATCTTACTGGGCAGCATTGG	bta-mir-200b
t0004493	23	328	TACAGTACTGTGATAACTGAAGA	bta-mir-101-2
t0004549	21	324	GAGAGATCAGAGGCGCAGAGT	bta-mir-6529
t0004603	20	320	CTCGGATAGCCGGTCCCCCG	bta-mir-2904-3
t0004604	22	320	CCTCCCACACCCAAGGCTTGCA	bta-mir-532
t0004727	22	312	GAGGTAGTAGGTTGTGTGGTTT	bta-let-7b
t0004862	21	305	AACTGGCCCACAAAGTCCCGC	bta-mir-193b
t0004869	21	304	GAGGTAGTAGGTTGTATGGTT	bta-let-7c
t0004890	21	303	TACCCATTGCATATCGGAGCT	bta-mir-660
t0005129	21	288	TGTGCAAATCCATGCAAAACT	bta-mir-19b-2
t0005194	23	284	CAGTGCAATGTTAAAAGGGCATT	bta-mir-130a
t0005246	22	281	TTCCCTTTGTCATCCTATGCCT	bta-mir-204
t0005267	21	280	TGGTAGACTATGGAACGTAGG	bta-mir-379
t0005285	21	278	GGGTTCCTGGCATGCTGATTT	bta-mir-23b
t0005335	20	276	TGAAAAGTTCGTTCGGGTTT	bta-mir-2284x
t0005357	22	274	GGTTGATCAGAGAACATACATT	bta-mir-411c
t0005422	21	271	CAATGTTTCCACAGTGCATCA	bta-mir-33a
t0005455	21	270	TCGGATAGCCGGTCCCCCGCC	bta-mir-2904-3
t0005486	23	268	AGAGGCTGGCCGTGATGAATTCG	bta-mir-485
t0005487	21	268	GGAATGTAAAGAAGTATGTAT	bta-mir-1-1
t0005551	22	265	CATCTTACTGGGCAGCATTGGA	bta-mir-200b
t0005573	24	264	TGAGGTAGTAGGTTGTGTGGTTTC	bta-let-7b
t0005632	21	262	CATTATTACTTTTGGTACGCG	bta-mir-126
t0005710	24	258	ACGGCAGCGCCGCGGGAGCCTCGG	bta-mir-2904-3
t0005858	23	251	ACTCGGCGTGGCGTCGGTCGTGG	bta-mir-1307
t0005859	21	250	TCTTGGAGTAGGTCATTGGGT	bta-mir-432
t0005905	21	249	TTGGTCCCCTTCAACCAGCTG	bta-mir-133a-1
t0005971	23	245	CATGCCTTGAGTGTAGGACCGTT	bta-mir-532
t0006028	20	243	TGGAGAGAAAGGCAGTTCCT	bta-mir-185
t0006174	22	238	CCGCACTGTGGGTACTTGCTGC	bta-mir-106b
t0006205	22	236	TTCATTCGGCTGTCCAGATGTA	bta-mir-1298
t0006285	23	233	GCAAAGCACACGGCCTGCAGAGA	bta-mir-330
t0006357	23	230	AGAGCTTAGCTGATTGGTGAACA	bta-mir-27b
t0006385	26	229	TTTGGCAATGGTAGAACTCACACTGG	bta-mir-182
t0006440	21	227	AAGGAGCTCACAGTCTATTGA	bta-mir-28
t0006596	20	221	CCCATAAAGTAGAAAGCACT	bta-mir-142
t0006627	24	220	AACTGTTTGCAGAGGAAACTGAGA	bta-mir-452
t0006820	19	212	TGGAATGTAAGGAAGTGTG	bta-mir-206
t0006917	22	209	TTAATGCTAATCGTGATAGGGG	bta-mir-155
t0006990	22	207	CTTTCAGTCGGATGTTTGCAGC	bta-mir-30a
t0007151	22	202	CTGGACTTGGAGTCAGAAGGCT	bta-mir-378-2
t0007214	22	200	TTTGTTCGTTCGGCTCGCGTGA	bta-mir-375
t0007364	22	195	ATAGTAGACCGTATAGCGTACG	bta-mir-411a
t0007431	25	194	AAAAGCTGGGTTGAGAGGGCGAAAA	bta-mir-320a-1
t0007459	21	193	CAAAACGTGAGGCGCTGCTAT	bta-mir-424
t0007499	21	191	AGATATTGCACGGTTGATCTC	bta-mir-154c
t0007536	21	190	ATAGTAGACCGTATAGCGTAC	bta-mir-411a
t0007635	23	187	GGTAAACGACTTGCACATGAACG	bta-mir-708
t0007655	18	186	TCAGTGCATGACAGAACT	bta-mir-152
t0007675	22	186	ACGGCAGCGCCGCGGGAGCCTC	bta-mir-2904-3
t0007840	23	181	CAAGCTCGCTTCTATGGGTCTGT	bta-mir-99a
t0007847	18	181	GAGAGATCAGAGGCGCAG	bta-mir-6529
t0007948	22	179	CTCGGCGTGGCGTCGGTCGTGG	bta-mir-1307
t0007954	20	178	CAGCAGCAATTCATGTTTTG	bta-mir-424
t0008030	24	176	TTAATGCTAATCGTGATAGGGGTT	bta-mir-155
t0008063	22	175	AAGGAGCTCACAGTCTATTGAG	bta-mir-28
t0008112	23	174	ATCAACAGACATTAATTGGGCGC	bta-mir-421
t0008168	21	173	AAGCTGCCAGTTGAAGAACTG	bta-mir-22
t0008180	21	173	TTCATTCGGCTGTCCAGATGT	bta-mir-1298
t0008216	24	172	CTCGGATAGCCGGTCCCCCGCCGT	bta-mir-2904-3
t0008274	21	170	TGGTCCCCTTCAACCAGCTGT	bta-mir-133a-1
t0008358	20	168	TCGGATAGCCGGTCCCCCGC	bta-mir-2904-3
t0008618	23	162	AAGCTGCCAGTTGAAGAACTGTT	bta-mir-22
t0008707	21	160	CTTTCAGTCGGATGTTTGCAG	bta-mir-30a
t0008726	21	160	CTGGACTTGGAGTCAGAAGGC	bta-mir-378-2
t0008782	24	158	AGGGACTTTTGGGGGCAGATGTGT	bta-mir-365-1
t0008785	21	158	CATGCCTTGAGTGTAGGACCG	bta-mir-532
t0008794	22	158	TCTTGGAGTAGGTCATTGGGTG	bta-mir-432
t0008799	18	158	TGGAATGTAAAGAAGTAT	bta-mir-1-1
t0008814	23	157	CGCATCCCCTAGGGCATTGGTGT	bta-mir-324
t0008841	20	157	AAGGTAGATAGAACAGGTCT	bta-mir-1839
t0008931	21	155	CAGTGCAATGTTAAAAGGGCA	bta-mir-130a
t0009039	22	153	TTCCCTTTGTCATCCTTTGCCC	bta-mir-211
t0009110	25	151	CTCGGATAGCCGGTCCCCCGCCGTC	bta-mir-2904-3
t0009225	22	148	TTTGGTCCCCTTCAACCAGCTA	bta-mir-133b
t0009240	21	148	TTCCTATGCATATACTTCTTT	bta-mir-202
t0009285	21	147	ATATAATACAACCTGCTAAGT	bta-mir-374b
t0009312	22	147	AAACAAACATGGTGCACTTCTT	bta-mir-495
t0009357	22	146	GAAGTTGTTCGTGGTGGATTCG	bta-mir-382
t0009461	23	144	AAACAAACATGGTGCACTTCTTT	bta-mir-495
t0009483	22	143	TCAAGAGCAATAACGAAAAATG	bta-mir-335
t0009562	26	142	AGGGGTGCTATCTGTGGTTGAGGACA	bta-mir-342
t0009666	24	140	TAGCAGCGGGAACAGTACTGCAGT	bta-mir-503
t0009962	20	135	AACTGGCCCACAAAGTCCCG	bta-mir-193b
t0009969	22	135	ACCCGTCCCGTGCGTCCCCGGA	bta-mir-1247
t0010084	19	133	GAAAAGTTCGTTCGGGTTT	bta-mir-2284x
t0010191	27	131	CTCGGATAGCCGGTCCCCCGCCGTCCC	bta-mir-2904-3
t0010373	21	128	ACCTGGCATACAATGTAGATT	bta-mir-221
t0010570	23	125	ATGGCACTGGTAGAATTCACTGT	bta-mir-183
t0010574	22	125	CTTATCAGGTTGTATTGTAATT	bta-mir-374a
t0010709	24	123	TTTGGCAATGGTAGAACTCACACT	bta-mir-182
t0010715	23	123	TGCTATGCCAACATATTGCCATC	bta-mir-31
t0010738	20	123	TTGGTCCCCTTCAACCAGCT	bta-mir-133b
t0010774	23	122	TTTGGCACTAGCACATTTTTGCT	bta-mir-96
t0010791	21	122	ACCACCGACCGTTGACTGTAC	bta-mir-181a-2
t0010811	20	121	TGCGGGATCTTTAGTTGTGG	bta-mir-3432-2
t0010830	23	121	GCCTCGGATAGCCGGTCCCCCGC	bta-mir-2904-3
t0010835	21	121	AGGGTTGGGCGGAGGCTTTCC	bta-mir-296
t0010854	20	121	ATTCCTGGAAATACTGTTCT	bta-mir-145
t0010865	23	121	CAAGTCACTAGTGGTTCCGTTTA	bta-mir-224
t0010953	23	119	TGAAACATACACGGGAAACCTCT	bta-mir-494
t0011053	25	118	AACTGGCCCACAAAGTCCCGCTTTT	bta-mir-193b
t0011102	23	117	CTCGGATAGCCGGTCCCCCGCCG	bta-mir-2904-3
t0011171	20	117	TACAGTATAGATGATGTACT	bta-mir-144
t0011246	21	116	AATCATTCACGGACAACACTT	bta-mir-382
t0011254	23	115	AGAGGTCTTCCATGGTGCATTCG	bta-mir-154b
t0011265	27	115	TTTGGCAATGGTAGAACTCACACTGGT	bta-mir-182
t0011348	22	114	TAGGTAGTTTCATGTTGTTGGG	bta-mir-196a-1
t0011358	22	114	AGAGGCTGGCCGTGATGAATTC	bta-mir-485
t0011529	19	112	TCGGATAGCCGGTCCCCCG	bta-mir-2904-3
t0011591	22	112	ACCACCGACCGTTGACTGTACC	bta-mir-181a-2
t0011649	23	111	TGGCAGTGTCTTAGCTGGTTGTT	bta-mir-34a
t0011671	22	111	TGGCAGTGTCTTAGCTGGTTGT	bta-mir-34a
t0011702	22	110	CAAAACGTGAGGCGCTGCTATA	bta-mir-424
t0011714	22	110	TATTGCACTCGTCCCGGCCTCC	bta-mir-92b
t0011770	22	109	AGGGACTTTTGGGGGCAGATGT	bta-mir-365-1
t0011775	20	109	ATAGTAGACCGTATAGCGTA	bta-mir-411a
t0011838	24	108	CAAGTCACTAGTGGTTCCGTTTAG	bta-mir-224
t0011948	21	107	ATGCACCTGGGCAAGGATTCT	bta-mir-500
t0012019	20	106	TCCTGTACTGAGCTGCCCCG	bta-mir-486
t0012071	21	106	TTAATGCTAATCGTGATAGGG	bta-mir-155
t0012118	23	105	ATGGAATGTAAAGAAGTATGTAT	bta-mir-1-1
t0012132	23	105	AAAGGTAGATAGAACAGGTCTTG	bta-mir-1839
t0012234	25	104	ACCTGGCATACAATGTAGATTTCTG	bta-mir-221
t0012242	22	104	CCCATAAAGTAGAAAGCACTAC	bta-mir-142
t0012280	22	103	TATGGCACTGGTAGAATTCACT	bta-mir-183
t0012368	24	102	AATCCTTGGAACCTAGGTGTGAGT	bta-mir-362
t0012372	19	102	ATGCACCTGGGCAAGGATT	bta-mir-502a-2
t0012402	24	102	GCCTCGGATAGCCGGTCCCCCGCC	bta-mir-2904-3
t0012415	23	102	TCTTGGAGTAGGTCATTGGGTGG	bta-mir-432
t0012499	22	101	TGTGACAGATTGATAACTGAAA	bta-mir-542
t0012570	23	100	TCCAGCATCAGTGATTTTGTTGA	bta-mir-338
t0012652	21	99	AACATAGAGGAAATTCCACGT	bta-mir-376c
t0012674	24	99	TGAGGTAGGAGGTTGTATAGTTGA	bta-let-7e
t0012676	22	99	TTGTACATGGTAGGCTTTCATT	bta-mir-493
t0012719	22	99	CTATACGACCTGCTGCCTTTCT	bta-let-7d
t0012782	26	98	CCTCGGATAGCCGGTCCCCCGCCGTC	bta-mir-2904-3
t0012806	25	98	CCTCGGATAGCCGGTCCCCCGCCGT	bta-mir-2904-3
t0012825	21	98	CACTAGATTGAGAGCTCCTGG	bta-mir-28
t0012868	21	97	TAATACTGTCTGGTAATGCCG	bta-mir-429
t0012971	20	96	TAGCAGCACATAATGGTTTG	bta-mir-15a
t0013045	20	96	AAGGAGCTCACAGTCTATTG	bta-mir-28
t0013053	19	96	TGGGATATCATCATATACT	bta-mir-144
t0013325	19	93	TGAAAAGTTCGTTCGGGTT	bta-mir-2284x
t0013353	28	93	CTCGGATAGCCGGTCCCCCGCCGTCCCC	bta-mir-2904-3
t0013391	22	92	CTTTCAGTCGGATGTTTACAGC	bta-mir-30e
t0013496	22	91	TGCTATGCCAACATATTGCCAT	bta-mir-31
t0013543	22	91	TTCACCACCTTCTCCACCCAGC	bta-mir-197
t0013576	23	91	TGTAACAGCAACTCCATGTGGAA	bta-mir-194-2
t0013635	24	90	GTCGGGACCGGGGTCCGGTGCGGA	bta-mir-2887-2
t0013653	20	90	TGGTAGACTATGGAACGTAG	bta-mir-379
t0013733	22	89	CCACCTCCCCTGCAAACGTCCA	bta-mir-1306
t0013770	21	89	TGTGACAGATTGATAACTGAA	bta-mir-542
t0013837	20	88	TAGTAGACCGTATAGCGTAC	bta-mir-411a
t0013864	22	88	AACAAACATGGTGCACTTCTTT	bta-mir-495
t0014022	21	87	GTGCATTGTAGTTGCATTGCA	bta-mir-33a
t0014054	22	86	TACGTAGATATATATGTATTTT	bta-mir-1277
t0014133	20	86	GAATGTAAAGAAGTATGTAT	bta-mir-1-1
t0014185	21	85	CTTTCAGTCGGATGTTTACAG	bta-mir-30e
t0014222	24	85	TTGAGGTAGTAGGTTGTATGGTTT	bta-let-7c
t0014359	24	84	CCTCGGATAGCCGGTCCCCCGCCG	bta-mir-2904-3
t0014370	21	84	AGAGGTAAAAAATTGATTTGA	bta-mir-6119
t0014398	19	84	AAGCTGCCAGTTGAAGAAC	bta-mir-22
t0014472	19	83	TACAGTATAGATGATGTAC	bta-mir-144
t0014669	24	81	CGGCAGCGCCGCGGGAGCCTCGGT	bta-mir-2904-3
t0014672	22	81	CATAAAGTAGAAAGCACTACTA	bta-mir-142
t0014841	21	80	TGCGGGGCTAGGGCTAACAGC	bta-mir-744
t0014889	23	80	TGGAGACGCGGCCCTGTTGGAGT	bta-mir-139
t0014892	21	80	CATAAAGTAGAAAGCACTACT	bta-mir-142
t0014934	26	80	CTCGGATAGCCGGTCCCCCGCCGTCC	bta-mir-2904-3
t0014939	23	80	TTGGTCCCCTTCAACCAGCTGTA	bta-mir-133a-1
t0015105	21	78	CCGCACTGTGGGTACTTGCTG	bta-mir-106b
t0015152	25	78	TTAATGCTAATCGTGATAGGGGTTT	bta-mir-155
t0015273	23	77	AGACCCTGGTCTGCACTCTGTCT	bta-mir-504
t0015457	21	76	CGGGGTTTTGAGGGCGAGATG	bta-mir-193b
t0015506	22	75	GCAAAGCACACGGCCTGCAGAG	bta-mir-330
t0015554	19	75	AACTGGCCCACAAAGTCCC	bta-mir-193b
t0015582	23	75	TCAAGAGCAATAACGAAAAATGT	bta-mir-335
t0015588	21	75	CGAATCATTATTTGCTGCTCT	bta-mir-15b
t0015658	22	74	GGTGCAGTGCTGCATCTCTGGT	bta-mir-143
t0015701	19	74	CTCGGATAGCCGGTCCCCC	bta-mir-2904-3
t0015722	23	74	TATGGCACTGGTAGAATTCACTG	bta-mir-183
t0015726	20	74	CCTCGGATAGCCGGTCCCCC	bta-mir-2904-3
t0015750	23	74	AGGGACTTTCAGGGGCAGCTGTG	bta-mir-365-2
t0015757	21	74	AAAAGTTCGTTTGGGTTTTTC	bta-mir-2285e-2
t0015806	22	73	AGGGGCAGAGAGCGAGACTTTT	bta-mir-423
t0015867	21	73	TGGACGGAGAACTGATAAGGG	bta-mir-184
t0015999	22	72	AATCATTCACGGACAACACTTT	bta-mir-382
t0016147	22	71	ATAAAGTAGAAAGCACTACTAA	bta-mir-142
t0016188	20	71	TTATAAAGCAATGAGACTGA	bta-mir-340
t0016247	21	70	AGGCAGCGGGGTGTAGTGGAT	bta-mir-885
t0016266	22	70	GCCTCGGATAGCCGGTCCCCCG	bta-mir-2904-3
t0016282	20	70	AGGTAGTAGGTTGTGTGGTT	bta-let-7b
t0016361	24	70	AAGGTAGATAGAACAGGTCTTGTT	bta-mir-1839
t0016409	23	70	ATATAATACAACCTGCTAAGTGT	bta-mir-374b
t0016422	26	69	TCGGATAGCCGGTCCCCCGCCGTCCC	bta-mir-2904-3
t0016449	23	69	TCGGGACCGGGGTCCGGTGCGGA	bta-mir-2887-2
t0016488	22	69	CTCCGTTTGCCTGTTTTGCTGA	bta-mir-1468
t0016573	27	69	TCGGATAGCCGGTCCCCCGCCGTCCCC	bta-mir-2904-3
t0016601	21	68	AGAGCTTAGCTGATTGGTGAA	bta-mir-27b
t0016798	23	67	TTTGGCAATGGTAGAACTCACAC	bta-mir-182
t0016812	21	67	TAGTAGACCGTATAGCGTACG	bta-mir-411a
t0016861	21	67	TTCCCTTTGTCATCCTTTGCC	bta-mir-211
t0016882	22	67	AGCTGGTAAAATGGAACCAAAT	bta-mir-133a-1
t0016914	22	67	TGTCAGTTTGTCAAATACCCCA	bta-mir-223
t0016920	21	67	CCTCCCACACCCAAGGCTTGC	bta-mir-532
t0016959	25	66	GTCGGGACCGGGGTCCGGTGCGGAG	bta-mir-2887-2
t0017012	21	66	CTCGGCGTGGCGTCGGTCGTG	bta-mir-1307
t0017031	22	66	TAGCAGCGGGAACAGTACTGCA	bta-mir-503
t0017059	21	66	TGACCGATTTCTCCTGGTGTT	bta-mir-29d
t0017065	24	66	AAAGCTGGGTTGAGAGGGCGAAAA	bta-mir-320a-1
t0017182	22	65	CGAATCATTATTTGCTGCTCTA	bta-mir-15b
t0017222	23	65	AGGTTACCCGAGCAACTTTGCAT	bta-mir-409a
t0017345	22	64	AACATAGAGGAAAATCCACATT	bta-mir-376e
t0017397	20	64	GGGTTCCTGGCATGCTGATT	bta-mir-23b
t0017406	20	64	CTCCGTTTGCCTGTTTTGCT	bta-mir-1468
t0017437	23	64	TCGGATAGCCGGTCCCCCGCCGT	bta-mir-2904-3
t0017499	23	64	ATGCACCTGGGCAAGGATTCTGA	bta-mir-500
t0017618	20	63	ATGCACCTGGGCAAGGATTC	bta-mir-502a-2
t0017828	24	62	TCGGGACCGGGGTCCGGTGCGGAG	bta-mir-2887-2
t0017837	18	62	TGGAATGTAAGGAAGTGT	bta-mir-206
t0017843	23	62	CACCCGTCCCGTGCGTCCCCGGA	bta-mir-1247
t0017918	23	61	GATAGCCGGTCCCCCGCCGTCCC	bta-mir-2904-3
t0017973	21	61	ACGGCAGCGCCGCGGGAGCCT	bta-mir-2904-3
t0017987	18	61	GGTGCAGTGCTGCATCTC	bta-mir-143
t0018018	20	61	CACCCGTAGAACCGACCTTG	bta-mir-99b
t0018102	24	61	CAGAGCTTAGCTGATTGGTGAACA	bta-mir-27b
t0018126	19	61	CAGTGCAATGTTAAAAGGG	bta-mir-130a
t0018146	25	60	TTTGGCAATGGTAGAACTCACACTG	bta-mir-182
t0018200	22	60	AAGCCCTTACCCCAAAAAGCAT	bta-mir-129-2
t0018331	22	60	AATCCTTGGAACCTAGGTGTGA	bta-mir-362
t0018395	20	59	TGAGGGGCAGAGAGCGAGAC	bta-mir-423
t0018403	23	59	CGGCAGCGCCGCGGGAGCCTCGG	bta-mir-2904-3
t0018420	21	59	TGGGATATCATCATATACTGT	bta-mir-144
t0018507	21	59	TCGGGGTTTTGAGGGCGAGAT	bta-mir-193b
t0018592	22	58	TATGTGCCTTTGGACTACATCG	bta-mir-455
t0018638	21	58	AACTGTTTGCAGAGGAAACTG	bta-mir-452
t0018708	23	58	ATAGCCGGTCCCCCGCCGTCCCC	bta-mir-2904-3
t0018745	21	58	AATGGCGCCACTAGGGTTGTG	bta-mir-652
t0018782	20	58	CATTATTACTTTTGGTACGC	bta-mir-126
t0018817	29	57	GATAGCCGGTCCCCCGCCGTCCCCGCCGG	bta-mir-2904-3
t0018930	20	57	CGGATAGCCGGTCCCCCGCC	bta-mir-2904-3
t0018970	25	57	TCGGATAGCCGGTCCCCCGCCGTCC	bta-mir-2904-3
t0019043	21	56	TTTCAGTCGGATGTTTGCAGC	bta-mir-30a
t0019048	21	56	GCCCCTGGGCCTATCCTAGAA	bta-mir-331
t0019112	20	56	TAATGCCCCTAAAAATCCTT	bta-mir-365-2
t0019137	22	56	AGAGCTTAGCTGATTGGTGAAC	bta-mir-27b
t0019251	21	56	ACCATCGACCGTTGATTGTAC	bta-mir-181a-1
t0019281	20	55	AAGGAGCTTACAATCTAGCT	bta-mir-708
t0019291	21	55	GATAGCCGGTCCCCCGCCGTC	bta-mir-2904-3
t0019309	30	55	CTCGGATAGCCGGTCCCCCGCCGTCCCCGC	bta-mir-2904-3
t0019400	22	55	AGAGGTAAAAAATTGATTTGAC	bta-mir-6119
t0019460	22	55	AACACACCTATTCAAGGATTCA	bta-mir-362
t0019485	21	55	CAGCGCCGCGGGAGCCTCGGT	bta-mir-2904-3
t0019523	20	55	GAGAGATCAGAGGCGCAGAG	bta-mir-6529
t0019679	20	54	AATCATTCACGGACAACACT	bta-mir-382
t0019776	20	54	CAGCAGCACACTGTGGTTTG	bta-mir-497
t0019800	22	54	ATCAACAGACATTAATTGGGCG	bta-mir-421
t0019821	22	53	CCTCAGTCAGCCTTGTGGATGT	bta-mir-3431
t0019896	18	53	AAACCGTTACCATTACTG	bta-mir-451
t0019913	21	53	TATTGCACTCGTCCCGGCCTC	bta-mir-92b
t0019966	22	53	CTGGCCCTCTCTGCCCTTCCGT	bta-mir-328
t0019981	23	53	GAGGGACTTTCAGGGGCAGCTGT	bta-mir-365-2
t0019993	20	53	AGAGCTTAGCTGATTGGTGA	bta-mir-27b
t0020007	23	53	TCCCCCAGGTGTGATTCTGATTT	bta-mir-361
t0020008	21	53	AGGCAGTGTAGTTAGCTGATT	bta-mir-34c
t0020015	22	53	TCGGATAGCCGGTCCCCCGCCG	bta-mir-2904-3
t0020227	26	52	AATCCTTGGAACCTAGGTGTGAGTGC	bta-mir-362
t0020269	22	52	ACTGGCCCACAAAGTCCCGCTT	bta-mir-193b
t0020296	24	52	TCGGATAGCCGGTCCCCCGCCGTC	bta-mir-2904-3
t0020305	22	52	ACCATCGACCGTTGATTGTACC	bta-mir-181a-1
t0020333	23	51	TTCATTCGGCTGTCCAGATGTAT	bta-mir-1298
t0020339	22	51	GAGGTAGTAGGTTGTATGGTTT	bta-let-7c
t0020508	24	51	GTAGAGGAGATGGCGCAGGGGACA	bta-mir-877
t0020647	18	50	AACTGGCCCACAAAGTCC	bta-mir-193b
t0020799	22	50	TCGGGACCGGGGTCCGGTGCGG	bta-mir-2887-2
t0020833	20	50	AAAAAGTTCGTTTGGGTTTT	bta-mir-2285e-2
t0020974	19	49	TGCGGGATCTTTAGTTGTG	bta-mir-3432-2
t0021001	28	49	TCGGATAGCCGGTCCCCCGCCGTCCCCG	bta-mir-2904-3
t0021041	28	49	CCTCGGATAGCCGGTCCCCCGCCGTCCC	bta-mir-2904-3
t0021085	18	49	ACCCCACTCCTGGTACCA	bta-mir-4286-2
t0021091	23	49	CAAGCTCGTGTCTGTGGGTCCGT	bta-mir-99b
t0021102	23	49	CGTCGGGACCGGGGTCCGGTGCG	bta-mir-2887-2
t0021278	21	48	TCTAGGTATGGTCCCAGGGAT	bta-mir-331
t0021422	21	48	ATCATAGAGGAAAATCCATGT	bta-mir-376b
t0021464	22	47	GGCAGCGCCGCGGGAGCCTCGG	bta-mir-2904-3
t0021578	23	47	ACTGGCCCACAAAGTCCCGCTTT	bta-mir-193b
t0021675	19	47	ATAGTAGACCGTATAGCGT	bta-mir-411a
t0021689	23	47	ACATGCCTTGAGTGTAGGACCGT	bta-mir-532
t0021715	22	47	AATGGCGCCACTAGGGTTGTGC	bta-mir-652
t0021716	22	47	CAAAAAGTTCGTTTGGGTTTTT	bta-mir-2285e-2
t0021777	20	46	AAAAGTTCGTTTGGGTTTTT	bta-mir-2285e-2
t0021800	22	46	GATAGCCGGTCCCCCGCCGTCC	bta-mir-2904-3
t0021825	20	46	TGGGATATCATCATATACTG	bta-mir-144
t0021832	22	46	ATAATACATGGTTAACCTCTCT	bta-mir-655
t0021958	20	46	TCTTGGAGTAGGTCATTGGG	bta-mir-432
t0022030	23	46	AAACATTCGCGGTGCACTTCTTT	bta-mir-543
t0022053	20	45	GAGGTAGTAGGTTGTGTGGT	bta-let-7b
t0022151	18	45	TACAGTATAGATGATGTA	bta-mir-144
t0022171	20	45	TAAAGTGCTGACAGTGCAGA	bta-mir-106b
t0022228	21	45	TCGGGACCGGGGTCCGGTGCG	bta-mir-2887-2
t0022310	22	45	GTCATACACGGCTCTCCTCTCT	bta-mir-485
t0022459	21	44	TGTTTGCAGAGGAAACTGAGA	bta-mir-452
t0022542	22	44	CGGATAGCCGGTCCCCCGCCGT	bta-mir-2904-3
t0022556	24	44	GCAAAGCACACGGCCTGCAGAGAG	bta-mir-330
t0022561	29	44	CTCGGATAGCCGGTCCCCCGCCGTCCCCG	bta-mir-2904-3
t0022631	21	44	GAAGTTGTTCGTGGTGGATTC	bta-mir-382
t0022636	23	44	GGCAGCGCCGCGGGAGCCTCGGT	bta-mir-2904-3
t0022857	22	43	TGAGAACTGAATTCCATAGGTT	bta-mir-146a
t0022860	21	43	ACTGGACTTGGAGTCAGAAGT	bta-mir-378c
t0022909	29	43	CCTCGGATAGCCGGTCCCCCGCCGTCCCC	bta-mir-2904-3
t0022940	21	43	CTTATCAGGTTGTATTGTAAT	bta-mir-374a
t0022959	22	43	ATCATGATGGGCTCCTCGGTGT	bta-mir-433
t0022961	24	43	CGTCGGGACCGGGGTCCGGTGCGG	bta-mir-2887-2
t0022981	24	43	GATAGCCGGTCCCCCGCCGTCCCC	bta-mir-2904-3
t0023065	28	43	ATAGCCGGTCCCCCGCCGTCCCCGCCGG	bta-mir-2904-3
t0023110	23	42	TAATCCTTGCTACCTGGGTGAGA	bta-mir-500
t0023111	20	42	CAATGTTTCCACAGTGCATC	bta-mir-33a
t0023178	24	42	GGCCTCGGATAGCCGGTCCCCCGC	bta-mir-2904-3
t0023189	21	42	ACCGGGGTCCGGTGCGGAGAG	bta-mir-2887-2
t0023522	22	41	CAACAAATCACAGTCTGCCATA	bta-mir-7-2
t0023523	21	41	AGAGGCTGGCCGTGATGAATT	bta-mir-485
t0023540	29	41	TCGGATAGCCGGTCCCCCGCCGTCCCCGC	bta-mir-2904-3
t0023607	22	41	GCAGCGCCGCGGGAGCCTCGGT	bta-mir-2904-3
t0023751	20	41	GAAGTTGTTCGTGGTGGATT	bta-mir-382
t0023787	19	41	TGAGGTAGGAGGTTGTATA	bta-let-7e
t0023817	22	41	CGGCAGCGCCGCGGGAGCCTCG	bta-mir-2904-3
t0023840	22	41	TGGTTTACCGTCCCACATACAT	bta-mir-299
t0023867	21	41	GGTTGATCAGAGAACATACAT	bta-mir-411c
t0023895	24	40	ACTCGGCGTGGCGTCGGTCGTGGT	bta-mir-1307
t0023943	21	40	TGAGAACTGAATTCCATAGGC	bta-mir-146b
t0023988	20	40	AGGTAGATAGAACAGGTCTT	bta-mir-1839
t0024067	22	40	AGGCAGCGGGGTGTAGTGGATA	bta-mir-885
t0024092	23	40	GGCCTCGGATAGCCGGTCCCCCG	bta-mir-2904-3
t0024290	22	39	CAAGCTCGCTTCTATGGGTCTG	bta-mir-99a
t0024507	21	39	ACCCGTAGAACCGACCTTGCG	bta-mir-99b
t0024616	23	39	AGATATTGCACGGTTGATCTCTT	bta-mir-154c
t0024629	20	39	CTTTCAGTCGGATGTTTGCA	bta-mir-30a
t0024663	21	39	CCACCTCCCCTGCAAACGTCC	bta-mir-1306
t0024694	19	39	GGTAGTAGGTTGTGTGGTT	bta-let-7b
t0024985	23	38	ACTGCAGTGAAGGCACTTGTAGC	bta-mir-17
t0024990	27	38	CCTCGGATAGCCGGTCCCCCGCCGTCC	bta-mir-2904-3
t0025013	19	38	CGGATAGCCGGTCCCCCGC	bta-mir-2904-3
t0025166	22	37	TCGGGGTTTTGAGGGCGAGATG	bta-mir-193b
t0025278	26	37	GATAGCCGGTCCCCCGCCGTCCCCGC	bta-mir-2904-3
t0025336	23	37	CGGATAGCCGGTCCCCCGCCGTC	bta-mir-2904-3
t0025370	21	37	TGCTATGCCAACATATTGCCA	bta-mir-31
t0025459	23	37	GGTGCAGTGCTGCATCTCTGGTC	bta-mir-143
t0025486	21	37	GAGGGCCCCCCCCAATCCTGT	bta-mir-296
t0025507	22	37	AGGCGGAGACTTGGGCAATTGC	bta-mir-25
t0025568	18	36	TGAGGTAGGAGGTTGTAT	bta-let-7e
t0025715	20	36	CATCTTACTGGGCAGCATTG	bta-mir-200b
t0025750	22	36	CAAAGCACACGGCCTGCAGAGA	bta-mir-330
t0025799	22	36	GAATGTTGCTCGGTGAACCCCT	bta-mir-409a
t0025817	22	36	TTTCCTATGCATATACTTCTTT	bta-mir-202
t0026013	20	35	GTAGAGGAGATGGCGCAGGG	bta-mir-877
t0026042	23	35	GTCGGGACCGGGGTCCGGTGCGG	bta-mir-2887-2
t0026150	21	35	AACACACCTATTCAAGGATTC	bta-mir-362
t0026151	23	35	TCCTGTACTGAGCTGCCCCGAGG	bta-mir-486
t0026200	22	35	AGCAGCACACTGTGGTTTGTAC	bta-mir-497
t0026217	24	35	ATAGCCGGTCCCCCGCCGTCCCCG	bta-mir-2904-3
t0026362	22	35	AAAAGTTCGTTCGGGTTTTTCA	bta-mir-2284y-3
t0026485	21	35	CTCCGTTTGCCTGTTTTGCTG	bta-mir-1468
t0026495	23	35	TAGGTAGTTTCATGTTGTTGGGA	bta-mir-196a-2
t0026506	21	35	TTGAGGTAGTAGGTTGTATGG	bta-let-7c
t0026729	22	34	GTCGGGACCGGGGTCCGGTGCG	bta-mir-2887-2
t0026762	18	34	AGATATTGCACGGTTGAT	bta-mir-154c
t0026859	23	34	TAACACTGTCTGGTAAAGATGGC	bta-mir-141
t0027004	23	34	CGGGACCGGGGTCCGGTGCGGAG	bta-mir-2887-2
t0027065	26	33	CGTCGGGACCGGGGTCCGGTGCGGAG	bta-mir-2887-2
t0027079	20	33	AGGTAGTAGGTTGTATGGTT	bta-let-7c
t0027095	24	33	CGGATAGCCGGTCCCCCGCCGTCC	bta-mir-2904-3
t0027116	26	33	ATAGCCGGTCCCCCGCCGTCCCCGCC	bta-mir-2904-3
t0027207	23	33	CTCGGCGTGGCGTCGGTCGTGGT	bta-mir-1307
t0027267	20	33	GATAGCCGGTCCCCCGCCGT	bta-mir-2904-3
t0027388	22	33	AAAGGTAGATAGAACAGGTCTT	bta-mir-1839
t0027522	29	33	ATAGCCGGTCCCCCGCCGTCCCCGCCGGC	bta-mir-2904-3
t0027623	21	32	TGCCAAGCCCACGTTCAAAGG	bta-mir-6123
t0027792	23	32	CGAATGTTGCTCGGTGAACCCCT	bta-mir-409a
t0027820	20	32	GTATCCCACTTCTGACACCA	bta-mir-2478
t0027987	24	32	GTTGAGGTAGTAGGTTGTATGGTT	bta-let-7c
t0028067	22	32	AAACATTCGCGGTGCACTTCTT	bta-mir-543
t0028102	23	32	AACCTGGCATACAATGTAGATTT	bta-mir-221
t0028355	25	31	CGGATAGCCGGTCCCCCGCCGTCCC	bta-mir-2904-3
t0028560	22	31	CGGGACCGGGGTCCGGTGCGGA	bta-mir-2887-2
t0028638	22	31	AGAGGTCTTCCATGGTGCATTC	bta-mir-154b
t0028685	22	31	TTTGGCAATGGTAGAACTCACA	bta-mir-182
t0028734	25	31	GGATAGCCGGTCCCCCGCCGTCCCC	bta-mir-2904-3
t0028784	20	30	TGTGACAGATTGATAACTGA	bta-mir-542
t0028789	22	30	TCCCCCAGGTGTGATTCTGATT	bta-mir-361
t0028799	21	30	TCAAGAGCAATAACGAAAAAT	bta-mir-335
t0028805	19	30	CCTCGGATAGCCGGTCCCC	bta-mir-2904-3
t0028965	21	30	GGTGCAGTGCTGCATCTCTGG	bta-mir-143
t0029010	18	30	CTCGGATAGCCGGTCCCC	bta-mir-2904-3
t0029128	23	30	TAGCAGCACATAATGGTTTGTGG	bta-mir-15a
t0029151	20	30	AGCGCCGCGGGAGCCTCGGT	bta-mir-2904-3
t0029186	21	30	AGGTAGTAGGTTGTGTGGTTT	bta-let-7b
t0029212	21	30	GTGCCTACTGAGCTGAAACAC	bta-mir-24-2
t0029269	22	30	TTTGGCACTAGCACATTTTTGC	bta-mir-96
t0029315	21	30	CCCTGAACTAGGGGTCTGGAG	bta-mir-345
t0029433	20	29	ACTGGACTTGGAGTCAGAAG	bta-mir-378c
t0029566	20	29	CCTGAACTAGGGGTCTGGAG	bta-mir-345
t0029608	19	29	AAACCGTTACCATTACTGA	bta-mir-451
t0029633	22	29	GTCAGTTTGTCAAATACCCCAA	bta-mir-223
t0029761	20	29	GCCCCTGGGCCTATCCTAGA	bta-mir-331
t0029975	23	29	TCTGGCTCCGTGTCTTCACTCCC	bta-mir-149
t0030058	22	29	ATCATAGAGGAAAATCCATGTT	bta-mir-376b
t0030061	20	29	CTTTCAGTCGGATGTTTACA	bta-mir-30e
t0030118	24	29	ACAACCCTAGGAGAGGGTGCCATT	bta-mir-652
t0030161	20	28	ACAAGTCAGGCTCTTGGGAC	bta-mir-125b-2
t0030180	20	28	TTAATGCTAATCGTGATAGG	bta-mir-155
t0030222	25	28	GATAGCCGGTCCCCCGCCGTCCCCG	bta-mir-2904-3
t0030266	21	28	TAGGTAGTTTCATGTTGTTGG	bta-mir-196a-1
t0030283	18	28	ACAAGTCAGGCTCTTGGG	bta-mir-125b-2
t0030299	24	28	GTGCCTACTGAGCTGAAACACAGT	bta-mir-24-2
t0030417	21	28	AAGGAGCTTACAATCTAGCTG	bta-mir-708
t0030450	23	28	CTCAGTCAGCCTTGTGGATGTAT	bta-mir-3431
t0030502	27	28	GATAGCCGGTCCCCCGCCGTCCCCGCC	bta-mir-2904-3
t0030551	27	28	TAGCCGGTCCCCCGCCGTCCCCGCCGG	bta-mir-2904-3
t0030601	21	28	AGGCGGAGACTTGGGCAATTG	bta-mir-25
t0030635	21	28	CGGCTCTGGGTCTGTGGGGAG	bta-mir-760
t0030740	21	28	CAGTGCAATGATGAAAGGGCA	bta-mir-130b
t0030749	21	28	CAAGTCACTAGTGGTTCCGTT	bta-mir-224
t0030833	26	28	CGGATAGCCGGTCCCCCGCCGTCCCC	bta-mir-2904-3
t0030871	21	28	GCCTCGGATAGCCGGTCCCCC	bta-mir-2904-3
t0030968	24	27	ACTGCAGTGAAGGCACTTGTAGCA	bta-mir-17
t0030979	23	27	TGTCAGTTTGTCAAATACCCCAA	bta-mir-223
t0031076	19	27	GAAGTTGTTCGTGGTGGAT	bta-mir-382
t0031174	21	27	CTCACTGAACAATGAGTGCAA	bta-mir-181b-1
t0031185	22	27	GGTGGATATTCCTTCTATGTTT	bta-mir-376e
t0031217	30	27	GATAGCCGGTCCCCCGCCGTCCCCGCCGGC	bta-mir-2904-3
t0031230	19	27	TAGTAGACCGTATAGCGTA	bta-mir-411a
t0031244	21	27	CGGGGTCCGGTGCGGAGAGCC	bta-mir-2887-2
t0031435	24	27	AGGCAGTGTAGTTAGCTGATTGCT	bta-mir-34c
t0031506	23	27	ACAGGGTAGAACCACGGACAGGA	bta-mir-140
t0031785	26	26	GTCGGGACCGGGGTCCGGTGCGGAGA	bta-mir-2887-2
t0031794	25	26	ATAGCCGGTCCCCCGCCGTCCCCGC	bta-mir-2904-3
t0031858	21	26	ATGCGGGATCTTTAGTTGTGG	bta-mir-3432-2
t0031916	19	26	TGAGGGGCAGAGAGCGAGA	bta-mir-423
t0031917	20	26	ACGGCAGCGCCGCGGGAGCC	bta-mir-2904-3
t0031922	18	26	CGGATAGCCGGTCCCCCG	bta-mir-2904-3
t0031996	23	26	GGGACCGGGGTCCGGTGCGGAGA	bta-mir-2887-2
t0032037	24	26	CAAAGCACACGGCCTGCAGAGAGG	bta-mir-330
t0032046	19	26	TCAGTGCATGACAGAACTT	bta-mir-152
t0032180	22	26	ATAGCCGGTCCCCCGCCGTCCC	bta-mir-2904-3
t0032201	19	26	ACAAGTCAGGCTCTTGGGA	bta-mir-125b-2
t0032208	23	26	ACAACCCTAGGAGAGGGTGCCAT	bta-mir-652
t0032221	24	26	CTGCCCTGGCCCGAGGGACCGACT	bta-mir-874
t0032261	21	26	TATGTAACACGGTCCACTAAC	bta-mir-411a
t0032330	20	26	TTCAACGGGTATTTATTGAG	bta-mir-95
t0032333	20	26	AGCAGCACACTGTGGTTTGT	bta-mir-497
t0032350	21	26	TATGGCTTTTCATTCCTATGT	bta-mir-135b
t0032468	24	25	TAGCAGCACATAATGGTTTGTGGA	bta-mir-15a
t0032480	22	25	TATGTGGGACGGTAAACCGCTT	bta-mir-299
t0032537	21	25	ATAGCCGGTCCCCCGCCGTCC	bta-mir-2904-3
t0032657	23	25	ACTCCATTTGTTTTGATGATGGA	bta-mir-136
t0032680	23	25	GGACCGGGGTCCGGTGCGGAGAG	bta-mir-2887-2
t0032696	20	25	CGGCTCTGGGTCTGTGGGGA	bta-mir-760
t0032717	22	25	TCAACACTTGCTGGTTTCCTCT	bta-mir-505
t0032761	19	25	AAAAGTTCGTTCGGGTTTT	bta-mir-2284y-7
t0032955	20	25	TATTGCACTCGTCCCGGCCT	bta-mir-92b
t0033051	21	25	TAATCCTTGCTACCTGGGTGA	bta-mir-500
t0033170	23	25	TGCCAAGCCCACGTTCAAAGGCT	bta-mir-6123
t0033256	23	25	CAAAGCACACGGCCTGCAGAGAG	bta-mir-330
t0033262	22	25	GCTCTGACTTTATTGCACTACT	bta-mir-301a
t0033379	21	24	TTGTACATGGTAGGCTTTCAT	bta-mir-493
t0033538	22	24	CTCAGTCAGCCTTGTGGATGTA	bta-mir-3431
t0033593	22	24	GGATTCCTGGAAATACTGTTCT	bta-mir-145
t0033694	24	24	TACAGTACTGTGATAACTGAAGAA	bta-mir-101-2
t0033844	22	24	GGGACCGGGGTCCGGTGCGGAG	bta-mir-2887-2
t0034024	21	24	AAAGCACACGGCCTGCAGAGA	bta-mir-330
t0034078	21	24	AATATAACACAGATGGCCTGT	bta-mir-410
t0034082	22	24	GCTCTTTTCACATTGTGCTACT	bta-mir-130a
t0034192	24	23	GGATAGCCGGTCCCCCGCCGTCCC	bta-mir-2904-3
t0034203	21	23	AGAGGTCTTCCATGGTGCATT	bta-mir-154b
t0034238	24	23	GGGACCGGGGTCCGGTGCGGAGAG	bta-mir-2887-2
t0034274	22	23	TGGGATATCATCATATACTGTA	bta-mir-144
t0034471	23	23	GGGAGCCAGGAAGTATTGATGTT	bta-mir-505
t0034473	22	23	TCGGGGATCATCATGTCACGAG	bta-mir-542
t0034588	19	23	CTGGAGGACTAAGAAGGCT	bta-mir-1940
t0034746	25	23	TGAGGTAGTAGGTTGTGTGGTTTCA	bta-let-7b
t0034758	22	23	CAGCAACTAAAGATCCCTCAGG	bta-mir-3432-2
t0034915	23	23	TTCCCTTTGTCATCCTTTGCCCA	bta-mir-211
t0034967	31	23	CTCGGATAGCCGGTCCCCCGCCGTCCCCGCC	bta-mir-2904-3
t0035004	18	23	AAGCTGCCAGTTGAAGAA	bta-mir-22
t0035092	21	23	CGGCAGCGCCGCGGGAGCCTC	bta-mir-2904-3
t0035101	22	23	ACTGATTTCTTTTGGTGTTCAG	bta-mir-29a
t0035160	22	22	GTGCCTACTGAGCTGAAACACA	bta-mir-24-2
t0035185	23	22	TATGTGCCTTTGGACTACATCGT	bta-mir-455
t0035189	23	22	TGGACGGAGAACTGATAAGGGTA	bta-mir-184
t0035305	23	22	GTTGAGGTAGTAGGTTGTATGGT	bta-let-7c
t0035410	22	22	AGGGACTTTCAGGGGCAGCTGT	bta-mir-365-2
t0035471	21	22	AATCCTTGGAACCTAGGTGTG	bta-mir-362
t0035605	20	22	ACCTGGCATACAATGTAGAT	bta-mir-221
t0035838	20	22	CGAATCATTATTTGCTGCTC	bta-mir-15b
t0035932	19	22	TCCTGTACTGAGCTGCCCC	bta-mir-486
t0035958	23	22	CATCTTACTGGGCAGCATTGGAT	bta-mir-200b
t0035966	23	22	TTATAATACAACCTGATAAGTGT	bta-mir-374a
t0035982	20	22	GGTAGTAGGTTGTGTGGTTT	bta-let-7b
t0035983	28	22	CGGATAGCCGGTCCCCCGCCGTCCCCGC	bta-mir-2904-3
t0036025	20	22	TGGACGGAGAACTGATAAGG	bta-mir-184
t0036086	22	22	GAGGGGCAGAGAGCGAGACTTT	bta-mir-423
t0036109	28	22	TAGCCGGTCCCCCGCCGTCCCCGCCGGC	bta-mir-2904-3
t0036159	23	21	GGATATCATCATATACTGTAAGT	bta-mir-144
t0036290	22	21	AGGGCTTAGCTGCTTGTGAGCA	bta-mir-27a
t0036351	21	21	TGTCAGTTTGTCAAATACCCC	bta-mir-223
t0036396	22	21	CGCATCCCCTAGGGCATTGGTG	bta-mir-324
t0036530	23	21	TCGGGGATCATCATGTCACGAGA	bta-mir-542
t0036634	19	21	CGAATCATTATTTGCTGCT	bta-mir-15b
t0036657	22	21	AATGCACCTGGGCAAGGATTCT	bta-mir-500
t0036964	22	21	TGGAGACGCGGCCCTGTTGGAG	bta-mir-139
t0037281	21	20	CCGGGGTCCGGTGCGGAGAGC	bta-mir-2887-2
t0037374	22	20	ACCAGTAGGCCGAGGCCCCTCA	bta-mir-665
t0037574	21	20	ACTGGCCCACAAAGTCCCGCT	bta-mir-193b
t0037640	21	20	TACGTAGATATATATGTATTT	bta-mir-1277
t0037804	21	20	CGGATAGCCGGTCCCCCGCCG	bta-mir-2904-3
t0037846	20	20	ATAGCCGGTCCCCCGCCGTC	bta-mir-2904-3
t0037985	21	20	AACATAGAGGAAAATCCACAT	bta-mir-376e
t0038049	27	20	GGATAGCCGGTCCCCCGCCGTCCCCGC	bta-mir-2904-3
t0038055	21	20	ACTCGGCGTGGCGTCGGTCGT	bta-mir-1307
t0038073	23	20	TCGGGGTTTTGAGGGCGAGATGA	bta-mir-193b
t0038108	23	20	GTGCCTACTGAGCTGAAACACAG	bta-mir-24-2
t0038162	20	20	GGTGCAGTGCTGCATCTCTG	bta-mir-143
t0038185	20	20	GAGGTAGTAGGTTGTATGGT	bta-let-7c
t0038216	22	20	TCGTGTCTTGTGTTGCAGCCGG	bta-mir-187
t0038330	21	20	AACAAACATGGTGCACTTCTT	bta-mir-495
t0038386	24	19	GAAGTTCTGTTATACACTCAGGCT	bta-mir-148b
t0038478	21	19	AGGGGTGCTATCTGTGGTTGA	bta-mir-342
t0038507	23	19	CGTGCCTACTGAGCTGAAACACA	bta-mir-24-2
t0038564	21	19	GGATAGCCGGTCCCCCGCCGT	bta-mir-2904-3
t0038632	22	19	TTTCAGTCGGATGTTTGCAGCT	bta-mir-30a
t0038637	22	19	ACAAACATGGTGCACTTCTTTT	bta-mir-495
t0038690	26	19	AGCCGGTCCCCCGCCGTCCCCGCCGG	bta-mir-2904-3
t0038815	22	19	TACCGCACTGTGGGTACTTGCT	bta-mir-106b
t0038977	20	19	CGGCAGCGCCGCGGGAGCCT	bta-mir-2904-3
t0039119	23	19	CTGCCCTGGCCCGAGGGACCGAC	bta-mir-874
t0039161	25	19	CCGGTCCCCCGCCGTCCCCGCCGGC	bta-mir-2904-3
t0039175	18	19	CGGGGTCCGGTGCGGAGA	bta-mir-2887-2
t0039259	30	19	TCGGATAGCCGGTCCCCCGCCGTCCCCGCC	bta-mir-2904-3
t0039266	24	19	TCAGGCTCAGTCCCCTCCCGATAA	bta-mir-484
t0039307	19	19	AAGGTAGATAGAACAGGTC	bta-mir-1839
t0039390	20	19	CAGCGCCGCGGGAGCCTCGG	bta-mir-2904-3
t0039587	23	19	AAAGCACACGGCCTGCAGAGAGG	bta-mir-330
t0039641	21	19	AATGTTGCTCGGTGAACCCCT	bta-mir-409a
t0039718	20	18	AATGGCGCCACTAGGGTTGT	bta-mir-652
t0039731	22	18	GGATAGCCGGTCCCCCGCCGTC	bta-mir-2904-3
t0039790	22	18	AAAGCACACGGCCTGCAGAGAG	bta-mir-330
t0039816	24	18	CGGTCCCCCGCCGTCCCCGCCGGC	bta-mir-2904-3
t0040311	22	18	TGTAGTGTTTCCTACTTTATGG	bta-mir-142
t0040388	23	18	CACCCGTAGAACCGACCTTGCGG	bta-mir-99b
t0040425	21	18	GGACCGGGGTCCGGTGCGGAG	bta-mir-2887-2
t0040433	22	18	TCCATTACACTACCCTGCCTCT	bta-mir-885
t0040527	21	18	TCTTGTTAAAAGGCAGATTCT	bta-mir-544a
t0040657	21	18	AAGTTGTTCGTGGTGGATTCG	bta-mir-382
t0040667	21	18	TGAGTGTGTGTGTGTGAGTGT	bta-mir-574
t0040752	20	18	TTCCCTTTGTCATCCTTTGC	bta-mir-211
t0040851	24	18	TTTGGTCCCCTTCAACCAGCTGTA	bta-mir-133a-1
t0040903	21	18	TGAAACATACACGGGAAACCT	bta-mir-494
t0041121	31	18	CCTCGGATAGCCGGTCCCCCGCCGTCCCCGC	bta-mir-2904-3
t0041209	21	17	TTTGGCAATGGTAGAACTCAC	bta-mir-182
t0041447	21	17	TTGGTCCCCTTCAACCAGCTA	bta-mir-133b
t0041523	22	17	AAATCTCTGCAGGCAAATGTGA	bta-mir-216b
t0041804	20	17	TAGCAGCGGGAACAGTACTG	bta-mir-503
t0041829	22	17	TCCAGCATCAGTGATTTTGTTG	bta-mir-338
t0041937	24	17	AAAGGTAGATAGAACAGGTCTTGT	bta-mir-1839
t0041948	21	17	ATGCCTTGAGTGTAGGACCGT	bta-mir-532
t0042022	25	17	GCAAAGCACACGGCCTGCAGAGAGG	bta-mir-330
t0042077	20	17	TTATAATACAACCTGATAAG	bta-mir-374a
t0042141	22	17	CAAGCTCGTGTCTGTGGGTCCG	bta-mir-99b
t0042142	21	17	ATGGAATGTAAAGAAGTATGT	bta-mir-1-1
t0042196	18	17	TCGGATAGCCGGTCCCCC	bta-mir-2904-3
t0042229	23	17	CCCCCAGGTGTGATTCTGATTTG	bta-mir-361
t0042361	21	17	AGCAGCACACTGTGGTTTGTA	bta-mir-497
t0042452	24	17	ACCACAGGGTAGAACCACGGACAG	bta-mir-140
t0042552	18	17	GATAGCCGGTCCCCCGCC	bta-mir-2904-3
t0042625	19	17	GGTAGTAGGTTGTATGGTT	bta-let-7c
t0042718	30	16	GGATAGCCGGTCCCCCGCCGTCCCCGCCGG	bta-mir-2904-3
t0042739	28	16	GGATAGCCGGTCCCCCGCCGTCCCCGCC	bta-mir-2904-3
t0042756	22	16	AATCAGCAAGTATACTGCCCTA	bta-mir-34a
t0042781	23	16	GTAGAGGAGATGGCGCAGGGGAC	bta-mir-877
t0042812	22	16	TTCTAGTAAGAGTGGCAGTCGA	bta-mir-628
t0042914	22	16	TCAGTCTCATCTGCAAAGAAGT	bta-mir-452
t0042981	22	16	TTCAACGGGTATTTATTGAGCA	bta-mir-95
t0043045	20	16	TTTGGTCCCCTTCAACCAGC	bta-mir-133b
t0043134	20	16	GACCGATTTCTCCTGGTGTT	bta-mir-29d
t0043342	27	16	GTCGGGACCGGGGTCCGGTGCGGAGAG	bta-mir-2887-2
t0043484	21	16	ACAAACATGGTGCACTTCTTT	bta-mir-495
t0043562	21	16	AAAAACCCAGATGAACTTTTT	bta-mir-2284z-2
t0043665	19	16	TCTTGGAGTAGGTCATTGG	bta-mir-432
t0043749	21	16	CTATACAACCTACTGCCTTCC	bta-let-7b
t0043810	21	16	GCAGCGCCGCGGGAGCCTCGG	bta-mir-2904-3
t0043904	19	16	ATAGCCGGTCCCCCGCCGT	bta-mir-2904-3
t0043943	27	16	GCCTCGGATAGCCGGTCCCCCGCCGTC	bta-mir-2904-3
t0043997	23	16	ACCGGGGTCCGGTGCGGAGAGCC	bta-mir-2887-2
t0044171	21	16	AGGGGCAGAGAGCGAGACTTT	bta-mir-423
t0044215	22	16	CTCCTGACTCCAGGTCCTGTGT	bta-mir-378-1
t0044270	24	16	ACTGGCCCACAAAGTCCCGCTTTT	bta-mir-193b
t0044327	23	16	TATGGCTTTTCATTCCTATGTGA	bta-mir-135b
t0044429	22	15	ATCTAGAGGACTGACTGAAATT	bta-mir-3431
t0044476	31	15	TCGGATAGCCGGTCCCCCGCCGTCCCCGCCG	bta-mir-2904-3
t0044524	24	15	AGCTTCTTTACAGTGCTGCCTTGT	bta-mir-103-2
t0044624	21	15	AGATCGACCGTGTTATATTCG	bta-mir-369
t0044633	22	15	ATCTAGACTGTGAGCTTCTAGA	bta-mir-708
t0044647	21	15	TCCAGCATCAGTGATTTTGTT	bta-mir-338
t0044681	18	15	CCTCGGATAGCCGGTCCC	bta-mir-2904-3
t0045068	26	15	CCGGTCCCCCGCCGTCCCCGCCGGCG	bta-mir-2904-3
t0045216	21	15	TCTAGTAAGAGTGGCAGTCGA	bta-mir-628
t0045239	24	15	AGGGACTTTCAGGGGCAGCTGTGT	bta-mir-365-2
t0045400	20	15	TGCGGGGCTAGGGCTAACAG	bta-mir-744
t0045417	26	15	GGATAGCCGGTCCCCCGCCGTCCCCG	bta-mir-2904-3
t0045425	20	15	AATGCACCTGGGCAAGGATT	bta-mir-502a-2
t0045486	23	15	GTGCCTACTGAGCTGATATCAGT	bta-mir-24-1
t0045712	19	15	AGTGCATGACAGAACTTGG	bta-mir-152
t0045737	21	15	TTTGTTCGTTCGGCTCGCGTG	bta-mir-375
t0045947	23	15	CGGTCCCCCGCCGTCCCCGCCGG	bta-mir-2904-3
t0046033	20	15	CCGGGGTCCGGTGCGGAGAG	bta-mir-2887-2
t0046040	23	15	AATCCTTGGAACCTAGGTGTGAG	bta-mir-362
t0046079	22	15	ACAAAAAAAAAAGCCCAACCCT	bta-mir-3613
t0046084	18	15	ATAGTAGACCGTATAGCG	bta-mir-411a
t0046117	18	15	TGCGGGATCTTTAGTTGT	bta-mir-3432-2
t0046118	21	15	TATACGACCTGCTGCCTTTCT	bta-let-7d
t0046132	22	15	TGTAACAGCAACTCCATGTGGA	bta-mir-194-1
t0046145	22	15	GTAGAGGAGATGGCGCAGGGGA	bta-mir-877
t0046301	19	14	TGGAGAGAAAGGCAGTTCC	bta-mir-185
t0046339	20	14	CATAAAGTAGAAAGCACTAC	bta-mir-142
t0046360	27	14	AGCCGGTCCCCCGCCGTCCCCGCCGGC	bta-mir-2904-3
t0046364	22	14	TGCCTGTCTACACTTGCTGTGC	bta-mir-214
t0046396	25	14	TGAGGTAGTAGGTTGTATAGTTTTA	bta-let-7a-1
t0046554	21	14	TTTCAGTCGGATGTTTACAGC	bta-mir-30e
t0046680	21	14	AAAACCCGCATGAACTTTTTG	bta-mir-2285l
t0046710	23	14	TTCACCACCTTCTCCACCCAGCA	bta-mir-197
t0046725	19	14	AAGGAGCTTACAATCTAGC	bta-mir-708
t0046831	21	14	CAAGCTCGCTTCTATGGGTCT	bta-mir-99a
t0046860	22	14	TGAAGAAATCTAAGGTCTGAGG	bta-mir-1434
t0046891	21	14	GAATGTAAAGAAGTATGTATT	bta-mir-1-1
t0046942	24	14	TCCCCCAGGTGTGATTCTGATTTG	bta-mir-361
t0046965	30	14	GCCTCGGATAGCCGGTCCCCCGCCGTCCCC	bta-mir-2904-3
t0047093	21	14	GGCAGCGCCGCGGGAGCCTCG	bta-mir-2904-3
t0047112	23	14	TGGTAGACTATGGAACGTAGGCT	bta-mir-379
t0047177	21	14	CTGGGAGGTGGATGTTTACTT	bta-mir-30b
t0047320	19	14	GGATAGCCGGTCCCCCGCC	bta-mir-2904-3
t0047358	26	14	TTAATGCTAATCGTGATAGGGGTTTT	bta-mir-155
t0047418	22	14	ACATACTTCTTTATGTACCCAT	bta-mir-1-2
t0047629	22	14	ACTCTTTCCCTGTTGCACTACT	bta-mir-130b
t0047636	18	14	TCCTGTACTGAGCTGCCC	bta-mir-486
t0047751	24	14	TAGCCGGTCCCCCGCCGTCCCCGC	bta-mir-2904-3
t0047888	22	14	ACGCCCTTCCCCCCCTTCTTCA	bta-mir-1249
t0047897	19	14	CGGGGTCCGGTGCGGAGAG	bta-mir-2887-2
t0047974	23	14	ACTGGACTTGGAGTCAGAAGGCC	bta-mir-378-1
t0048007	22	14	CTCCTGGGGCCCGCACTCTCGC	bta-mir-1343
t0048109	20	14	ATGGCACTGGTAGAATTCAC	bta-mir-183
t0048467	23	13	AGTGGGGAACCCTTCCATGAGGA	bta-mir-491
t0048529	20	13	TGAGAACTGAATTCCATAGG	bta-mir-146a
t0048622	22	13	TGGTCCCCTTCAACCAGCTGTA	bta-mir-133a-1
t0048628	24	13	GAGGGACTTTCAGGGGCAGCTGTG	bta-mir-365-2
t0048667	24	13	TGCTATGCCAACATATTGCCATCT	bta-mir-31
t0048720	24	13	CGTGCCTACTGAGCTGAAACACAG	bta-mir-24-2
t0048728	18	13	GAAAAGTTCGTTCGGGTT	bta-mir-2284x
t0048751	23	13	CTGGACTTGGAGTCAGAAGGCCT	bta-mir-378-1
t0048851	22	13	AAAACCCGCATGAACTTTTTGG	bta-mir-2285l
t0048907	22	13	AAAAGTTCGTTCGGGTTTTTCT	bta-mir-2284y-5
t0048911	21	13	TCCCCCAGGTGTGATTCTGAT	bta-mir-361
t0048914	22	13	CCCCCAGGTGTGATTCTGATTT	bta-mir-361
t0049026	32	13	TCGGATAGCCGGTCCCCCGCCGTCCCCGCCGG	bta-mir-2904-3
t0049176	18	13	TTAATGCTAATCGTGATA	bta-mir-155
t0049336	23	13	ACCCGTCCCGTGCGTCCCCGGAC	bta-mir-1247
t0049421	18	13	TAGTAGACCGTATAGCGT	bta-mir-411a
t0049432	23	13	CATAAAGTAGAAAGCACTACTAA	bta-mir-142
t0049606	21	13	CTGCGCTTGGATTTCGTTCCC	bta-mir-191
t0049683	21	13	GCTACTTCACAACACCAGGGT	bta-mir-138-1
t0049731	21	13	TTCCCTTTGTCATCCTATGCC	bta-mir-204
t0049788	21	13	TGGAGACGCGGCCCTGTTGGA	bta-mir-139
t0049837	19	13	CTGTACTGAGCTGCCCCGA	bta-mir-486
t0049883	18	13	ATCAACAGACATTAATTG	bta-mir-421
t0050116	21	13	AAAATCCGAACGAACTTTTTG	bta-mir-2284aa-3
t0050158	18	13	ATAGCCGGTCCCCCGCCG	bta-mir-2904-3
t0050169	22	13	GGACCGGGGTCCGGTGCGGAGA	bta-mir-2887-2
t0050191	23	13	AGGGACGGGACGCGGTGCAGTGT	bta-mir-92b
t0050202	22	13	AGGGGTGCTATCTGTGGTTGAG	bta-mir-342
t0050258	21	13	ACAAGTCAGGCTCTTGGGACC	bta-mir-125b-2
t0050280	22	13	TGACCGATTTCTCCTGGTGTTC	bta-mir-29d
t0050363	20	13	AGGGTTGGGCGGAGGCTTTC	bta-mir-296
t0050396	27	13	CGTCGGGACCGGGGTCCGGTGCGGAGA	bta-mir-2887-2
t0050616	22	13	GGGAGCCAGGAAGTATTGATGT	bta-mir-505
t0050677	20	13	TAACACTGTCTGGTAAAGAT	bta-mir-141
t0050679	25	13	TGGAATGTAAAGAAGTATGTATTTT	bta-mir-1-2
t0050693	31	12	CGGATAGCCGGTCCCCCGCCGTCCCCGCCGG	bta-mir-2904-3
t0050742	20	12	TACCCATTGCATATCGGAGC	bta-mir-660
t0050804	29	12	GCCTCGGATAGCCGGTCCCCCGCCGTCCC	bta-mir-2904-3
t0050816	20	12	TAATCCTTGCTACCTGGGTG	bta-mir-500
t0050829	25	12	GGCCTCGGATAGCCGGTCCCCCGCC	bta-mir-2904-3
t0050894	21	12	CAAGCTCGTGTCTGTGGGTCC	bta-mir-99b
t0050971	22	12	TAATCCTTGCTACCTGGGTGAG	bta-mir-500
t0051060	23	12	TACTGCATCAGGAACTGATTGGA	bta-mir-217
t0051415	18	12	CGAATCATTATTTGCTGC	bta-mir-15b
t0051440	22	12	CTGTTTGCAGAGGAAACTGAGA	bta-mir-452
t0051514	19	12	GAGAGATCAGAGGCGCAGA	bta-mir-6529
t0051628	23	12	ACTGATTTCTTTTGGTGTTCAGA	bta-mir-29a
t0051963	20	12	ATGCGGGATCTTTAGTTGTG	bta-mir-3432-2
t0052008	20	12	TCTGAGATGAAGCACTGTAG	bta-mir-143
t0052032	26	12	AAAAGCTGGGTTGAGAGGGCGAAAAA	bta-mir-320a-1
t0052043	27	12	ATAGCCGGTCCCCCGCCGTCCCCGCCG	bta-mir-2904-3
t0052119	23	12	TAAAGTGCTGACAGTGCAGATAG	bta-mir-106b
t0052145	20	12	ACCACCGACCGTTGACTGTA	bta-mir-181a-2
t0052193	20	12	TGCCAAGCCCACGTTCAAAG	bta-mir-6123
t0052200	22	12	CGTCAACCATCCAGCTGTTTGA	bta-mir-2483
t0052270	23	12	TGACCGATTTCTCCTGGTGTTCA	bta-mir-29d
t0052299	24	12	AGAGCTTAGCTGATTGGTGAACAG	bta-mir-27b
t0052441	28	12	GTCGGGACCGGGGTCCGGTGCGGAGAGC	bta-mir-2887-2
t0052493	22	12	GAATGTAAAGAAGTATGTATTT	bta-mir-1-1
t0052516	19	12	TTAATGCTAATCGTGATAG	bta-mir-155
t0052681	22	12	AGGTTACCCGAGCAACTTTGCA	bta-mir-409a
t0052734	22	12	TACAGTAGTCTGCACATTGGCT	bta-mir-199c
t0052852	19	12	GAGGTAGTAGGTTGTGTGG	bta-let-7b
t0052938	20	12	CGGGGTTTTGAGGGCGAGAT	bta-mir-193b
t0052951	21	12	TCTAGACTGTGAGCTTCTAGA	bta-mir-708
t0052982	21	12	TGGTTTACCGTCCCACATACA	bta-mir-299
t0053020	28	12	GCCTCGGATAGCCGGTCCCCCGCCGTCC	bta-mir-2904-3
t0053053	22	12	ACAGTAGTCTGCACATTGGCTT	bta-mir-199c
t0053083	23	12	GAGAACTGAATTCCATAGGCTGT	bta-mir-146b
t0053123	22	12	TCTGGCTCCGTGTCTTCACTCC	bta-mir-149
t0053178	21	12	GCTCTGACTTTATTGCACTAC	bta-mir-301a
t0053193	22	12	ACCGATTTCTCCTGGTGTTCAG	bta-mir-29d
t0053309	22	11	GGAATGTAAAGAAGTATGTATT	bta-mir-1-1
t0053332	22	11	TGCCAAGCCCACGTTCAAAGGC	bta-mir-6123
t0053404	22	11	ACAGGTGAGGTTCTTGGGAGCC	bta-mir-125a
t0053451	18	11	GTAGTAGGTTGTGTGGTT	bta-let-7b
t0053470	21	11	ATAAACCTGAACGAACTTTTT	bta-mir-2285e-1
t0053517	21	11	AAATCTCTGCAGGCAAATGTG	bta-mir-216b
t0053608	18	11	CCGGGGTCCGGTGCGGAG	bta-mir-2887-2
t0053611	18	11	AACCCGTAGATCCGAACT	bta-mir-100
t0053635	26	11	GCCTCGGATAGCCGGTCCCCCGCCGT	bta-mir-2904-3
t0053689	24	11	TGAGTGTGTGTGTGTGAGTGTGTG	bta-mir-574
t0053747	23	11	TCAGGGTAGTGATGTTGCCCCCT	bta-let-7b
t0053848	20	11	TGGCAGTGTCTTAGCTGGTT	bta-mir-34a
t0053854	22	11	GGGGTTCCTGGGGATGGGATTT	bta-mir-23a
t0053883	23	11	AGGTAGATAGAACAGGTCTTGTT	bta-mir-1839
t0054015	22	11	CTGGGAGAGGGTTGTTTACTCC	bta-mir-30c
t0054275	23	11	TGAGTGTGTGTGTGTGAGTGTGT	bta-mir-574
t0054421	22	11	TGGAAGGCCTGGCTTTGCAGCG	bta-mir-2387
t0054482	22	11	ACATACTTCTTTATGTGCCCAT	bta-mir-1-1
t0054550	21	11	CGTCGGGACCGGGGTCCGGTG	bta-mir-2887-2
t0054611	21	11	ATGCACCTGGGCAAGGATTCA	bta-mir-502a-2
t0054804	19	11	ACGGCAGCGCCGCGGGAGC	bta-mir-2904-3
t0055069	22	11	AACACACCTGGTTAACCTCTTT	bta-mir-329b
t0055081	29	11	CGGATAGCCGGTCCCCCGCCGTCCCCGCC	bta-mir-2904-3
t0055173	20	11	CAAAACGTGAGGCGCTGCTA	bta-mir-424
t0055189	21	11	CGGGAACGTCGGGACTGGAGC	bta-mir-1247
t0055442	23	11	AACACACCTATTCAAGGATTCAA	bta-mir-362
t0055711	21	11	TGGCAGTGTCTTAGCTGGTTG	bta-mir-34a
t0055819	20	11	CATGCCTTGAGTGTAGGACC	bta-mir-532
t0055905	24	11	GTATGTGCCTTTGGACTACATCGT	bta-mir-455
t0055942	21	11	TATGTAACATGGTCCACTAAC	bta-mir-379
t0056426	21	10	CTCAGTCAGCCTTGTGGATGT	bta-mir-3431
t0056554	22	10	GACGGAGAACTGATAAGGGTAG	bta-mir-184
t0056594	32	10	CCTCGGATAGCCGGTCCCCCGCCGTCCCCGCC	bta-mir-2904-3
t0056608	30	10	CCTCGGATAGCCGGTCCCCCGCCGTCCCCG	bta-mir-2904-3
t0056638	22	10	TTCTAGGTATGGTCCCAGGGAT	bta-mir-331
t0056742	19	10	ATGCGGGATCTTTAGTTGT	bta-mir-3432-2
t0056793	19	10	CACCCCACTCCTGGTACCA	bta-mir-4286-2
t0056798	21	10	TGAATTACCGAAGGGCCATAA	bta-mir-183
t0057022	22	10	GCACTGGACTTGGAGTCAGAAG	bta-mir-378-2
t0057156	19	10	CTTGGCACCTAGTAAGTAC	bta-mir-1271
t0057168	20	10	AGAGGTCTTCCATGGTGCAT	bta-mir-154b
t0057202	25	10	AGGGACTTTTGGGGGCAGATGTGTT	bta-mir-365-1
t0057259	20	10	TGACCGATTTCTCCTGGTGT	bta-mir-29d
t0057609	22	10	AACCGTTACCATTACTGAGTTT	bta-mir-451
t0057670	22	10	CTGCCCTGGCCCGAGGGACCGA	bta-mir-874
t0057723	23	10	TGTAGTGTTTCCTACTTTATGGA	bta-mir-142
t0057754	22	10	CAGTGGTTTTACCCTATGGTAG	bta-mir-140
t0057764	23	10	TGGGATATCATCATATACTGTAA	bta-mir-144
t0057822	23	10	TCTTTGGTTATCTAGCTGTATGA	bta-mir-9-2
t0057858	21	10	TATATATATATATGTACGTAT	bta-mir-1277
t0057903	21	10	CTATACGACCTGCTGCCTTTC	bta-let-7d
t0057951	21	10	TTCTAGTAAGAGTGGCAGTCG	bta-mir-628
t0058036	20	10	AACTGTTTGCAGAGGAAACT	bta-mir-452
t0058042	21	10	AGCCGGTCCCCCGCCGTCCCC	bta-mir-2904-3
t0058068	21	10	CCTCAGTCAGCCTTGTGGATG	bta-mir-3431
t0058111	20	10	CTGTACTGAGCTGCCCCGAG	bta-mir-486
t0058567	23	10	ACTGCTGAGCCAGCACTTCCCGA	bta-mir-93
t0058577	20	10	CGGGGTCCGGTGCGGAGAGC	bta-mir-2887-2
t0058600	21	10	GACCGGGGTCCGGTGCGGAGA	bta-mir-2887-2
t0058636	23	10	CACTAGATTGAGAGCTCCTGGAG	bta-mir-28
t0058738	21	10	GGAATGTAAGGAAGTGTGTGG	bta-mir-206
t0058776	22	10	TGAAACATACACGGGAAACCTC	bta-mir-494
t0058799	21	10	CAACAAATCACAGTCTGCCAT	bta-mir-7-2
t0058820	22	10	TCAACAGACATTAATTGGGCGC	bta-mir-421
t0058843	18	10	AGCGCCGCGGGAGCCTCG	bta-mir-2904-3
t0058996	20	10	CTTATCAGGTTGTATTGTAA	bta-mir-374a
t0059048	23	10	TAGCCGGTCCCCCGCCGTCCCCG	bta-mir-2904-3
t0059417	22	10	CCGGGGTCCGGTGCGGAGAGCC	bta-mir-2887-2
t0059643	28	10	GATAGCCGGTCCCCCGCCGTCCCCGCCG	bta-mir-2904-3
t0059796	25	10	CTGAGAACTGAATTCCATAGGCTGT	bta-mir-146b
t0060047	21	9	AACAAATCACAGTCTGCCATA	bta-mir-7-2
t0060110	22	9	GATTCCTGGAAATACTGTTCTT	bta-mir-145
t0060190	22	9	CGTGCCTACTGAGCTGAAACAC	bta-mir-24-2
t0060319	21	9	TGGTCGACCAGTTGGAAAGTA	bta-mir-412
t0060338	22	9	CTATACGGCCTCCTAGCTTTCC	bta-let-7e
t0060352	19	9	AGCGCCGCGGGAGCCTCGG	bta-mir-2904-3
t0060378	21	9	TCCGAGCCTGGGTCTCCCTCT	bta-mir-615
t0060389	21	9	GTCAGTTTGTCAAATACCCCA	bta-mir-223
t0060410	21	9	ACTAGATTGAGAGCTCCTGGA	bta-mir-28
t0060536	23	9	ATCATGATGGGCTCCTCGGTGTT	bta-mir-433
t0060679	22	9	AAAAACCCGCATGAACTTTTTG	bta-mir-2285l
t0060798	25	9	TGAGTGTGTGTGTGTGAGTGTGTGT	bta-mir-574
t0060913	21	9	GGATATCATCATATACTGTAA	bta-mir-144
t0061047	20	9	ACCATCGACCGTTGATTGTA	bta-mir-181a-1
t0061166	22	9	AAGCTCGCTTCTATGGGTCTGT	bta-mir-99a
t0061209	18	9	CAGTGCAATGTTAAAAGG	bta-mir-130a
t0061289	30	9	ATAGCCGGTCCCCCGCCGTCCCCGCCGGCG	bta-mir-2904-3
t0061384	19	9	CCGGGGTCCGGTGCGGAGA	bta-mir-2887-2
t0061446	22	9	AACAAATCACAGTCTGCCATAT	bta-mir-7-2
t0061462	23	9	GGATAGCCGGTCCCCCGCCGTCC	bta-mir-2904-3
t0061494	18	9	TAGTAGGTTGTGTGGTTT	bta-let-7b
t0061601	21	9	AAAGGTAGATAGAACAGGTCT	bta-mir-1839
t0061640	21	9	CAAAGCACACGGCCTGCAGAG	bta-mir-330
t0061682	25	9	AAAGGATTCTGCTGTCGGTCCCACT	bta-mir-541
t0062053	22	9	CCACTGCCCCAGGTGCTGCTGG	bta-mir-324
t0062092	22	9	CGTCGGGACCGGGGTCCGGTGC	bta-mir-2887-2
t0062101	22	9	GTGCCTACTGAGCTGATATCAG	bta-mir-24-1
t0062207	24	9	AGAGGCTGGCCGTGATGAATTCGA	bta-mir-485
t0062368	21	9	CTGTTTGCAGAGGAAACTGAG	bta-mir-452
t0062384	23	9	GGTCCCCCGCCGTCCCCGCCGGC	bta-mir-2904-3
t0062402	23	9	ATCATAGAGGAAAATCCATGTTT	bta-mir-376b
t0062431	20	9	CCGCACTGTGGGTACTTGCT	bta-mir-106b
t0062561	22	9	CGGGTGGATCACGATGCAATTT	bta-mir-363
t0062584	23	9	CAGCAGCACACTGTGGTTTGTAC	bta-mir-497
t0062624	19	9	ATCAACAGACATTAATTGG	bta-mir-421
t0062698	20	9	TCCAGCATCAGTGATTTTGT	bta-mir-338
t0062718	25	9	CGGTCCCCCGCCGTCCCCGCCGGCG	bta-mir-2904-3
t0062720	19	9	TATTGCACTCGTCCCGGCC	bta-mir-92b
t0062931	24	9	GGTGCAGTGCTGCATCTCTGGTCA	bta-mir-143
t0063069	24	9	ACTGGACTTGGAGTCAGAAGGCCT	bta-mir-378-1
t0063122	21	9	TGTAACAGCAACTCCATGTGG	bta-mir-194-1
t0063413	21	9	TATGGCACTGGTAGAATTCAC	bta-mir-183
t0063476	21	9	AAAAAGTTCGTTCGGGTTTTT	bta-mir-2284y-7
t0063627	19	9	TTCAACGGGTATTTATTGA	bta-mir-95
t0063711	23	9	GGTTGATCAGAGAACATACATTT	bta-mir-411c
t0063723	20	9	AGAGGCTGGCCGTGATGAAT	bta-mir-485
t0063757	22	9	CCGGGAACGTCGGGACTGGAGC	bta-mir-1247
t0063792	19	9	GATAGCCGGTCCCCCGCCG	bta-mir-2904-3
t0063921	19	9	GCAGCGCCGCGGGAGCCTC	bta-mir-2904-3
t0063977	19	9	TTATAATACAACCTGATAA	bta-mir-374a
t0063987	22	9	TATGGCTTTTCATTCCTATGTG	bta-mir-135b
t0064083	22	9	ATTCCTGGAAATACTGTTCTTG	bta-mir-145
t0064089	19	8	CCCTGAACTAGGGGTCTGG	bta-mir-345
t0064127	24	8	GACCGGGGTCCGGTGCGGAGAGCC	bta-mir-2887-2
t0064161	23	8	GGGACTTTTGGGGGCAGATGTGT	bta-mir-365-1
t0064167	18	8	TGAAAAGTTCGTTCGGGT	bta-mir-2284x
t0064719	20	8	CAGTGCATGACAGAACTTGG	bta-mir-152
t0064761	19	8	AAAAAGTTCGTTTGGGTTT	bta-mir-2285e-2
t0064772	21	8	GTAGAGGAGATGGCGCAGGGG	bta-mir-877
t0064792	24	8	ACAGGGTAGAACCACGGACAGGAT	bta-mir-140
t0064814	21	8	AGTGGGGAACCCTTCCATGAG	bta-mir-491
t0065041	24	8	CGCATCCCCTAGGGCATTGGTGTA	bta-mir-324
t0065091	23	8	CGGGTGGATCACGATGCAATTTT	bta-mir-363
t0065107	23	8	GGCTTCCGTGCCTGCAGATGTCT	bta-mir-2331
t0065332	21	8	TTGCATATGTAGGATGTCCCA	bta-mir-448
t0065364	22	8	ATGCACCTGGGCAAGGATTCTG	bta-mir-500
t0065435	21	8	CAGATTCGATTCTAGGGGAAT	bta-mir-10b
t0065474	20	8	CTGGGAGAGGGTTGTTTACT	bta-mir-30c
t0065501	18	8	TGTGACAGATTGATAACT	bta-mir-542
t0065828	22	8	TACTGCATCAGGAACTGATTGG	bta-mir-217
t0066087	18	8	TTATAAAGCAATGAGACT	bta-mir-340
t0066155	22	8	TTTTTCATTATTGCTCCTGACC	bta-mir-335
t0066168	25	8	GGGACCGGGGTCCGGTGCGGAGAGC	bta-mir-2887-2
t0066208	23	8	ACATACTTCTTTATGTGCCCATA	bta-mir-1-1
t0066233	20	8	ACCCGTAGAACCGACCTTGC	bta-mir-99b
t0066387	21	8	GCTGGGAAGGCAAAGGGACGT	bta-mir-204
t0066445	19	8	TTGGTCCCCTTCAACCAGC	bta-mir-133b
t0066467	19	8	GCCCAAAGGTGAATTTTTT	bta-mir-186
t0066518	23	8	AACATAGAGGAAAATCCACATTT	bta-mir-376e
t0066667	22	8	GCTATGCCAACATATTGCCATC	bta-mir-31
t0066872	19	8	AGGTAGATAGAACAGGTCT	bta-mir-1839
t0066912	21	8	TTATCAGGTTGTATTGTAATT	bta-mir-374a
t0067079	21	8	TGAGAACTGAATTCCATAGGT	bta-mir-146a
t0067136	20	8	AAGTTGTTCGTGGTGGATTC	bta-mir-382
t0067278	22	8	TATATATATATATGTACGTATG	bta-mir-1277
t0067617	24	8	TGAAACATACACGGGAAACCTCTT	bta-mir-494
t0067837	24	8	GGACCGGGGTCCGGTGCGGAGAGC	bta-mir-2887-2
t0067959	20	8	TTTCAGTCGGATGTTTGCAG	bta-mir-30a
t0068127	24	8	CGGGACCGGGGTCCGGTGCGGAGA	bta-mir-2887-2
t0068227	22	8	TCTAGTAAGAGTGGCAGTCGAA	bta-mir-628
t0068378	21	8	GTGCCTACTGAGCTGATATCA	bta-mir-24-1
t0068652	22	8	CATCTAGACTGTGAGCTTCTAG	bta-mir-708
t0068697	19	8	ATCATAGAGGAAAATCCAT	bta-mir-376b
t0068754	29	8	TAGCCGGTCCCCCGCCGTCCCCGCCGGCG	bta-mir-2904-3
t0068888	19	8	CATCTTACCGGACAGTGCT	bta-mir-200a
t0068963	23	8	AGCCGGTCCCCCGCCGTCCCCGC	bta-mir-2904-3
t0069014	21	8	GAATGTTGCTCGGTGAACCCC	bta-mir-409a
t0069048	18	8	GAGGTAGTAGGTTGTGTG	bta-let-7b
t0069082	32	8	CTCGGATAGCCGGTCCCCCGCCGTCCCCGCCG	bta-mir-2904-3
t0069178	22	8	GACCGGGGTCCGGTGCGGAGAG	bta-mir-2887-2
t0069286	22	7	GGGACTTTTGGGGGCAGATGTG	bta-mir-365-1
t0069533	23	7	ACTGCATTATGAGCACTTAAAGT	bta-mir-20a
t0069543	23	7	AGGGGTGCTATCTGTGGTTGAGG	bta-mir-342
t0069816	26	7	TAGCCGGTCCCCCGCCGTCCCCGCCG	bta-mir-2904-3
t0069910	22	7	TAGGTAGTTTCCTGTTGTTGGG	bta-mir-196b
t0069921	22	7	ATGGAATGTAAAGAAGTATGTA	bta-mir-1-1
t0070107	33	7	TCGGATAGCCGGTCCCCCGCCGTCCCCGCCGGC	bta-mir-2904-3
t0070130	24	7	AAACAAACATGGTGCACTTCTTTT	bta-mir-495
t0070427	33	7	CTCGGATAGCCGGTCCCCCGCCGTCCCCGCCGG	bta-mir-2904-3
t0070428	18	7	CGAATGTTGCTCGGTGAA	bta-mir-409a
t0070449	24	7	ACATGCCTTGAGTGTAGGACCGTT	bta-mir-532
t0070498	20	7	GGCAGCGCCGCGGGAGCCTC	bta-mir-2904-3
t0070506	20	7	GCCTCGGATAGCCGGTCCCC	bta-mir-2904-3
t0070600	26	7	GGGACCGGGGTCCGGTGCGGAGAGCC	bta-mir-2887-2
t0070817	20	7	TCGGGGTTTTGAGGGCGAGA	bta-mir-193b
t0070875	32	7	CGGATAGCCGGTCCCCCGCCGTCCCCGCCGGC	bta-mir-2904-3
t0070876	22	7	AGTGGGGAACCCTTCCATGAGG	bta-mir-491
t0070907	19	7	TACCCATTGCATATCGGAG	bta-mir-660
t0071008	22	7	CATCATCGTCTCAAATGAGTCT	bta-mir-136
t0071121	20	7	AGGCAGCGGGGTGTAGTGGA	bta-mir-885
t0071268	25	7	TGGTAGACTATGGAACGTAGGCTTT	bta-mir-379
t0071419	25	7	GCCGGTCCCCCGCCGTCCCCGCCGG	bta-mir-2904-3
t0071475	21	7	AAACAAACATGGTGCACTTCT	bta-mir-495
t0071557	19	7	GGTTTTGTTTGGGTTTGTT	bta-mir-331
t0071666	25	7	AGCCGGTCCCCCGCCGTCCCCGCCG	bta-mir-2904-3
t0071831	19	7	GTAGAGGAGATGGCGCAGG	bta-mir-877
t0071989	18	7	ATGCACCTGGGCAAGGAT	bta-mir-502a-2
t0072248	24	7	AAAGGATTCTGCTGTCGGTCCCAC	bta-mir-541
t0072293	25	7	AAGGTAGATAGAACAGGTCTTGTTT	bta-mir-1839
t0072317	25	7	TGAGAACTGAATTCCATAGGCTGTG	bta-mir-146b
t0072411	19	7	TGTGACAGATTGATAACTG	bta-mir-542
t0072474	22	7	ATTGTCCTTGCTGTTTGGAGAT	bta-mir-2355
t0072634	23	7	TAATACAACCTGCTAAGTGTCCT	bta-mir-374b
t0072720	21	7	TTCACCACCTTCTCCACCCAG	bta-mir-197
t0072893	21	7	CAAAAAGTTCGTTTGGGTTTT	bta-mir-2285e-2
t0073028	21	7	TCGGGGATCATCATGTCACGA	bta-mir-542
t0073047	21	7	AATGCACCTGGGCAAGGATTC	bta-mir-502a-2
t0073192	24	7	CCCCCAGGTGTGATTCTGATTTGC	bta-mir-361
t0073228	19	7	TAGCAGCGGGAACAGTACT	bta-mir-503
t0073229	22	7	TGGCAGTGTATTGTTAGCTGGT	bta-mir-449a
t0073251	24	7	TGGTAGACTATGGAACGTAGGCTT	bta-mir-379
t0073365	22	7	TGCCTACTGAGCTGATATCAGT	bta-mir-24-1
t0073584	21	7	GTATGTGCCTTTGGACTACAT	bta-mir-455
t0073593	25	7	AGAGCTTAGCTGATTGGTGAACAGT	bta-mir-27b
t0073682	20	7	AAATCTCTGCAGGCAAATGT	bta-mir-216b
t0073688	22	7	CTTGGCACCTAGTAAGTACTCA	bta-mir-1271
t0073915	24	7	AGGGACGGGACGCGGTGCAGTGTT	bta-mir-92b
t0074145	22	7	GCCCCTGGGCCTATCCTAGAAC	bta-mir-331
t0074166	21	7	ATAAAGTAGAAAGCACTACTA	bta-mir-142
t0074277	18	7	GCCTCGGATAGCCGGTCC	bta-mir-2904-3
t0074353	21	7	AGTGCAATGATGAAAGGGCAT	bta-mir-130b
t0074390	29	7	GGATAGCCGGTCCCCCGCCGTCCCCGCCG	bta-mir-2904-3
t0074442	25	7	AATCCTTGGAACCTAGGTGTGAGTG	bta-mir-362
t0074491	22	7	AACATAGAGGAAATTCCACGTT	bta-mir-376c
t0074840	22	7	CACCCGTCCCGTGCGTCCCCGG	bta-mir-1247
t0074877	24	7	TGGAGAGAAAGGCAGTTCCTGATG	bta-mir-185
t0074888	22	7	GTCAACACTTGCTGGTTTCCTC	bta-mir-505
t0074978	20	7	ACTCCATTTGTTTTGATGAT	bta-mir-136
t0075257	22	7	ACGCACAGCACCTCACTGAGCT	bta-mir-3957
t0075433	19	7	TTTGGTCCCCTTCAACCAG	bta-mir-133b
t0075445	21	7	CTTGGCACCTAGTAAGTACTC	bta-mir-1271
t0075448	25	7	TAATCCTTGCTACCTGGGTGAGAGT	bta-mir-500
t0075491	22	7	ATTGGGAACATTTTGCATTCAT	bta-mir-450a-2
t0075519	23	7	TGGAAGGCCTGGCTTTGCAGCGT	bta-mir-2387
t0075749	21	6	CCAATATTGGCTGTGCTGCTC	bta-mir-195
t0075856	22	6	ACTAGATTGAGAGCTCCTGGAG	bta-mir-28
t0075981	18	6	ATGCGGGATCTTTAGTTG	bta-mir-3432-2
t0076019	20	6	AAAACGTGAGGCGCTGCTAT	bta-mir-424
t0076037	29	6	CGTCGGGACCGGGGTCCGGTGCGGAGAGC	bta-mir-2887-2
t0076049	20	6	GCAGCGCCGCGGGAGCCTCG	bta-mir-2904-3
t0076063	20	6	CTGGACTTGGAGTCAGAAGG	bta-mir-378-2
t0076077	23	6	CTGCAGTGAAGGCACTTGTAGCA	bta-mir-17
t0076106	26	6	AGGGACTTTTGGGGGCAGATGTGTTT	bta-mir-365-1
t0076177	22	6	GGAGACGCGGCCCTGTTGGAGT	bta-mir-139
t0076347	36	6	TCGGATAGCCGGTCCCCCGCCGTCCCCGCCGGCGGG	bta-mir-2904-3
t0076403	22	6	ATCATACATGGTTGACCTTTTT	bta-mir-154b
t0076435	22	6	CACTGGACTTGGAGTCAGAAGG	bta-mir-378-2
t0076531	26	6	CGGGACCGGGGTCCGGTGCGGAGAGC	bta-mir-2887-2
t0076639	22	6	CCATCTTACTGGGCAGCATTGG	bta-mir-200b
t0076901	28	6	AGCCGGTCCCCCGCCGTCCCCGCCGGCG	bta-mir-2904-3
t0076913	20	6	TTCCCTTTGTCATCCTATGC	bta-mir-204
t0076928	21	6	ACCCGTCCCGTGCGTCCCCGG	bta-mir-1247
t0077047	31	6	GGATAGCCGGTCCCCCGCCGTCCCCGCCGGC	bta-mir-2904-3
t0077096	22	6	CTTATCAGGTTGTATTATCATT	bta-mir-374b
t0077120	24	6	GGTCCCCCGCCGTCCCCGCCGGCG	bta-mir-2904-3
t0077504	23	6	GACCGGGGTCCGGTGCGGAGAGC	bta-mir-2887-2
t0077608	23	6	GAGGGGCAGAGAGCGAGACTTTT	bta-mir-423
t0077790	20	6	TGTTTGCAGAGGAAACTGAG	bta-mir-452
t0077950	23	6	CGTCAACACTTGCTGGTTTCCTC	bta-mir-505
t0078117	22	6	ACCGGGGTCCGGTGCGGAGAGC	bta-mir-2887-2
t0078343	23	6	AAGGAGCTCACAGTCTATTGAGT	bta-mir-28
t0078355	20	6	CTAGGTATGGTCCCAGGGAT	bta-mir-331
t0078356	20	6	CATCTTACCGGACAGTGCTG	bta-mir-200a
t0078559	21	6	GCTATTTCACGACACCAGGGT	bta-mir-138-2
t0078596	20	6	AATGTTTCCACAGTGCATCA	bta-mir-33a
t0079061	22	6	ATGCTGACATATTTACTAGAGG	bta-mir-628
t0079105	21	6	ATCTAGAGGACTGACTGAAAT	bta-mir-3431
t0079152	18	6	GGATAGCCGGTCCCCCGC	bta-mir-2904-3
t0079327	22	6	GAGGGACTTTCAGGGGCAGCTG	bta-mir-365-2
t0079384	19	6	CAGCAGCAATTCATGTTTT	bta-mir-424
t0079467	21	6	TTCAACGGGTATTTATTGAGC	bta-mir-95
t0079638	20	6	TCTAGGTATGGTCCCAGGGA	bta-mir-331
t0079714	22	6	AAAAACCTGAATGAACTTTTTG	bta-mir-2285f-2
t0079958	19	6	CAGCAGCACACTGTGGTTT	bta-mir-497
t0080266	18	6	ACCGGGGTCCGGTGCGGA	bta-mir-2887-2
t0080296	24	6	CGAATGTTGCTCGGTGAACCCCTT	bta-mir-409a
t0080361	24	6	TCAGGGTAGTGATGTTGCCCCCTC	bta-let-7b
t0080390	23	6	AATGCACCTGGGCAAGGATTCTG	bta-mir-500
t0080426	23	6	TTCCCTTTGTCATCCTATGCCTG	bta-mir-204
t0080438	25	6	ACAACCCTAGGAGAGGGTGCCATTC	bta-mir-652
t0080488	21	6	GCGACCCATACTTGGTTTCAG	bta-mir-551b
t0080665	22	6	AGCCACTGCCCACCGCACACTG	bta-mir-210
t0080786	21	6	AACACACCTGGTTAACCTCTT	bta-mir-329b
t0080898	20	6	GGATATCATCATATACTGTA	bta-mir-144
t0080913	21	6	ACGCCCTTCCCCCCCTTCTTC	bta-mir-1249
t0080958	21	6	GAAGAAATCTAAGGTCTGAGG	bta-mir-1434
t0080965	24	6	ATATAATACAACCTGCTAAGTGTC	bta-mir-374b
t0081282	20	6	AGATCGACCGTGTTATATTC	bta-mir-369
t0081288	20	6	TTTGGCAATGGTAGAACTCA	bta-mir-182
t0081516	23	6	AGCTTCTTTACAGTGCTGCCTTG	bta-mir-103-2
t0081713	20	6	AGGCGGAGACTTGGGCAATT	bta-mir-25
t0081727	19	6	GCCTCGGATAGCCGGTCCC	bta-mir-2904-3
t0081755	20	6	TCGGGACCGGGGTCCGGTGC	bta-mir-2887-2
t0082060	20	6	CTTGGCACCTAGTAAGTACT	bta-mir-1271
t0082096	21	6	GATTCCTGGAAATACTGTTCT	bta-mir-145
t0082209	19	6	GGAATGTAAAGAAGTATGT	bta-mir-1-1
t0082426	18	6	AATGGCGCCACTAGGGTT	bta-mir-652
t0082589	20	6	AGAGGTAAAAAATTGATTTG	bta-mir-6119
t0082641	21	6	TCGACCGGACCTCGACCGGCT	bta-mir-1307
t0082672	21	6	AACAATATCCTGGTGCTGAGT	bta-mir-338
t0082889	23	6	AAAAAGTTCGTTTGGGTTTTTCT	bta-mir-2285e-2
t0083004	19	6	TAGCCGGTCCCCCGCCGTC	bta-mir-2904-3
t0083068	22	6	CGAATGTTGCTCGGTGAACCCC	bta-mir-409a
t0083112	22	6	AAAGTTCTGAGACACTCCGACT	bta-mir-148a
t0083198	19	6	ACCGGGGTCCGGTGCGGAG	bta-mir-2887-2
t0083362	19	6	ACCACCGACCGTTGACTGT	bta-mir-181a-2
t0083443	21	6	AGGTAGTAGGTTGTATGGTTT	bta-let-7c
t0083526	22	6	AAACCCGAACGAACTTTTGGGC	bta-mir-2285o-5
t0083706	22	6	TGAAGGTCTACTGTGTGCCAGG	bta-mir-493
t0083748	18	6	ATCCCACCACTGCCACCA	bta-mir-1260b
t0083796	21	6	CTCCTGGGGCCCGCACTCTCG	bta-mir-1343
t0084030	20	6	AAGAAATCTAAGGTCTGAGG	bta-mir-1434
t0084049	25	6	GGACCGGGGTCCGGTGCGGAGAGCC	bta-mir-2887-2
t0084059	23	6	CGCCGTCCCCGCCGGCGGGCCGT	bta-mir-2904-3
t0084088	24	6	AGGTTACCCGAGCAACTTTGCATC	bta-mir-409a
t0084101	23	6	TGCGGGGCTAGGGCTAACAGCAG	bta-mir-744
t0084272	22	6	CTGAAAAGTTCGTTCGGGTTTT	bta-mir-2284x
t0084373	22	5	AAAGGATTCTGCTGTCGGTCCC	bta-mir-541
t0084525	21	5	AGCCACTGCCCACCGCACACT	bta-mir-210
t0084537	22	5	TAATACAACCTGCTAAGTGTCC	bta-mir-374b
t0084912	19	5	AACCCGTAGATCCGAACTT	bta-mir-100
t0085029	21	5	AAGCCCTTACCCCAAAAAGCA	bta-mir-129-2
t0085107	22	5	CTGGTTTCACATGGTGGCTTAG	bta-mir-29e
t0085114	26	5	CCCCGCCGTCCCCGCCGGCGGGCCGT	bta-mir-2904-3
t0085194	18	5	GAAGTTGTTCGTGGTGGA	bta-mir-382
t0085264	21	5	CCACTGCCCCAGGTGCTGCTG	bta-mir-324
t0085269	23	5	TCGTGTCTTGTGTTGCAGCCGGA	bta-mir-187
t0085389	20	5	CATCTAGAGGACTGACTGAA	bta-mir-3431
t0085427	21	5	TATGTGGGACGGTAAACCGCT	bta-mir-299
t0085429	19	5	ACCATCGACCGTTGATTGT	bta-mir-181a-1
t0085674	23	5	TAGGTAGTTTCCTGTTGTTGGGA	bta-mir-196b
t0085772	24	5	TCTTGGAGTAGGTCATTGGGTGGA	bta-mir-432
t0085978	21	5	GGGGTTCCTGGGGATGGGATT	bta-mir-23a
t0086010	23	5	CACTGGACTTGGAGTCAGAAGGC	bta-mir-378-2
t0086166	20	5	ACCGGGGTCCGGTGCGGAGA	bta-mir-2887-2
t0086274	24	5	AGCCGGTCCCCCGCCGTCCCCGCC	bta-mir-2904-3
t0086374	20	5	TGGAGACGCGGCCCTGTTGG	bta-mir-139
t0086387	18	5	ACTGGACTTGGAGTCAGA	bta-mir-378c
t0086462	21	5	AACCGTTACCATTACTGAGTT	bta-mir-451
t0086713	22	5	GCGCTCCTCGAGGCCAGAGCCC	bta-mir-339a
t0086786	20	5	TCTTTGGTTATCTAGCTGTA	bta-mir-9-2
t0086840	19	5	CATTATTACTTTTGGTACG	bta-mir-126
t0086964	23	5	ACCGATTTCTCCTGGTGTTCAGA	bta-mir-29d
t0087049	25	5	CGTGCCTACTGAGCTGAAACACAGT	bta-mir-24-2
t0087069	27	5	TCGGGACCGGGGTCCGGTGCGGAGAGC	bta-mir-2887-2
t0087257	20	5	ACCCGTCCCGTGCGTCCCCG	bta-mir-1247
t0087398	20	5	TAGCCGGTCCCCCGCCGTCC	bta-mir-2904-3
t0087454	22	5	ATAAACCTGAACGAACTTTTTG	bta-mir-2285e-1
t0087511	24	5	TAATCCTTGCTACCTGGGTGAGAG	bta-mir-500
t0087536	20	5	ATATAATACAACCTGCTAAG	bta-mir-374b
t0087603	22	5	TCTTTGGTTATCTAGCTGTATG	bta-mir-9-2
t0087640	23	5	AGCTGGTAAAATGGAACCAAATC	bta-mir-133a-1
t0087693	18	5	CTTGGCACCTAGTAAGTA	bta-mir-1271
t0087800	19	5	AATCATTCACGGACAACAC	bta-mir-382
t0087988	21	5	GCCCAAAGGTGAATTTTTTGG	bta-mir-186
t0088086	20	5	TAATACTGTCTGGTAATGCC	bta-mir-429
t0088188	23	5	AACCATCGACCGTTGATTGTACC	bta-mir-181a-1
t0088472	25	5	TGAGGTAGTAGATTGTATAGTTTTA	bta-let-7f-2
t0088483	23	5	AAAGGATTCTGCTGTCGGTCCCA	bta-mir-541
t0088853	21	5	GGGACCGGGGTCCGGTGCGGA	bta-mir-2887-2
t0089090	22	5	CTGGACTTGGAGTCAGAAGGCC	bta-mir-378-1
t0089183	22	5	AGATCAGAAGGTGATTGTGGCT	bta-mir-383
t0089245	19	5	GGGACCGGGGTCCGGTGCG	bta-mir-2887-2
t0089380	26	5	TCGGGACCGGGGTCCGGTGCGGAGAG	bta-mir-2887-2
t0089437	20	5	CGGGAACGTCGGGACTGGAG	bta-mir-1247
t0089674	21	5	AAACATTCGCGGTGCACTTCT	bta-mir-543
t0089686	23	5	AAAAACCCGCATGAACTTTTTGG	bta-mir-2285l
t0089757	22	5	CTGGGAGGTGGATGTTTACTTC	bta-mir-30b
t0090377	22	5	ATACTGCATCAGGAACTGATTG	bta-mir-217
t0090454	18	5	ACCATCGACCGTTGAGTG	bta-mir-181c
t0090478	24	5	GGGAGCCAGGAAGTATTGATGTTT	bta-mir-505
t0090512	20	5	CCTCCCACACCCAAGGCTTG	bta-mir-532
t0090643	23	5	AACAAACATGGTGCACTTCTTTT	bta-mir-495
t0090672	19	5	CGGGACCGGGGTCCGGTGC	bta-mir-2887-2
t0090730	18	5	TAGCCGGTCCCCCGCCGT	bta-mir-2904-3
t0090944	21	5	CGGCCCCACGCACCAGGGTAA	bta-mir-874
t0091040	22	5	TGCGGGATCTTTAGTTGTGGTG	bta-mir-3432-2
t0091103	22	5	GGTCCCCCGCCGTCCCCGCCGG	bta-mir-2904-3
t0091194	22	5	AACCTGGCATACAATGTAGATT	bta-mir-221
t0091205	23	5	CCGGTCCCCCGCCGTCCCCGCCG	bta-mir-2904-3
t0091229	22	5	TCTAGGTATGGTCCCAGGGATC	bta-mir-331
t0091232	19	5	TGGACGGAGAACTGATAAG	bta-mir-184
t0091235	23	5	TGGTCGACCAGTTGGAAAGTAAT	bta-mir-412
t0091307	22	5	AAATGGTACCCTAGTGACTACA	bta-mir-224
t0091607	21	5	AATGCCCCTAAAAATCCTTAT	bta-mir-365-2
t0091687	21	5	ATGCTGACATATTTACTAGAG	bta-mir-628
t0091735	21	5	AAACATGGTTCCGTCAAGCAC	bta-mir-218-1
t0091773	18	5	GTAGTAGGTTGTATGGTT	bta-let-7c
t0091838	22	5	TATGTAACATGGTCCACTAACT	bta-mir-379
t0091932	21	5	GTCAACACTTGCTGGTTTCCT	bta-mir-505
t0092076	21	5	AAAACGTGAGGCGCTGCTATA	bta-mir-424
t0092496	22	5	TGGTCGACCAGTTGGAAAGTAA	bta-mir-412
t0092524	18	5	GCAGCGCCGCGGGAGCCT	bta-mir-2904-3
t0092748	21	5	CAGAGCTTAGCTGATTGGTGA	bta-mir-27b
t0092924	22	5	ACAGGGTAGAACCACGGACAGG	bta-mir-140
t0092925	23	5	AGTCATACACGGCTCTCCTCTCT	bta-mir-485
t0092938	22	5	AAAAGTTCGTTTGGGTTTTTCT	bta-mir-2285e-2
t0093084	18	5	AAGGTAGATAGAACAGGT	bta-mir-1839
t0093097	27	5	AATCCTTGGAACCTAGGTGTGAGTGCT	bta-mir-362
t0093228	22	5	AAAAAGTTCGTTCGGGTTTTTC	bta-mir-2284y-7
t0093424	20	5	GGATAGCCGGTCCCCCGCCG	bta-mir-2904-3
t0093581	19	5	ACCCCACTCCTGGTACCAA	bta-mir-4286-2
t0093817	23	5	TGCCTACTGAGCTGAAACACAGT	bta-mir-24-2
t0094155	21	5	GCTCTTTTCACATTGTGCTAC	bta-mir-130a
t0094203	21	5	TAGCAGCGGGAACAGTACTGC	bta-mir-503
t0094254	23	5	TTGGACGGAGAACTGATAAGGGT	bta-mir-184
t0094359	21	5	CAAATCATTTTTTACTCTCCA	bta-mir-6119
t0094745	20	5	TGGTTTTGTTTGGGTTTGTT	bta-mir-331
t0094773	21	5	TGAAGGTCTACTGTGTGCCAG	bta-mir-493
t0095349	21	5	ATAATACATGGTTAACCTCTC	bta-mir-655
t0095805	20	5	CCCTGAACTAGGGGTCTGGA	bta-mir-345
t0095945	23	5	AAGCTGGGTTGAGAGGGCGAAAA	bta-mir-320a-1
t0096051	27	5	CGGATAGCCGGTCCCCCGCCGTCCCCG	bta-mir-2904-3
t0096151	18	5	ACGGCAGCGCCGCGGGAG	bta-mir-2904-3
t0096162	20	5	CGGGACCGGGGTCCGGTGCG	bta-mir-2887-2
t0096342	20	4	CCACTGCCCCAGGTGCTGCT	bta-mir-324
t0096527	22	4	AAGTCACTAGTGGTTCCGTTTA	bta-mir-224
t0096584	21	4	CTGGCCCTCTCTGCCCTTCCG	bta-mir-328
t0096819	25	4	GAGGGACTTTCAGGGGCAGCTGTGT	bta-mir-365-2
t0096885	23	4	GTCAACACTTGCTGGTTTCCTCT	bta-mir-505
t0096933	20	4	GGAATGTAAAGAAGTATGTA	bta-mir-1-1
t0096937	20	4	AATCCTTGGAACCTAGGTGT	bta-mir-362
t0097073	23	4	GTATGTGCCTTTGGACTACATCG	bta-mir-455
t0097296	21	4	CGCATCCCCTAGGGCATTGGT	bta-mir-324
t0097326	22	4	GCTGCGCTTGGATTTCGTTCCC	bta-mir-191
t0097362	18	4	TGAGGGGCAGAGAGCGAG	bta-mir-423
t0097656	20	4	TTGAGGTAGTAGGTTGTATG	bta-let-7c
t0097715	21	4	TATACGGCCTCCTAGCTTTCC	bta-let-7e
t0097842	20	4	TGTCAGTTTGTCAAATACCC	bta-mir-223
t0098066	22	4	CATCTAGAGGACTGACTGAAAT	bta-mir-3431
t0098363	18	4	TTCCCTTTGTCATCCTTT	bta-mir-211
t0098453	22	4	GTGTGCGGAAATGCTTCTGCTA	bta-mir-147
t0098498	20	4	TTTCAGTCGGATGTTTACAG	bta-mir-30e
t0098786	24	4	CCGCCGTCCCCGCCGGCGGGCCGT	bta-mir-2904-3
t0099376	21	4	TCAACAGACATTAATTGGGCG	bta-mir-421
t0099558	22	4	GGATATCATCATATACTGTAAG	bta-mir-144
t0099934	23	4	GGAGTATTGTTTCTGCTGCCCGG	bta-mir-503
t0100132	22	4	ACCAATATTATTGTGCTGCTTT	bta-mir-16b
t0100491	22	4	CGGGGTCCGGTGCGGAGAGCCC	bta-mir-2887-2
t0100585	20	4	AAAGGATTCTGCTGTCGGTC	bta-mir-541
t0100694	23	4	TCTAGGTATGGTCCCAGGGATCC	bta-mir-331
t0100937	20	4	CTATACGACCTGCTGCCTTT	bta-let-7d
t0101219	22	4	GCCGTCCCCGCCGGCGGGCCGT	bta-mir-2904-3
t0101365	22	4	TAGCCGGTCCCCCGCCGTCCCC	bta-mir-2904-3
t0101426	21	4	TCCCCCGCCGTCCCCGCCGGC	bta-mir-2904-3
t0101683	19	4	AGAGCTTAGCTGATTGGTG	bta-mir-27b
t0101699	18	4	AGGTAGATAGAACAGGTC	bta-mir-1839
t0101798	22	4	GTGCATTGTAGTTGCATTGCAT	bta-mir-33a
t0101851	23	4	CTGGTTTCACATGGTGGCTTAGA	bta-mir-29e
t0101950	21	4	CAAATTCGTATCTAGGGGAAT	bta-mir-10a
t0102086	25	4	TAGCCGGTCCCCCGCCGTCCCCGCC	bta-mir-2904-3
t0102110	22	4	AGGACTGTCCAACCTGAGAATG	bta-mir-1388
t0102207	26	4	ACAACCCTAGGAGAGGGTGCCATTCA	bta-mir-652
t0102242	24	4	AGATCAGAAGGTGATTGTGGCTTT	bta-mir-383
t0102629	23	4	AGCCACTGCCCACCGCACACTGC	bta-mir-210
t0102649	25	4	TCCCCCAGGTGTGATTCTGATTTGC	bta-mir-361
t0102659	19	4	GCGCCGCGGGAGCCTCGGT	bta-mir-2904-3
t0102752	19	4	CGGGAACGTCGGGACTGGA	bta-mir-1247
t0102841	21	4	TAGCCGGTCCCCCGCCGTCCC	bta-mir-2904-3
t0102893	22	4	ACTGTTTGCAGAGGAAACTGAG	bta-mir-452
t0103160	23	4	AAAAGGTAGATAGAACAGGTCTT	bta-mir-1839
t0103188	21	4	TATGTGCCTTTGGACTACATC	bta-mir-455
t0103212	21	4	CTGGGAGAGGGTTGTTTACTC	bta-mir-30c
t0103216	22	4	CGGTCCCCCGCCGTCCCCGCCG	bta-mir-2904-3
t0103307	21	4	AACTATACAATCTATTGCCTT	bta-let-7f-1
t0103460	18	4	CAGCGCCGCGGGAGCCTC	bta-mir-2904-3
t0103603	23	4	TGTCTGCCCGCATGCCTGCCTCT	bta-mir-346
t0103629	22	4	GTCAGTGCATGACAGAACTTGG	bta-mir-152
t0103648	21	4	AGCAGCAATTCATGTTTTGAA	bta-mir-424
t0103759	22	4	AAAAAGTTTGTTTGGGTTTTTC	bta-mir-2284z-2
t0103833	24	4	AAGGAGCTTACAATCTAGCTGGGG	bta-mir-708
t0104104	21	4	ATCTAGACTGTGAGCTTCTAG	bta-mir-708
t0104285	25	4	GCCTCGGATAGCCGGTCCCCCGCCG	bta-mir-2904-3
t0104553	24	4	TCCTGTACTGAGCTGCCCCGAGGC	bta-mir-486
t0104601	20	4	ATTATTACTTTTGGTACGCG	bta-mir-126
t0104947	22	4	ATGCGGGATCTTTAGTTGTGGT	bta-mir-3432-2
t0105022	18	4	GGGACCGGGGTCCGGTGC	bta-mir-2887-2
t0105203	22	4	TTGAGAACTGAATTCCATAGGT	bta-mir-146a
t0105260	19	4	CGGGGTTTTGAGGGCGAGA	bta-mir-193b
t0105268	30	4	CGGATAGCCGGTCCCCCGCCGTCCCCGCCG	bta-mir-2904-3
t0105298	23	4	AGGCAGTGTATTGTTAGCTGGCT	bta-mir-449b
t0105450	21	4	AAAAAGTTTGTTTGGGTTTTT	bta-mir-2284z-2
t0105476	21	4	AGGTTACCCGAGCAACTTTGC	bta-mir-409a
t0105652	18	4	TTCAACGGGTATTTATTG	bta-mir-95
t0106630	21	4	AATACTGTCTGGTAATGCCGT	bta-mir-429
t0107133	24	4	CTGAGGGGCAGAGAGCGAGACTTT	bta-mir-423
t0107206	19	4	GGGTTCCTGGCATGCTGAT	bta-mir-23b
t0107293	23	4	ACATACTTCTTTATGTACCCATA	bta-mir-1-2
t0107892	22	4	GGCCTCGGATAGCCGGTCCCCC	bta-mir-2904-3
t0108034	22	4	AGCAACTAAAGATCCCTCAGGC	bta-mir-3432-2
t0108081	23	4	ACTGTTTGCAGAGGAAACTGAGA	bta-mir-452
t0108207	21	4	CAAAAGTTCGTTCGGGTTTTT	bta-mir-2284y-4
t0108389	22	4	GCACATTACACGGTCGACCTCT	bta-mir-323
t0108461	24	4	AGATATTGCACGGTTGATCTCTTT	bta-mir-154c
t0108503	23	4	CAACCTGGAGGACTCCATGCTGT	bta-mir-490
t0108606	26	4	GACCGGGGTCCGGTGCGGAGAGCCCT	bta-mir-2887-2
t0108804	23	4	TATGGCTTTTTATTCCTATGTGA	bta-mir-135a-1
t0108965	19	4	ACCATCGACCGTTGAGTGG	bta-mir-181c
t0108969	22	4	TTGTGACAGATTGATAACTGAA	bta-mir-542
t0109186	21	4	GGCCTCGGATAGCCGGTCCCC	bta-mir-2904-3
t0109197	25	4	TTCAAGTAATCCAGGATAGGCTGTT	bta-mir-26a-2
t0109394	18	4	CGCCGCGGGAGCCTCGGT	bta-mir-2904-3
t0109473	22	4	GCGGCCCCACGCACCAGGGTAA	bta-mir-874
t0109700	33	4	CGGATAGCCGGTCCCCCGCCGTCCCCGCCGGCG	bta-mir-2904-3
t0109948	20	4	CAAGCTCGTGTCTGTGGGTC	bta-mir-99b
t0110273	19	4	GCCGGTCCCCCGCCGTCCC	bta-mir-2904-3
t0110331	22	4	TCGACCGGACCTCGACCGGCTC	bta-mir-1307
t0110586	20	4	GGGGTCCGGTGCGGAGAGCC	bta-mir-2887-2
t0110914	21	4	CATCTAGAGGACTGACTGAAA	bta-mir-3431
t0110963	23	4	TTGGAGTAGGTCATTGGGTGGAT	bta-mir-432
t0111105	23	4	GAGGGACTTTTGGGGGCAGATGT	bta-mir-365-1
t0111171	25	4	CGGGACCGGGGTCCGGTGCGGAGAG	bta-mir-2887-2
t0111294	22	4	ACAGTACTGTGATAACTGAAGA	bta-mir-101-2
t0111334	23	4	CATTATTACTTTTGGTACGCGCT	bta-mir-126
t0111428	25	4	CCCGCCGTCCCCGCCGGCGGGCCGT	bta-mir-2904-3
t0111586	20	4	CACTAGATTGAGAGCTCCTG	bta-mir-28
t0111604	20	4	TGCCTACTGAGCTGATATCA	bta-mir-24-1
t0111627	20	4	AACCGTTACCATTACTGAGT	bta-mir-451
t0111811	22	4	GTGGTTGATTGGATCCGTGGGT	bta-mir-2448
t0111818	22	4	TGCACCATGGTTGTCTGAGCAT	bta-mir-767
t0111825	23	4	CCTCAGTCAGCCTTGTGGATGTA	bta-mir-3431
t0111868	20	4	GTCGGGACCGGGGTCCGGTG	bta-mir-2887-2
t0111924	24	4	ACTGCCCTAAGTGCTCCTTCTGGC	bta-mir-18a
t0111939	21	4	TTTGGCACTAGCACATTTTTG	bta-mir-96
t0112040	23	4	CAAAAAGTTCGTTTGGGTTTTTC	bta-mir-2285e-2
t0112330	26	4	GCCGGTCCCCCGCCGTCCCCGCCGGC	bta-mir-2904-3
t0112343	20	4	TCTAGTAAGAGTGGCAGTCG	bta-mir-628
t0112794	23	4	TACAGTAGTCTGCACATTGGCTT	bta-mir-199c
t0112796	21	4	AGTGCAATGTTAAAAGGGCAT	bta-mir-130a
t0112855	25	4	CGTCGGGACCGGGGTCCGGTGCGGA	bta-mir-2887-2
t0112874	19	4	AAAAGTTCGTTTGGGTTTT	bta-mir-2285e-2
t0112919	19	4	ATTCCTGGAAATACTGTTC	bta-mir-145
t0112972	22	4	ACAAGTCAGGCTCTTGGGACCT	bta-mir-125b-2
t0113299	22	4	TCATTCGGCTGTCCAGATGTAT	bta-mir-1298
t0113480	22	4	CATTATTACTTTTGGTACGCGC	bta-mir-126
t0113784	23	4	TGTGCAAATCTATGCAAAACTGA	bta-mir-19a
t0113915	31	4	GCCTCGGATAGCCGGTCCCCCGCCGTCCCCG	bta-mir-2904-3
t0114032	18	4	AAGGAGCTTACAATCTAG	bta-mir-708
t0114312	22	4	TAGAGTTACACCCTGGGAGTTA	bta-let-7c
t0114676	22	4	ACATGCTTCTTTATATCCCCAT	bta-mir-206
t0114678	24	4	CCGGTCCCCCGCCGTCCCCGCCGG	bta-mir-2904-3
t0114751	24	3	TATGGCACTGGTAGAATTCACTGT	bta-mir-183
t0114868	24	3	TAGGTAGTTTCATGTTGTTGGGAT	bta-mir-196a-2
t0115034	20	3	AGATTCGATTCTAGGGGAAT	bta-mir-10b
t0115982	22	3	CCAATATTGGCTGTGCTGCTCC	bta-mir-195
t0116136	19	3	TCCAGCATCAGTGATTTTG	bta-mir-338
t0116283	23	3	ACCACCGACCGTTGACTGTACCT	bta-mir-181a-2
t0116387	34	3	CTCGGATAGCCGGTCCCCCGCCGTCCCCGCCGGC	bta-mir-2904-3
t0116469	22	3	GAGGTCTTCCATGGTGCATTCG	bta-mir-154b
t0116644	20	3	CTGGGAGGTGGATGTTTACT	bta-mir-30b
t0116888	21	3	TGAGTATTACATGGCCAATCT	bta-mir-496
t0117059	20	3	ACCTCCTATGTGCATGGATT	bta-mir-660
t0117392	19	3	GGGGTCCGGTGCGGAGAGC	bta-mir-2887-2
t0117792	19	3	CTTTCAGTCGGATGTTTAC	bta-mir-30e
t0118059	24	3	TCAAGAGCAATAACGAAAAATGTT	bta-mir-335
t0118089	20	3	CATCTAGACTGTGAGCTTCT	bta-mir-708
t0118362	21	3	GGAGAGAAAGGCAGTTCCTGA	bta-mir-185
t0118396	26	3	CAAAGTGCTGTTCGTGCAGGTAGTGT	bta-mir-93
t0118536	22	3	GAAAAGTTCGGTCGGGTTTTTC	bta-mir-2284k
t0118974	20	3	CGGTCCCCCGCCGTCCCCGC	bta-mir-2904-3
t0119028	21	3	ACAAATCACAGTCTGCCATAT	bta-mir-7-2
t0119243	20	3	GTGCCTACTGAGCTGATATC	bta-mir-24-1
t0119330	22	3	AGATCGACCGTGTTATATTCGC	bta-mir-369
t0119589	19	3	AGGCAGTGTAGTTAGCTGA	bta-mir-34c
t0119610	19	3	TGAGAACTGAATTCCATAG	bta-mir-146a
t0120148	19	3	AGGTAGTAGGTTGTGTGGT	bta-let-7b
t0120235	20	3	GCTGGGAAGGCAAAGGGACG	bta-mir-204
t0120269	24	3	CTCGGCGTGGCGTCGGTCGTGGTA	bta-mir-1307
t0120545	19	3	TGTTTGCAGAGGAAACTGA	bta-mir-452
t0120782	22	3	AGCCGGTCCCCCGCCGTCCCCG	bta-mir-2904-3
t0120898	20	3	TTTGTTCGTTCGGCTCGCGT	bta-mir-375
t0120966	19	3	AATATAACACAGATGGCCT	bta-mir-410
t0120972	25	3	AACCTGGCATACAATGTAGATTTCT	bta-mir-221
t0121125	22	3	CCAGCATCAGTGATTTTGTTGA	bta-mir-338
t0121315	20	3	ACTGGCCCACAAAGTCCCGC	bta-mir-193b
t0121392	22	3	ATTGGGAGCATTTTGCATGCAT	bta-mir-450a-1
t0121654	18	3	CTTTCAGTCGGATGTTTA	bta-mir-30e
t0121720	21	3	CCGTCCCCGCCGGCGGGCCGT	bta-mir-2904-3
t0121847	27	3	AAACCGTTACCATTACTGAGTTTAGTA	bta-mir-451
t0121858	20	3	TATGTGCCTTTGGACTACAT	bta-mir-455
t0122741	25	3	TCAGGGTAGTGATGTTGCCCCCTCG	bta-let-7b
t0122785	22	3	AATCACTAGTTCCACTGCCATC	bta-mir-34b
t0122926	22	3	CCAATATTATTGTGCTGCTTTA	bta-mir-16b
t0123021	22	3	AGCAAATCATTTTTTACTCTCC	bta-mir-6119
t0123244	22	3	TGGATTTCTTTGTGAATCACCA	bta-mir-876
t0123461	20	3	TGGTTTACCGTCCCACATAC	bta-mir-299
t0123779	23	3	CTGAAAAGTTCGTTCGGGTTTTT	bta-mir-2284x
t0123832	20	3	ATCTTACTGGGCAGCATTGG	bta-mir-200b
t0124036	22	3	CTGGCATACAATGTAGATTTCT	bta-mir-221
t0124099	20	3	CAAGTCACTAGTGGTTCCGT	bta-mir-224
t0124215	22	3	TCATAGAGGAAAATCCATGTTT	bta-mir-376b
t0124578	20	3	AAACATGGTTCCGTCAAGCA	bta-mir-218-1
t0124683	24	3	TGAGAACTGAATTCCATAGGTTGT	bta-mir-146a
t0124820	21	3	GCGCTCCTCGAGGCCAGAGCC	bta-mir-339a
t0124841	22	3	GGTAAACGACTTGCACATGAAC	bta-mir-708
t0124860	24	3	AGATAACTATACAATCTATTGCCT	bta-let-7f-1
t0124966	23	3	GGTGGATATTCCTTCTATGTTTA	bta-mir-376e
t0125587	18	3	GGTAGTAGGTTGTGTGGT	bta-let-7b
t0125595	23	3	CAGAGCTTAGCTGATTGGTGAAC	bta-mir-27b
t0125915	23	3	AGTTTTGCAGGTTTGCATCCAGC	bta-mir-19b
t0126014	19	3	CAAATTCGTATCTAGGGGA	bta-mir-10a
t0126056	23	3	TAGTGCAATATTGCTTATAGGGT	bta-mir-454
t0126112	24	3	CATGCCTTGAGTGTAGGACCGTTG	bta-mir-532
t0126116	21	3	AAAAACCCGCATGAACTTTTT	bta-mir-2285l
t0126197	19	3	TCGGGACCGGGGTCCGGTG	bta-mir-2887-2
t0126414	19	3	AAGGAGCTCACAGTCTATT	bta-mir-28
t0126525	19	3	GAATGTAAAGAAGTATGTA	bta-mir-1-1
t0126789	22	3	GCCCTAGGGACTCAGTTCTGGT	bta-mir-146b
t0127497	21	3	GCAAAGCACACGGCCTGCAGA	bta-mir-330
t0127738	22	3	GCCCAAAGGTGAATTTTTTGGG	bta-mir-186
t0127845	23	3	CTTTCAGTCGGATGTTTGCAGCT	bta-mir-30a
t0128358	23	3	AGTGGTTATCCCTGTCCTGTTCG	bta-mir-487b
t0128412	22	3	AGGGCCCCCCCCAATCCTGTTG	bta-mir-296
t0128599	20	3	AAGCTCGCTTCTATGGGTCT	bta-mir-99a
t0128651	22	3	ACTGGACTTGGAGTCAGAAGTT	bta-mir-378c
t0128786	22	3	TGTTGTACTTTTTTTTTTGTTC	bta-mir-3613
t0128923	31	3	TACCCTGTAGAACCGAATTTGTGTGGTATCC	bta-mir-10b
t0129399	24	3	AATGCACCTGGGCAAGGATTCTGA	bta-mir-500
t0129591	18	3	TAACACTGTCTGGTAAAG	bta-mir-141
t0129655	23	3	AGCTTCTTTACAGTGTTGCCTTG	bta-mir-107
t0129722	21	3	CTGGTTTCACATGGTGGCTTA	bta-mir-29e
t0129881	23	3	TCCAGTATTAACTGTGCTGCTGA	bta-mir-16a
t0129984	23	3	CCCATAAAGTAGAAAGCACTACT	bta-mir-142
t0130188	23	3	AGCAAATCATTTTTTACTCTCCA	bta-mir-6119
t0130781	19	3	CGGCTCTGGGTCTGTGGGG	bta-mir-760
t0130852	23	3	CCAATATTGGCTGTGCTGCTCCA	bta-mir-195
t0131219	19	3	TGGCAGTGTCTTAGCTGGT	bta-mir-34a
t0131498	22	3	ACATGCCTTGAGTGTAGGACCG	bta-mir-532
t0131507	21	3	ACAGGTGAGGTTCTTGGGAGC	bta-mir-125a
t0132104	19	3	AATGTAAAGAAGTATGTAT	bta-mir-1-1
t0132203	21	3	AAAAACCTGAATGAACTTTTT	bta-mir-2285f-2
t0132399	19	3	CCTGAACTAGGGGTCTGGA	bta-mir-345
t0132620	22	3	ACTGCTGAGCCAGCACTTCCCG	bta-mir-93
t0132643	20	3	AAAGTTCTGAGACACTCCGA	bta-mir-148a
t0132760	22	3	ACCATCGACCGTTGAGTGGACC	bta-mir-181c
t0133464	18	3	GGCAGCGCCGCGGGAGCC	bta-mir-2904-3
t0133512	23	3	AATGGCGCCACTAGGGTTGTGCA	bta-mir-652
t0133580	22	3	ATATACAGAGGGAGACTCTTAT	bta-mir-1185
t0133758	23	3	GAATGTTGCTCGGTGAACCCCTT	bta-mir-409a
t0133830	20	3	AGGGGCAGAGAGCGAGACTT	bta-mir-423
t0134271	23	3	TTTGGTCCCCTTCAACCAGCTAC	bta-mir-133b
t0134374	21	3	AGGGACTTTCAGGGGCAGCTG	bta-mir-365-2
t0134474	22	3	TACCGGGCCAGCTGGAAGGAGA	bta-mir-2474
t0134482	21	3	CATCTTACCGGACAGTGCTGG	bta-mir-200a
t0134523	19	3	TGTCAGTTTGTCAAATACC	bta-mir-223
t0134612	23	3	GAAAAGTTCGTTCGGGTTTTTCC	bta-mir-2284x
t0135069	22	3	CTGCAGTGAAGGCACTTGTAGC	bta-mir-17
t0135318	22	3	TGTGCAAATCTATGCAAAACTG	bta-mir-19a
t0135439	26	3	TAGTGCAATATTGCTTATAGGGTTTT	bta-mir-454
t0135594	21	3	AACACACCTGGTTAACCTTTT	bta-mir-329a
t0135716	21	3	ATGGTTTACCGTCCCACATAC	bta-mir-299
t0135849	25	3	GACCGGGGTCCGGTGCGGAGAGCCC	bta-mir-2887-2
t0135854	23	3	TAGAATTACATCAAGGGAGATAA	bta-let-7a-2
t0135931	25	3	GAGAGATCAGAGGCGCAGAGTGCGT	bta-mir-6529
t0136167	19	3	CACCCGTAGAACCGACCTT	bta-mir-99b
t0136258	24	3	CTGGTTTCACATGGTGGCTTAGAT	bta-mir-29e
t0136565	26	3	GGACCGGGGTCCGGTGCGGAGAGCCC	bta-mir-2887-2
t0136701	23	3	CAACAAATCACAGTCTGCCATAT	bta-mir-7-2
t0137145	20	3	AAAGTGCTGACAGTGCAGAT	bta-mir-106b
t0137189	21	3	TGTAGTGTTTCCTACTTTATG	bta-mir-142
t0137518	20	3	TTGTGACAGATTGATAACTG	bta-mir-542
t0137792	23	3	TTATAAAGCAATGAGACTGATTG	bta-mir-340
t0137935	20	3	GGTTGATCAGAGAACATACA	bta-mir-411c
t0138020	20	3	TATGGCACTGGTAGAATTCA	bta-mir-183
t0138062	22	3	ACAGACATTAATTGGGCGCCTG	bta-mir-421
t0138091	20	3	GAAAAGTTTGTTCGGGTTTT	bta-mir-2284m
t0138242	19	3	ATGGCACTGGTAGAATTCA	bta-mir-183
t0138246	18	3	ACCACCGACCGTTGACTG	bta-mir-181a-2
t0138290	18	3	CTGGAGGACTAAGAAGGC	bta-mir-1940
t0138340	24	3	TGTGCAAATCCATGCAAAACTGAT	bta-mir-19b-2
t0138774	22	3	CCTGTGCCTTTTACCTCTTTAA	bta-mir-6529
t0138912	25	3	TGAGGGACTTTTGGGGGCAGATGTG	bta-mir-365-1
t0139384	23	3	CCGCACTGTGGGTACTTGCTGCT	bta-mir-106b
t0139390	22	3	CTGCTGAGCCAGCACTTCCCGA	bta-mir-93
t0139545	20	3	AGGCAGTGTAGTTAGCTGAT	bta-mir-34c
t0139645	24	3	AGGGGTGCTATCTGTGGTTGAGGA	bta-mir-342
t0139796	27	3	GGGACCGGGGTCCGGTGCGGAGAGCCC	bta-mir-2887-2
t0139838	19	3	TAGGTAGTTTCATGTTGTT	bta-mir-196a-1
t0140098	21	3	TGGGAGAGGGTTGTTTACTCC	bta-mir-30c
t0140201	22	3	GATTTCTTTGTGAATCACCATA	bta-mir-876
t0140354	21	3	TTTCCTATGCATATACTTCTT	bta-mir-202
t0140415	24	3	CAACCCTAGGAGAGGGTGCCATTC	bta-mir-652
t0140481	21	3	TGGCAGTGTATTGTTAGCTGG	bta-mir-449a
t0141533	21	3	CGTCAACCATCCAGCTGTTTG	bta-mir-2483
t0141958	20	3	CCTGTACTGAGCTGCCCCGA	bta-mir-486
t0142756	20	3	CCATAAAGTAGAAAGCACTA	bta-mir-142
t0142831	23	3	CCATCTTACTGGGCAGCATTGGA	bta-mir-200b
t0142856	21	3	TATGGCTTTTTATTCCTATGT	bta-mir-135a-1
t0142885	19	3	GTAGTAGGTTGTGTGGTTT	bta-let-7b
t0142974	22	3	CCTATTCTCGGTTACTTGCACG	bta-mir-26a-1
t0143056	24	3	ACTGGACTTGGAGTCAGAAGGCTG	bta-mir-378-2
t0143103	22	3	CAAGCTTGTGTCTATAGGTATG	bta-mir-100
t0143179	22	3	GAGAACTGAATTCCATAGGCTG	bta-mir-146b
t0143225	24	3	GAATGTTGCTCGGTGAACCCCTTT	bta-mir-409a
t0143251	21	3	CCTGAACTAGGGGTCTGGAGG	bta-mir-345
t0143425	22	3	AGACCCTGGTCTGCACTCTGTC	bta-mir-504
t0143506	23	3	CCTCCCACACCCAAGGCTTGCAG	bta-mir-532
t0143594	18	3	GTCCCCCGCCGTCCCCGC	bta-mir-2904-3
t0143636	23	3	CTGGGAGGTGGATGTTTACTTCA	bta-mir-30b
t0143658	21	3	TTTGACAAGCTGAGTTGGACA	bta-mir-223
t0143689	23	3	AGATCAGAAGGTGATTGTGGCTT	bta-mir-383
t0143728	21	3	TAGGTAGTTTCCTGTTGTTGG	bta-mir-196b
t0143938	20	3	AAAATCCGAACGAACTTTTT	bta-mir-2284aa-3
t0144822	25	3	TGCCAAGCCCACGTTCAAAGGCTGT	bta-mir-6123
t0144887	21	3	AGCTGGTAAAATGGAACCAAA	bta-mir-133a-1
t0144928	25	3	AATGACACGATCACTCCCGTTGAGT	bta-mir-425
t0145344	20	3	ATCAACAGACATTAATTGGG	bta-mir-421
t0145839	33	3	GCCTCGGATAGCCGGTCCCCCGCCGTCCCCGCC	bta-mir-2904-3
t0145869	25	3	AGGGGTGCTATCTGTGGTTGAGGAC	bta-mir-342
t0147682	23	3	TCGACAGCACGACACTGCCTTCA	bta-mir-196b
t0147754	20	3	TCAACACTTGCTGGTTTCCT	bta-mir-505
t0147875	21	3	GCCAAAAAGTTCGTTTGGGTT	bta-mir-2285e-2
t0147954	18	3	CATCTAGAGGACTGACTG	bta-mir-3431
t0148146	22	3	TCAGTTATCACAGTGCTGATGC	bta-mir-101-1
t0148303	19	3	CAGCGCCGCGGGAGCCTCG	bta-mir-2904-3
t0148304	21	3	CTATACGGCCTCCTAGCTTTC	bta-let-7e
t0148441	23	3	GGGTTCCTGGCATGCTGATTTGT	bta-mir-23b
t0148673	22	3	CAACCTGGAGGACTCCATGCTG	bta-mir-490
t0148845	23	2	TCAGTTATCACAGTGCTGATGCT	bta-mir-101-1
t0149334	18	2	CCGTCCCCGCCGGCGGGC	bta-mir-2904-3
t0149732	18	2	TATTGCACTCGTCCCGGC	bta-mir-92b
t0149898	21	2	AATCACTAACCACACGGCCAG	bta-mir-34c
t0150124	20	2	GAGGGCGGGTGGAGGAGGAA	bta-mir-3141
t0150307	21	2	CCGGTCCCCCGCCGTCCCCGC	bta-mir-2904-3
t0150547	20	2	TTCATTCGGCTGTCCAGATG	bta-mir-1298
t0151161	21	2	CACCCGTCCCGTGCGTCCCCG	bta-mir-1247
t0151215	22	2	CGGCCCCACGCACCAGGGTAAG	bta-mir-874
t0151693	23	2	AAACATCTGGTTGGTTGAGAGAA	bta-mir-2483
t0152009	19	2	GAGGGCCCCCCCCAATCCT	bta-mir-296
t0152326	21	2	TCTAGAGGACTGACTGAAATT	bta-mir-3431
t0152847	21	2	AAACATCTGGTTGGTTGAGAG	bta-mir-2483
t0152970	22	2	ATGGTTTACCGTCCCACATACA	bta-mir-299
t0153137	22	2	GAGAGATCAGAGGCGCAGAGTG	bta-mir-6529
t0153335	21	2	AACCATCGACCGTTGATTGTA	bta-mir-181a-1
t0153523	22	2	ACTCCATTTGTTTTGATGATGG	bta-mir-136
t0153746	19	2	CGGCAGCGCCGCGGGAGCC	bta-mir-2904-3
t0153794	25	2	TGGAGACGCGGCCCTGTTGGAGTAA	bta-mir-139
t0154134	23	2	AGAAGTTGCCCGTGTCTTTTTCG	bta-mir-543
t0154379	22	2	GAGGGCCCCCCCCAATCCTGTT	bta-mir-296
t0155097	22	2	ACAGATTCGATTCTAGGGGAAT	bta-mir-10b
t0155191	24	2	TTGGTCCCCTTCAACCAGCTGTAG	bta-mir-133a-1
t0155476	20	2	GTGCCTACTGAGCTGAAACA	bta-mir-24-2
t0155709	22	2	CCAAAGGTGAATTTTTTGGGAA	bta-mir-186
t0155711	19	2	TATGGCACTGGTAGAATTC	bta-mir-183
t0155782	26	2	GAAAAGGTAGATAGAACAGGTCTTGT	bta-mir-1839
t0156200	20	2	AATGTAAGGAAGTGTGTGGT	bta-mir-206
t0156436	23	2	TCTCTGGGCCTGTGTCTTAGGCT	bta-mir-330
t0156505	20	2	TCCGTTTGCCTGTTTTGCTG	bta-mir-1468
t0157004	18	2	GTGCATTGTAGTTGCATT	bta-mir-33a
t0157147	22	2	GCTCTGACGAGGTTGCACTACT	bta-mir-301b
t0157289	20	2	GCTTTCAGTCGGATGTTTAC	bta-mir-30e
t0157340	23	2	AACCGTTACCATTACTGAGTTTA	bta-mir-451
t0157776	22	2	CGGGAACGTCGGGACTGGAGCG	bta-mir-1247
t0158195	21	2	GAGCTTTTGGCCCGGGTTATA	bta-mir-208a
t0158362	20	2	TGCTATGCCAACATATTGCC	bta-mir-31
t0158814	21	2	TCCGGTTCTCAGGGCTCCACC	bta-mir-671
t0158987	22	2	ACCCTATCGATATTGTCTCTGC	bta-mir-454
t0159286	24	2	AACCTGGCATACAATGTAGATTTC	bta-mir-221
t0159389	22	2	TACTGTAGTGTGGGCACTTCCA	bta-mir-20b
t0159878	23	2	TGCCCTGGCCCGAGGGACCGACT	bta-mir-874
t0160006	21	2	CTCCCACACCCAAGGCTTGCA	bta-mir-532
t0160122	21	2	ACCGTTACCATTACTGAGTTT	bta-mir-451
t0160257	20	2	CAAAAAGTTCGTTTGGGTTT	bta-mir-2285e-2
t0160612	25	2	CAAAGTGCTGTTCGTGCAGGTAGTG	bta-mir-93
t0160619	21	2	AGCAAATCATTTTTTACTCTC	bta-mir-6119
t0161387	21	2	TTGGTTTTGTTTGGGTTTGTT	bta-mir-331
t0161577	23	2	TGCCCTAGGGACTCAGTTCTGGT	bta-mir-146b
t0161614	23	2	CCACTAGATTGAGAGCTCCTGGA	bta-mir-28
t0162870	21	2	TCTTTGGTTATCTAGCTGTAT	bta-mir-9-2
t0163294	21	2	TACTGCATCAGGAACTGATTG	bta-mir-217
t0163342	19	2	GCTTTCAGTCGGATGTTTA	bta-mir-30e
t0163347	21	2	ATCATAGAGGAAAATCCACAT	bta-mir-376d
t0163451	18	2	ATCTAGAGGACTGACTGA	bta-mir-3431
t0164081	19	2	AGGGGCAGAGAGCGAGACT	bta-mir-423
t0164290	23	2	ACCAATATTATTGTGCTGCTTTA	bta-mir-16b
t0164381	21	2	ATGGTTGATCAGAGAACATAC	bta-mir-411c
t0164574	21	2	GTATGTGGGACGGTAAACCGC	bta-mir-299
t0164631	21	2	CAGTTATCACAGTGCTGATGC	bta-mir-101-1
t0165135	20	2	AGGGACGGGACGCGGTGCAG	bta-mir-92b
t0165285	26	2	TGAGGGACTTTTGGGGGCAGATGTGT	bta-mir-365-1
t0166026	24	2	GAGGGACTTTTGGGGGCAGATGTG	bta-mir-365-1
t0166161	27	2	TTAATGCTAATCGTGATAGGGGTTTTT	bta-mir-155
t0166212	23	2	TCAGTCTCATCTGCAAAGAAGTA	bta-mir-452
t0166257	23	2	TCTAGTAAGAGTGGCAGTCGAAG	bta-mir-628
t0166695	19	2	CAAGCTCGCTTCTATGGGT	bta-mir-99a
t0166980	22	2	AAACATGGTTCCGTCAAGCACC	bta-mir-218-1
t0166988	21	2	ACGCACAGCACCTCACTGAGC	bta-mir-3957
t0167773	20	2	TGTTGTACTTTTTTTTTTGT	bta-mir-3613
t0167810	23	2	TCCACCTGGGCAAGGATTCTGAA	bta-mir-502b
t0168254	25	2	CAGTGCAATGATATTGTCAAAGCAT	bta-mir-301b
t0168598	21	2	AAAGTGCTGACAGTGCAGATA	bta-mir-106b
t0168721	23	2	GGAATGTAAGGAAGTGTGTGGTT	bta-mir-206
t0169060	25	2	GTATGTGCCTTTGGACTACATCGTG	bta-mir-455
t0169581	23	2	AAAACATGGTTCCGTCAAGCACC	bta-mir-218-1
t0169802	24	2	CTAGACTGAAGCTCCTTGAGGACA	bta-mir-151
t0169846	23	2	AATCATACATGGTTGACCTTTTT	bta-mir-154b
t0170415	18	2	TTTGGTCCCCTTCAACCA	bta-mir-133b
t0170490	21	2	AGAGGATACCCTTTGTATGTT	bta-mir-1185
t0170909	21	2	GGGGTTTTGAGGGCGAGATGA	bta-mir-193b
t0171017	18	2	CAGCAGCACACTGTGGTT	bta-mir-497
t0171019	20	2	CAGTGCAATGATGAAAGGGC	bta-mir-130b
t0172213	26	2	CTCGGTTTAAGGTCTTGGAGACAAAG	bta-mir-2332
t0172257	20	2	AGGGACTTTTGGGGGCAGAT	bta-mir-365-1
t0172599	22	2	TATGGCTTTTTATTCCTATGTG	bta-mir-135a-1
t0172983	18	2	GTCAGTTTGTCAAATACC	bta-mir-223
t0173190	22	2	ATGGTTGATCAGAGAACATACA	bta-mir-411c
t0173210	18	2	TCCCCCGCCGTCCCCGCC	bta-mir-2904-3
t0173952	31	2	GATAGCCGGTCCCCCGCCGTCCCCGCCGGCG	bta-mir-2904-3
t0174370	20	2	TTCACCACCTTCTCCACCCA	bta-mir-197
t0175047	21	2	GCCTGTCTACACTTGCTGTGC	bta-mir-214
t0175057	19	2	AAGTTGTTCGTGGTGGATT	bta-mir-382
t0175227	22	2	TGAATCACACAAAGGCAACTTT	bta-mir-377
t0176719	23	2	TTTGACAAGCTGAGTTGGACACT	bta-mir-223
t0176843	22	2	CCCGGGAACGTCGGGACTGGAG	bta-mir-1247
t0176848	20	2	AAAACCCGCATGAACTTTTT	bta-mir-2285l
t0177058	18	2	GCCGGTCCCCCGCCGTCC	bta-mir-2904-3
t0177200	19	2	TTGTGACAGATTGATAACT	bta-mir-542
t0177284	22	2	CGTCTTACCCAGCAGTGTTTGG	bta-mir-200c
t0177422	19	2	TAAAGTGCTGACAGTGCAG	bta-mir-106b
t0178060	22	2	CCCAACAATATCCTGGTGCTGA	bta-mir-338
t0178721	21	2	CATCTAGACTGTGAGCTTCTA	bta-mir-708
t0178884	22	2	ACTATATATCAAACATATTCCT	bta-mir-190a
t0179107	18	2	GGGGTCCGGTGCGGAGAG	bta-mir-2887-2
t0179601	23	2	TACATGGTAGGCTTTCATTCATT	bta-mir-493
t0179988	24	2	AGGGTTGGGCGGAGGCTTTCCTGA	bta-mir-296
t0180157	26	2	CGGTCCCCCGCCGTCCCCGCCGGCGG	bta-mir-2904-3
t0180301	20	2	TCCCCCAGGTGTGATTCTGA	bta-mir-361
t0180407	23	2	TTGCATAGTCACAAAAGTGATCA	bta-mir-153-2
t0181449	24	2	TGATATGTTTGATATATTAGGTTG	bta-mir-190a
t0181478	25	2	TCCTTCATTCCACCGGAGTCTGTCT	bta-mir-205
t0182210	22	2	ACCTCCCCTGCAAACGTCCAGT	bta-mir-1306
t0182433	18	2	TACCCATTGCATATCGGA	bta-mir-660
t0182925	22	2	GGGTTCCTGGCATGCTGATTTG	bta-mir-23b
t0183825	23	2	CTCGGGAAGCTAGCTGGCCTTGT	bta-mir-2403
t0183915	22	2	GGTGGTTCTAGACTTGCCAACT	bta-mir-182
t0184044	21	2	TGGACTTGGAGTCAGAAGGCT	bta-mir-378-2
t0184651	29	2	GTCGGGACCGGGGTCCGGTGCGGAGAGCC	bta-mir-2887-2
t0185074	22	2	TGATATGTTTGATATATTAGGT	bta-mir-190a
t0185336	19	2	CCGGTCCCCCGCCGTCCCC	bta-mir-2904-3
t0185558	22	2	CAGGGTAGAACCACGGACAGGA	bta-mir-140
t0185572	23	2	CCACAGGGTAGAACCACGGACAG	bta-mir-140
t0186375	23	2	CAACCCTAGGAGAGGGTGCCATT	bta-mir-652
t0186564	21	2	GGTTGAGGTAGTAGGTTGTAT	bta-let-7c
t0186797	22	2	CGTCAACACTTGCTGGTTTCCT	bta-mir-505
t0186837	18	2	CATCATCGTCTCAAATGA	bta-mir-136
t0186863	21	2	TGCCTACTGAGCTGATATCAG	bta-mir-24-1
t0186947	18	2	TAATGCCCCTAAAAATCC	bta-mir-365-2
t0187110	21	2	GGGGGTCCCCGGTGCTCGGAT	bta-mir-615
t0187212	25	2	TAGTGCAATATTGCTTATAGGGTTT	bta-mir-454
t0187234	24	2	ACCGGGGTCCGGTGCGGAGAGCCC	bta-mir-2887-2
t0187617	18	2	ACCATCGACCGTTGATTG	bta-mir-181a-1
t0188036	19	2	CCGTCCCCGCCGGCGGGCC	bta-mir-2904-3
t0188110	21	2	AGATTCGATTCTAGGGGAATA	bta-mir-10b
t0188661	19	2	CATCTTACTGGGCAGCATT	bta-mir-200b
t0188687	23	2	CTACTGCTGAGCCAGCACTTCCC	bta-mir-93
t0188725	22	2	AGAGGATACCCTTTGTATGTTC	bta-mir-1185
t0188811	21	2	TGATTGTCCAAACGCAATTCT	bta-mir-219
t0188838	21	2	TCAGTCTCATCTGCAAAGAAG	bta-mir-452
t0189189	23	2	TGCGGGATCTTTAGTTGTGGTGT	bta-mir-3432-2
t0189279	21	2	CATCTTCCAGCACAGTGTTGG	bta-mir-141
t0189556	19	2	TCAGTCGGATGTTTGCAGC	bta-mir-30a
t0190302	21	2	CTCCTGACTCCAGGTCCTGTG	bta-mir-378-1
t0190377	24	2	CAGTGCAATAGTATTGTCAAAGCA	bta-mir-301a
t0190561	20	2	ATCATAGAGGAAAATCCATG	bta-mir-376b
t0190764	23	2	CCTCCTGGGGCCCGCACTCTCGC	bta-mir-1343
t0190904	23	2	GGCTCAGTAGCCAGTGTAGATCC	bta-mir-222
t0190916	18	2	CAAGCTCGCTTCTATGGG	bta-mir-99a
t0191894	20	2	AAAGTTCGTTCGGGTTTTTC	bta-mir-2284y-7
t0191921	21	2	TCGTGTCTTGTGTTGCAGCCG	bta-mir-187
t0192403	19	2	AAACCCGAACGAACTTTTG	bta-mir-2285o-5
t0192448	23	2	ATAATACATGGTTAACCTCTCTT	bta-mir-655
t0192566	25	2	ACTGCCCTAAGTGCTCCTTCTGGCA	bta-mir-18a
t0192760	19	2	ACCCGTCCCGTGCGTCCCC	bta-mir-1247
t0192932	22	2	TACAGTTGTTCAACCAGTTACT	bta-mir-582
t0193390	28	2	AAACCGTTACCATTACTGAGTTTAGTAA	bta-mir-451
t0193518	23	2	AGGATTCTAGGCTTAGAGGTCAT	bta-mir-2432
t0193795	23	2	GGCTTCTTTACAGTGCTGCCTTG	bta-mir-103-1
t0193818	19	2	GGCAGCGCCGCGGGAGCCT	bta-mir-2904-3
t0193844	22	2	TATAATACAACCTGATAAGTGT	bta-mir-374a
t0193968	24	2	TTAGGGTCACACCCACCACTGGGA	bta-let-7a-1
t0194758	21	2	CACGTGGACGAAGAGATGGGA	bta-mir-6527
t0195047	20	2	CCGTCCCCGCCGGCGGGCCG	bta-mir-2904-3
t0195441	22	2	AACCACCGACCGTTGACTGTAC	bta-mir-181a-2
t0196111	23	2	CACCAATATTATTGTGCTGCTTT	bta-mir-16b
t0196171	28	2	TAATCCTTGCTACCTGGGTGAGAGTGCT	bta-mir-500
t0196188	18	2	AGCAAATCATTTTTTACT	bta-mir-6119
t0196454	20	2	AACCACCGACCGTTGACTGT	bta-mir-181a-2
t0196584	22	2	ACTTATCAGGTTGTATTATCAT	bta-mir-374b
t0196689	32	2	GATAGCCGGTCCCCCGCCGTCCCCGCCGGCGG	bta-mir-2904-3
t0196874	26	2	GGGATGAGGTAGTAGGTTGTATAGTT	bta-let-7a-1
t0196899	37	2	TCGGATAGCCGGTCCCCCGCCGTCCCCGCCGGCGGGC	bta-mir-2904-3
t0197287	20	2	GTGGTTGATTGGATCCGTGG	bta-mir-2448
t0197934	28	2	CGTCGGGACCGGGGTCCGGTGCGGAGAG	bta-mir-2887-2
t0198039	22	2	GAGTATTGTTTCTGCTGCCCGG	bta-mir-503
t0198063	25	2	AACTGTTTGCAGAGGAAACTGAGAC	bta-mir-452
t0198913	23	2	GAGGGAGGGACGGGGGCTGTGCT	bta-mir-149
t0199042	23	2	GGTGAGGTAGTAGGTTGTGTGGT	bta-let-7b
t0199443	23	2	GCAGTGCAATGTTAAAAGGGCAT	bta-mir-130a
t0199546	21	2	TCAACACTTGCTGGTTTCCTC	bta-mir-505
t0199935	22	2	ATGCCTTGAGTGTAGGACCGTT	bta-mir-532
t0200036	23	2	CTGGAGGACTAAGAAGGCTGAGT	bta-mir-1940
t0200652	18	2	CTTCTGTCTAATACTGTC	bta-mir-429
t0200766	24	2	TTTGGCACTAGCACATTTTTGCTT	bta-mir-96
t0200808	18	2	GATTTCAGTGGAGTGAAG	bta-mir-205
t0200861	22	2	GGAGTATTGTTTCTGCTGCCCG	bta-mir-503
t0201083	25	2	TCCCTGAGACCCTAACTTGTGAGGT	bta-mir-125b-2
t0201358	22	2	CTATACAATCTACTGTCTTTCC	bta-let-7a-3
t0201402	25	2	GAATGTTGCTCGGTGAACCCCTTTT	bta-mir-409a
t0201932	19	2	CGGTCCCCCGCCGTCCCCG	bta-mir-2904-3
t0201985	22	2	AACTATACAATCTATTGCCTTC	bta-let-7f-1
t0202058	19	2	GTCCCCCGCCGTCCCCGCC	bta-mir-2904-3
t0203018	23	2	AACATAGAGGAAATTCCACGTTT	bta-mir-376c
t0203063	23	2	CTTTCAGTCGGATGTTTACAGCG	bta-mir-30e
t0203225	23	2	ACCGCACTGTGGGTACTTGCTGC	bta-mir-106b
t0203748	20	2	ACGCACAGCACCTCACTGAG	bta-mir-3957
t0204094	23	2	GTCAGTTTGTCAAATACCCCAAG	bta-mir-223
t0204109	22	2	TGCCTACTGAGCTGAAACACAG	bta-mir-24-2
t0204390	22	2	AATGTTGCTCGGTGAACCCCTT	bta-mir-409a
t0205549	18	2	GAATGTAAAGAAGTATGT	bta-mir-1-1
t0205587	21	2	ATCATTCACGGACAACACTTT	bta-mir-382
t0205933	25	2	CAACCCTAGGAGAGGGTGCCATTCA	bta-mir-652
t0206056	19	2	GAATGTAAGGAAGTGTGTG	bta-mir-206
t0206224	20	2	ATCATGATGGGCTCCTCGGT	bta-mir-433
t0206483	24	2	ATTGTCCTTGCTGTTTGGAGATAA	bta-mir-2355
t0206918	22	2	TACATGGTAGGCTTTCATTCAT	bta-mir-493
t0207058	35	2	CTCGGATAGCCGGTCCCCCGCCGTCCCCGCCGGCG	bta-mir-2904-3
t0207620	23	2	ATGGTCGACCAGTTGGAAAGTAA	bta-mir-412
t0207997	21	2	AGCTGCCAGTTGAAGAACTGT	bta-mir-22
t0208025	26	2	TGAGAACTGAATTCCATAGGCTGTGA	bta-mir-146b
t0208147	24	2	GCCGGTCCCCCGCCGTCCCCGCCG	bta-mir-2904-3
t0208167	22	2	CCTGTTCTCCATTACTTGGCTC	bta-mir-26b
t0208619	24	2	CCAACATCCAGGTCTAGGGCATGA	bta-mir-221
t0208678	24	2	AGGGCTTAGCTGCTTGTGAGCAGG	bta-mir-27a
t0209283	21	2	ACTGATTTCTTTTGGTGTTCA	bta-mir-29a
t0209348	25	2	TAATTCTTGCTCCCCAGGTGAGAGT	bta-mir-502b
t0209574	20	2	AACATCTGGTTGGTTGAGAG	bta-mir-2483
t0209597	21	2	GTCGGGACCGGGGTCCGGTGC	bta-mir-2887-2
t0209622	20	2	CAGATTCGATTCTAGGGGAA	bta-mir-10b
t0209954	27	2	TGAGAACTGAATTCCATAGGCTGTGAG	bta-mir-146b
t0210068	22	2	GCCAAAAAGTTCGTTTGGGTTT	bta-mir-2285e-2
t0210094	26	2	GGCCTCGGATAGCCGGTCCCCCGCCG	bta-mir-2904-3
t0210227	22	2	ATCACACAAAGGCAACTTTTGT	bta-mir-377
t0210312	21	2	CCTGTTCTCCATTACTTGGCT	bta-mir-26b
t0210323	19	2	CATCATCGTCTCAAATGAG	bta-mir-136
t0210368	22	2	CTACTGCTGAGCCAGCACTTCC	bta-mir-93
t0210507	25	2	AGCAGCATTGTACAGGGCTATCAAA	bta-mir-107
t0210514	24	2	AAAAGGTAGATAGAACAGGTCTTG	bta-mir-1839
t0210623	20	2	ATAATACAACCTGCTAAGTG	bta-mir-374b
t0211401	22	2	AGGTTATCCGTGTTGTCTTCTC	bta-mir-494
t0211415	22	2	TATACGACCTGCTGCCTTTCTT	bta-let-7d
t0211734	20	2	CGAATGTTGCTCGGTGAACC	bta-mir-409a
t0211960	24	2	GTGAGGACTCGGGAGGTGGAGGGT	bta-mir-1224
t0212608	18	2	AGAGCTTAGCTGATTGGT	bta-mir-27b
t0212763	22	2	TTGCATATGTAGGATGTCCCAT	bta-mir-448
t0213991	25	2	CCCCGCCGTCCCCGCCGGCGGGCCG	bta-mir-2904-3
t0214180	20	2	TGAATTACCGAAGGGCCATA	bta-mir-183
t0214226	23	2	CTGAGAACTGAATTCCATAGGCT	bta-mir-146b
t0214459	21	2	TTGGGAACATTTTGCATTCAT	bta-mir-450a-2
t0214513	23	2	TCGACCGGACCTCGACCGGCTCG	bta-mir-1307
t0214792	27	2	AACCTGGCATACAATGTAGATTTCTGT	bta-mir-221
t0214871	25	2	TACCACAGGGTAGAACCACGGACAG	bta-mir-140
t0214955	23	2	TGGCAGTGTATTGTTAGCTGGTT	bta-mir-449a
t0215239	21	2	AAGAAGAATGTAGTTGTGCAA	bta-mir-19a
t0215306	18	2	AGGTAGTAGGTTGTGTGG	bta-let-7b
t0215518	20	2	GAATGTAAGGAAGTGTGTGG	bta-mir-206
t0216020	27	2	CCGGTCCCCCGCCGTCCCCGCCGGCGG	bta-mir-2904-3
t0216177	21	2	ACCATCGACCGTTGAGTGGAC	bta-mir-181c
t0216449	22	2	GACCGATTTCTCCTGGTGTTCA	bta-mir-29d
t0217129	22	2	AATGCCCCTAAAAATCCTTATT	bta-mir-365-2
t0217191	22	2	TGTGCCTTTGGACTACATCGTG	bta-mir-455
t0217572	19	2	TGGACTTGGAGTCAGAAGG	bta-mir-378-2
t0217689	21	2	CTACTCTGTATTAGGCACTTA	bta-mir-2319a
t0217758	25	2	TACAGTAGTCTGCACATTGGTTAGA	bta-mir-199a-1
t0218020	19	2	TTCCCTTTGTCATCCTTTG	bta-mir-211
t0218135	21	2	CCAAAGGTGAATTTTTTGGGA	bta-mir-186
t0218204	19	2	CTGGGAGGTGGATGTTTAC	bta-mir-30b
t0218949	23	2	CATCTAGACTGTGAGCTTCTAGA	bta-mir-708
t0218956	20	2	GGGACCGGGGTCCGGTGCGG	bta-mir-2887-2
t0219073	24	2	CTAGCAGCGGGAACAGTACTGCAG	bta-mir-503
t0219693	20	2	GGTCCCCCGCCGTCCCCGCC	bta-mir-2904-3
t0220355	20	2	AGGTTACCCGAGCAACTTTG	bta-mir-409a
t0220842	18	2	TATGGCACTGGTAGAATT	bta-mir-183
t0220943	22	2	CATGCAGTCCATGGGCATATAC	bta-mir-455
t0221056	19	2	AATGGCGCCACTAGGGTTG	bta-mir-652
t0221692	20	2	ATCTAGAGGACTGACTGAAA	bta-mir-3431
t0221828	20	2	GACCGGGGTCCGGTGCGGAG	bta-mir-2887-2
t0221877	21	2	GACCCTGGTCTGCACTCTGTC	bta-mir-504
t0222018	21	2	AGAGGTTGCCCTTGGTGAATT	bta-mir-377
t0222116	21	2	GAATGTAAGGAAGTGTGTGGT	bta-mir-206
t0222608	22	2	TATGTAACACGGTCCACTAACC	bta-mir-411a
t0222681	25	2	AAATCACATTGCCAGGGATTTCCAA	bta-mir-23a
t0222876	24	2	CGGGTAGAGAGGGCAGTGGGAGGT	bta-mir-197
t0222965	21	2	GTGAGGACTCGGGAGGTGGAG	bta-mir-1224
t0223028	23	2	AGGAAGCCCTGGAGGGGCTGGAG	bta-mir-671
t0223344	23	2	AAGTCACTAGTGGTTCCGTTTAG	bta-mir-224
t0223364	21	2	AGGGACGGGACGCGGTGCAGT	bta-mir-92b
t0223403	21	2	TGTGGAGTGACTGTCAGATGC	bta-mir-2411
t0223631	21	2	AAAATCACATTGCCAGGGATT	bta-mir-23b
t0223993	22	2	TAATCTCAGCTGGCAACTGTGA	bta-mir-216a
t0223994	23	2	CCAACAATATCCTGGTGCTGAGT	bta-mir-338
t0224423	21	2	CTTTTTGCGGTCTGGGCTTGC	bta-mir-129-2
t0224590	22	2	AGGGGGAGCGGTTGGAGGACTG	bta-mir-6535
t0224843	19	2	CTTATCAGGTTGTATTGTA	bta-mir-374a
t0225182	24	2	TTAGGGCCCTGGCTCCATCTCCTT	bta-mir-1296
t0225658	22	2	CCTATTCTTGATTACTTGTTTC	bta-mir-26a-2
t0225800	22	2	GACCCTGGTCTGCACTCTGTCT	bta-mir-504
t0225841	20	2	TACCGGGCCAGCTGGAAGGA	bta-mir-2474
t0226444	22	2	AAATTCGTATCTAGGGGAATAT	bta-mir-10a
t0226933	33	2	GATAGCCGGTCCCCCGCCGTCCCCGCCGGCGGG	bta-mir-2904-3
t0227882	22	2	GTGAATTACCGAAGGGCCATAA	bta-mir-183
t0227902	22	2	GCCGGTCCCCCGCCGTCCCCGC	bta-mir-2904-3
t0227926	21	2	TTGTTCGTTCGGCTCGCGTGA	bta-mir-375
t0228139	21	2	TCTGGCTCCGTGTCTTCACTC	bta-mir-149
t0228326	24	2	CTGAGAACTGAATTCCATAGGCTG	bta-mir-146b
t0228615	21	2	GAGGTCTTCCATGGTGCATTC	bta-mir-154b
t0228928	21	2	TGCGGGATCTTTAGTTGTGGT	bta-mir-3432-2
t0229079	22	2	ATCACAAGTCAGGCTCTTGGGA	bta-mir-125b-2
t0230419	19	2	AGGCAGCGGGGTGTAGTGG	bta-mir-885
t0230474	23	2	AGGGTTGGGCGGAGGCTTTCCTG	bta-mir-296
t0231000	21	2	CACATTACACGGTCGACCTCT	bta-mir-323
t0231125	22	2	AACCATCGACCGTTGATTGTAC	bta-mir-181a-1
t0231365	23	2	TGGGGAACCCTTCCATGAGGAGT	bta-mir-491
t0231697	24	2	TAAAGTGCTGACAGTGCAGATAGT	bta-mir-106b
t0231859	20	2	AGTTGTTCGTGGTGGATTCG	bta-mir-382
t0231870	27	2	GGCTGAGTCTGATGAAGCAAGACTCTG	bta-mir-1940
t0231979	20	2	CATCCCTTGCATGGTGGAGG	bta-mir-188
t0232357	25	2	ACAGTAGTCTGCACATTGGTTAGAC	bta-mir-199a-1
t0232698	25	2	ACTGATTTCTTTTGGTGTTCAGAGT	bta-mir-29a
t0232995	18	2	CATCTTACTGGGCAGCAT	bta-mir-200b
t0233119	19	2	CATAAAGTAGAAAGCACTA	bta-mir-142
t0233251	22	2	CAAAAGTTCGTTCGGGTTTTTC	bta-mir-2284y-4
t0233780	22	2	TAGGCAGTGTAGTTAGCTGATT	bta-mir-34c
t0234538	22	2	TAAAGCTAGATAACCGAAAGTA	bta-mir-9-2
t0234891	19	2	TCGGGGATCATCATGTCAC	bta-mir-542
t0235176	21	2	CGTCTTACCCAGCAGTGTTTG	bta-mir-200c
t0235220	21	2	ATCAACAGACATTAATTGGGC	bta-mir-421
t0235681	20	2	TTGTCCTTGCTGTTTGGAGA	bta-mir-2355
t0235893	25	2	AACCGTTACCATTACTGAGTTTAGT	bta-mir-451
t0235933	22	2	GTCCCCCGCCGTCCCCGCCGGC	bta-mir-2904-3
t0236228	23	2	TGTGGTTGATTGGATCCGTGGGT	bta-mir-2448
t0236737	20	2	AAAGCACACGGCCTGCAGAG	bta-mir-330
t0237549	20	2	ATTGCACTCGTCCCGGCCTC	bta-mir-92b
t0237703	29	2	GGCCTCGGATAGCCGGTCCCCCGCCGTCC	bta-mir-2904-3
t0237708	22	2	TAATGCTAATCGTGATAGGGGT	bta-mir-155
t0238119	18	2	TGTCAGTTTGTCAAATAC	bta-mir-223
t0238407	23	2	CAATCAGCAAGTATACTGCCCTA	bta-mir-34a
t0238556	21	2	CAACGACATTAAACCACCCGA	bta-mir-196a-1
t0238820	23	2	ACCAGTAGGCCGAGGCCCCTCAC	bta-mir-665
t0238895	19	2	ATGTTGGTCTAGTTCTGTG	bta-mir-7-2
t0238959	24	2	AGGTAGATAGAACAGGTCTTGTTT	bta-mir-1839
t0239199	23	2	GCCGGTCCCCCGCCGTCCCCGCC	bta-mir-2904-3
t0239275	27	2	GAAGCAAGACTCTGCTGATACAATCCT	bta-mir-1940
t0239541	21	2	GCGGCCCCACGCACCAGGGTA	bta-mir-874
t0239821	26	2	TGGGGCTCTGCCCTGCTATGGGATAA	bta-let-7a-3
t0239879	21	2	ACCTCCTATGTGCATGGATTA	bta-mir-660
t0239915	25	2	GAAAAGCTGGGTTGAGAGGGCGAAA	bta-mir-320a-1
t0240057	22	2	GGAATGTAAGGAAGTGTGTGGT	bta-mir-206
t0240071	20	2	CAAATTCGTATCTAGGGGAA	bta-mir-10a
t0240101	22	2	AAAATCCGAACGAACTTTTTGG	bta-mir-2284aa-3
t0240256	20	2	GTCCCCCGCCGTCCCCGCCG	bta-mir-2904-3
t0240339	19	2	CACTAGATTGAGAGCTCCT	bta-mir-28
t0240469	25	2	AGGGACTTTCAGGGGCAGCTGTGTT	bta-mir-365-2
t0240643	20	2	TGCCTGTCTACACTTGCTGT	bta-mir-214
t0240833	21	2	TCCATTACACTACCCTGCCTC	bta-mir-885
t0241269	20	2	GCACCCCACTCCTGGTACCA	bta-mir-4286-2
t0241278	19	2	ACTGGCCCACAAAGTCCCG	bta-mir-193b
t0241541	24	2	TACCCATTGCATATCGGAGCTGTG	bta-mir-660
t0241796	36	2	CTCGGATAGCCGGTCCCCCGCCGTCCCCGCCGGCGG	bta-mir-2904-3
t0241995	22	2	GGTGGAACGATGGAAACGGAAC	bta-mir-218-2
t0242388	22	2	CAATCATGTGCAGTGCCAATAT	bta-mir-96
t0242738	21	2	AGGTTATCCGTGTTGTCTTCT	bta-mir-494
t0243149	19	2	TGTACTGAGCTGCCCCGAG	bta-mir-486
t0243349	23	2	CGGTTATCATGGTACCGATGCTG	bta-mir-101-2
t0243451	21	2	TTCTAGGTATGGTCCCAGGGA	bta-mir-331
t0243615	27	2	GCCGGTCCCCCGCCGTCCCCGCCGGCG	bta-mir-2904-3
t0243667	21	2	CCTGTGCCTTTTACCTCTTTA	bta-mir-6529
t0244173	21	2	CAGTGGTTTTACCCTATGGTA	bta-mir-140
t0244444	19	2	AGAGGTCTTCCATGGTGCA	bta-mir-154b
t0244558	38	2	CCTCGGATAGCCGGTCCCCCGCCGTCCCCGCCGGCGGG	bta-mir-2904-3
t0244830	25	2	GGTGAGGTAGTAGGTTGTGTGGTTT	bta-let-7b
t0245136	21	2	ACCGATTTCTCCTGGTGTTCA	bta-mir-29d
t0245365	20	2	AAAAACCCGCATGAACTTTT	bta-mir-2285l
t0245529	19	2	TGGTCCCCTTCAACCAGCT	bta-mir-133b
t0245596	21	2	TGCCTGTCTACACTTGCTGTG	bta-mir-214
t0245701	32	2	GCCTCGGATAGCCGGTCCCCCGCCGTCCCCGC	bta-mir-2904-3
t0245920	24	2	TAGGTAGTTTCCTGTTGTTGGGAT	bta-mir-196b
t0246040	20	2	AAGTTCGTTAGGGTTTTTCT	bta-mir-2284d
t0246115	19	2	CAATGTTTCCACAGTGCAT	bta-mir-33a
t0246304	20	2	CTGCGCTTGGATTTCGTTCC	bta-mir-191
t0246497	18	2	CGTAGAACCGACCTTGCG	bta-mir-99b
t0247172	27	2	CGGGACCGGGGTCCGGTGCGGAGAGCC	bta-mir-2887-2
t0247528	23	2	CTCCATTACACTACCCTGCCTCT	bta-mir-885
t0247818	21	2	ATACTGCATCAGGAACTGATT	bta-mir-217
t0247831	20	2	GGACCGGGGTCCGGTGCGGA	bta-mir-2887-2
t0248156	22	2	TTTTGTTCGTTCGGCTCGCGTG	bta-mir-375
t0248487	23	2	TCAGTGCATGACAGAACTTGGGC	bta-mir-152
t0249251	27	2	TAGCTTATCAGACTGATGTTGACTGTT	bta-mir-21
t0249645	25	2	TGAGGTAGTAGGTTGTATAGTTTGG	bta-let-7a-3
t0250290	21	2	GAGGGACTTTCAGGGGCAGCT	bta-mir-365-2
t0252962	22	1	AAAACATGGTTCCGTCAAGCAC	bta-mir-218-1
t0253572	20	1	GGTCCCCTTCAACCAGCTGT	bta-mir-133a-1
t0253807	21	1	TAGGCAGTGTAGTTAGCTGAT	bta-mir-34c
t0254591	22	1	CAGCCACTGCCCACCGCACACT	bta-mir-210
t0255735	21	1	CTATACAATCTATTGCCTTCC	bta-let-7f-1
t0257056	19	1	GGACCGGGGTCCGGTGCGG	bta-mir-2887-2
t0257103	20	1	GTCAGTTTGTCAAATACCCC	bta-mir-223
t0258284	21	1	GTGCATTGCTGTTGCATTGCA	bta-mir-33b
t0258441	23	1	GGTGCCTACTGAGCTGATATCAG	bta-mir-24-1
t0259168	24	1	GGGACTTTTGGGGGCAGATGTGTT	bta-mir-365-1
t0260476	23	1	TGAATCACACAAAGGCAACTTTT	bta-mir-377
t0260919	28	1	GGCCTCGGATAGCCGGTCCCCCGCCGTC	bta-mir-2904-3
t0261764	30	1	AGGAAATGTGGAGTGACTGTCAGATGCAGC	bta-mir-2411
t0263074	28	1	TCGGGAAAAGCTGGGTTGAGAGGGCGAA	bta-mir-320a-1
t0263185	22	1	CTGCATTATGAGCACTTAAAGT	bta-mir-20a
t0263907	24	1	ACATACTTCTTTATGTACCCATAT	bta-mir-1-2
t0263969	21	1	AAGTCACTAGTGGTTCCGTTT	bta-mir-224
t0264092	24	1	AAGCTGGGTTGAGAGGGCGAAAAA	bta-mir-320a-1
t0265166	20	1	AAAAAGTTCGTTCGGGTTTT	bta-mir-2284y-7
t0266575	19	1	CCCGCCGTCCCCGCCGGCG	bta-mir-2904-3
t0268177	20	1	CAAGCTCGCTTCTATGGGTC	bta-mir-99a
t0268669	24	1	CAGTGCAATGATATTGTCAAAGCA	bta-mir-301b
t0269197	19	1	CCATAAAGTAGAAAGCACT	bta-mir-142
t0271561	20	1	CTGGAGGACTAAGAAGGCTG	bta-mir-1940
t0277498	21	1	AATCAGCAAGTATACTGCCCT	bta-mir-34a
t0278739	25	1	CAAGTCACTAGTGGTTCCGTTTAGT	bta-mir-224
t0279363	21	1	ATGGAATGTAAGGAAGTGTGT	bta-mir-206
t0281202	22	1	GTGGGTACGGCCCAGGGGGGGA	bta-mir-1225
t0281291	21	1	ACAGGGTAGAACCACGGACAG	bta-mir-140
t0282703	20	1	ATAATACATGGTTAACCTCT	bta-mir-655
t0283286	23	1	AAGAGGTGTAGGGCATGGGAAAA	bta-mir-202
t0283299	18	1	CGGGGTTTTGAGGGCGAG	bta-mir-193b
t0284547	21	1	GACCGATTTCTCCTGGTGTTC	bta-mir-29d
t0285242	20	1	AAAAGGTAGATAGAACAGGT	bta-mir-1839
t0285891	27	1	AGCAGCATTGTACAGGGCTATGAAGGC	bta-mir-103-1
t0287660	19	1	CTATACAACCTACTGCCTT	bta-let-7b
t0289516	20	1	CTTTTTGCGGTCTGGGCTTG	bta-mir-129-2
t0290139	18	1	AGGCAGTGTAGTTAGCTG	bta-mir-34c
t0291686	24	1	CAGCGCCGCGGGAGCCTCGGTTGG	bta-mir-2904-3
[truncated: 902 more rows]

## Sheet: S2-3
small RNA sequnece Id	length	count	sequnce	annotation
t0000003	22	746092	TGAGGTAGTAGGTTGTGTGGTT	bta-let-7b
t0000004	23	629809	TGAGGTAGTAGGTTGTGTGGTTT	bta-let-7b
t0000005	22	459274	TGGAATGTAAAGAAGTATGTAT	bta-mir-1-1
t0000006	22	350479	TGAGGTAGTAGGTTGTATGGTT	bta-let-7c
t0000019	21	92545	TGAGGTAGTAGGTTGTGTGGT	bta-let-7b
t0000028	23	55963	TGAGGTAGTAGGTTGTATGGTTT	bta-let-7c
t0000035	19	50291	TGAGGTAGTAGGTTGTGTG	bta-let-7b
t0000042	22	39844	TGAAAAGTTCGTTCGGGTTTTT	bta-mir-2284x
t0000049	20	34120	TGAGGTAGTAGGTTGTGTGG	bta-let-7b
t0000050	23	33290	TGAGGGGCAGAGAGCGAGACTTT	bta-mir-423
t0000052	24	32945	TGAGAACTGAATTCCATAGGCTGT	bta-mir-146b
t0000055	21	31885	TGAGGTAGTAGGTTGTATGGT	bta-let-7c
t0000090	22	18357	TGGAATGTAAGGAAGTGTGTGG	bta-mir-206
t0000092	22	18224	GAAAAGTTCGTTCGGGTTTTTC	bta-mir-2284x
t0000094	21	18077	TCAGTGCATGACAGAACTTGG	bta-mir-152
t0000106	21	15884	GAAAAGTTCGTTCGGGTTTTT	bta-mir-2284x
t0000110	23	15405	TGGAATGTAAAGAAGTATGTATT	bta-mir-1-1
t0000115	21	14806	TGGAATGTAAAGAAGTATGTA	bta-mir-1-1
t0000118	22	14202	AAGGTAGATAGAACAGGTCTTG	bta-mir-1839
t0000167	23	10538	TGAGAACTGAATTCCATAGGCTG	bta-mir-146b
t0000186	22	9966	TGGAGAGAAAGGCAGTTCCTGA	bta-mir-185
t0000190	18	9802	TGAGGTAGTAGGTTGTGT	bta-let-7b
t0000286	20	7079	TGAGGTAGTAGGTTGTATGG	bta-let-7c
t0000316	23	6555	AAACCGTTACCATTACTGAGTTT	bta-mir-451
t0000321	22	6465	TAATGCCCCTAAAAATCCTTAT	bta-mir-365-2
t0000338	24	6207	TGAGGGGCAGAGAGCGAGACTTTT	bta-mir-423
t0000368	22	5829	ACTGGACTTGGAGTCAGAAGGC	bta-mir-378-2
t0000375	20	5782	TGGAATGTAAAGAAGTATGT	bta-mir-1-1
t0000416	22	5238	CATGCCTTGAGTGTAGGACCGT	bta-mir-532
t0000539	22	4312	CACCCGTAGAACCGACCTTGCG	bta-mir-99b
t0000547	22	4255	AACTGGCCCACAAAGTCCCGCT	bta-mir-193b
t0000557	22	4189	AAGCTGCCAGTTGAAGAACTGT	bta-mir-22
t0000615	23	3789	AAGGTAGATAGAACAGGTCTTGT	bta-mir-1839
t0000628	21	3732	TCCTGTACTGAGCTGCCCCGA	bta-mir-486
t0000668	22	3537	TCCTGTACTGAGCTGCCCCGAG	bta-mir-486
t0000691	23	3453	TGGAATGTAAGGAAGTGTGTGGT	bta-mir-206
t0000830	22	2956	ATATAATACAACCTGCTAAGTG	bta-mir-374b
t0000849	21	2895	TGGAATGTAAGGAAGTGTGTG	bta-mir-206
t0000852	21	2888	ACTGGACTTGGAGTCAGAAGG	bta-mir-378-2
t0000856	22	2883	TGAGAACTGAATTCCATAGGCT	bta-mir-146b
t0000878	23	2807	AACTGGCCCACAAAGTCCCGCTT	bta-mir-193b
t0000898	22	2722	TGAGGGGCAGAGAGCGAGACTT	bta-mir-423
t0000913	22	2682	AAACCGTTACCATTACTGAGTT	bta-mir-451
t0000971	23	2556	TGAAAAGTTCGTTCGGGTTTTTC	bta-mir-2284x
t0000974	22	2554	ACCTGGCATACAATGTAGATTT	bta-mir-221
t0000999	23	2500	TAGCAGCGGGAACAGTACTGCAG	bta-mir-503
t0001052	22	2387	CAGTGCAATGTTAAAAGGGCAT	bta-mir-130a
t0001065	23	2366	TGGAGAGAAAGGCAGTTCCTGAT	bta-mir-185
t0001185	21	2116	TGAAAAGTTCGTTCGGGTTTT	bta-mir-2284x
t0001271	21	1983	TAGCAGCACATAATGGTTTGT	bta-mir-15a
t0001292	20	1959	GAAAAGTTCGTTCGGGTTTT	bta-mir-2284x
t0001383	22	1833	CACTAGATTGAGAGCTCCTGGA	bta-mir-28
t0001500	21	1704	CACCCGTAGAACCGACCTTGC	bta-mir-99b
t0001531	23	1675	AAGGAGCTTACAATCTAGCTGGG	bta-mir-708
t0001572	22	1633	TTATAAAGCAATGAGACTGATT	bta-mir-340
t0001597	22	1610	ATGGCACTGGTAGAATTCACTG	bta-mir-183
t0001613	21	1593	AGGTAGATAGAACAGGTCTTG	bta-mir-1839
t0001652	22	1562	TGTGCAAATCCATGCAAAACTG	bta-mir-19b-2
t0001711	22	1504	TAAAGTGCTGACAGTGCAGATA	bta-mir-106b
t0001816	21	1413	TACCCATTGCATATCGGAGCT	bta-mir-660
t0001823	20	1408	TCAGTGCATGACAGAACTTG	bta-mir-152
t0001830	22	1400	TTGGTCCCCTTCAACCAGCTGT	bta-mir-133a-1
t0001913	24	1358	AACTGGCCCACAAAGTCCCGCTTT	bta-mir-193b
t0001934	21	1344	TAAAGTGCTGACAGTGCAGAT	bta-mir-106b
t0002033	21	1286	TGGAGAGAAAGGCAGTTCCTG	bta-mir-185
t0002166	23	1219	TTGAGGTAGTAGGTTGTATGGTT	bta-let-7c
t0002249	19	1176	AGATATTGCACGGTTGATC	bta-mir-154c
t0002251	21	1176	TGTGCAAATCCATGCAAAACT	bta-mir-19b-2
t0002398	22	1113	CTCGGATAGCCGGTCCCCCGCC	bta-mir-2904-3
t0002402	24	1111	ACCTGGCATACAATGTAGATTTCT	bta-mir-221
t0002408	22	1107	AAGGAGCTTACAATCTAGCTGG	bta-mir-708
t0002474	23	1081	ACGGCAGCGCCGCGGGAGCCTCG	bta-mir-2904-3
t0002507	20	1070	AGATATTGCACGGTTGATCT	bta-mir-154c
t0002509	19	1069	GGTGCAGTGCTGCATCTCT	bta-mir-143
t0002667	24	1010	AAACCGTTACCATTACTGAGTTTA	bta-mir-451
t0002926	23	921	CCTCGGATAGCCGGTCCCCCGCC	bta-mir-2904-3
t0002928	21	920	AAGGTAGATAGAACAGGTCTT	bta-mir-1839
t0002936	26	918	ACCTGGCATACAATGTAGATTTCTGT	bta-mir-221
t0002984	25	905	ACGGCAGCGCCGCGGGAGCCTCGGT	bta-mir-2904-3
t0003008	23	899	AACTGTTTGCAGAGGAAACTGAG	bta-mir-452
t0003034	23	888	TTTGGTCCCCTTCAACCAGCTGT	bta-mir-133a-1
t0003113	22	864	ACGGCAGCGCCGCGGGAGCCTC	bta-mir-2904-3
t0003115	20	863	CAGTGCAATGTTAAAAGGGC	bta-mir-130a
t0003132	22	860	AAAAAGTTCGTTTGGGTTTTTC	bta-mir-2285e-2
t0003253	23	828	ACTGGACTTGGAGTCAGAAGGCT	bta-mir-378-2
t0003296	21	818	TGAGGGGCAGAGAGCGAGACT	bta-mir-423
t0003330	20	810	TGGAATGTAAGGAAGTGTGT	bta-mir-206
t0003365	21	801	CAGCAGCACACTGTGGTTTGT	bta-mir-497
t0003382	22	796	TAGCAGCACATAATGGTTTGTG	bta-mir-15a
t0003545	24	758	ACGGCAGCGCCGCGGGAGCCTCGG	bta-mir-2904-3
t0003593	22	750	TACCCATTGCATATCGGAGCTG	bta-mir-660
t0003615	21	743	CAGCAGCAATTCATGTTTTGA	bta-mir-424
t0003642	22	738	TGGACGGAGAACTGATAAGGGT	bta-mir-184
t0003652	21	736	AACTGGCCCACAAAGTCCCGC	bta-mir-193b
t0003692	21	730	CCCATAAAGTAGAAAGCACTA	bta-mir-142
t0003753	22	718	ACTCGGCGTGGCGTCGGTCGTG	bta-mir-1307
t0003759	22	717	CCTCGGATAGCCGGTCCCCCGC	bta-mir-2904-3
t0003764	23	716	TGTGCAAATCCATGCAAAACTGA	bta-mir-19b-2
t0003931	22	682	AGGGTTGGGCGGAGGCTTTCCT	bta-mir-296
t0003982	21	673	CCTCGGATAGCCGGTCCCCCG	bta-mir-2904-3
t0003989	23	672	ACCTGGCATACAATGTAGATTTC	bta-mir-221
t0004032	24	664	TGGAATGTAAGGAAGTGTGTGGTT	bta-mir-206
t0004154	19	644	TGGAATGTAAAGAAGTATG	bta-mir-1-1
t0004169	22	641	TAATACTGTCTGGTAATGCCGT	bta-mir-429
t0004188	22	639	AGGTAGATAGAACAGGTCTTGT	bta-mir-1839
t0004235	20	633	AAGCTGCCAGTTGAAGAACT	bta-mir-22
t0004289	21	625	CTCGGATAGCCGGTCCCCCGC	bta-mir-2904-3
t0004348	23	618	TACCCATTGCATATCGGAGCTGT	bta-mir-660
t0004474	22	598	CAGTGCAATGATGAAAGGGCAT	bta-mir-130b
t0004525	22	591	AGATATTGCACGGTTGATCTCT	bta-mir-154c
t0004574	21	585	AAAAGTTCGTTCGGGTTTTTC	bta-mir-2284y-7
t0004624	22	577	CGGGGTTTTGAGGGCGAGATGA	bta-mir-193b
t0004744	21	562	TCGGATAGCCGGTCCCCCGCC	bta-mir-2904-3
t0004755	22	560	TTGAGGTAGTAGGTTGTATGGT	bta-let-7c
t0004879	19	546	AACTGGCCCACAAAGTCCC	bta-mir-193b
t0004927	21	540	TAATGCCCCTAAAAATCCTTA	bta-mir-365-2
t0005032	22	529	TTATAATACAACCTGATAAGTG	bta-mir-374a
t0005042	24	528	TGAGGTAGTAGGTTGTATGGTTTA	bta-let-7c
t0005043	22	527	TTCCCTTTGTCATCCTATGCCT	bta-mir-204
t0005075	22	524	CAGCAGCAATTCATGTTTTGAA	bta-mir-424
t0005141	22	517	TGCGGGGCTAGGGCTAACAGCA	bta-mir-744
t0005161	21	515	ATGGCACTGGTAGAATTCACT	bta-mir-183
t0005205	21	511	CATCTTACTGGGCAGCATTGG	bta-mir-200b
t0005271	23	505	TAATGCCCCTAAAAATCCTTATT	bta-mir-365-2
t0005272	21	505	AAAAAGTTCGTTTGGGTTTTT	bta-mir-2285e-2
t0005461	22	487	CCTCCCACACCCAAGGCTTGCA	bta-mir-532
t0005604	22	473	TCAGTGCATGACAGAACTTGGG	bta-mir-152
t0005636	19	471	TGAAAAGTTCGTTCGGGTT	bta-mir-2284x
t0005650	21	469	ATTCCTGGAAATACTGTTCTT	bta-mir-145
t0005656	24	469	TGAGGTAGTAGGTTGTGTGGTTTC	bta-let-7b
t0005682	23	466	CATGCCTTGAGTGTAGGACCGTT	bta-mir-532
t0005711	21	464	TGGTAGACTATGGAACGTAGG	bta-mir-379
t0005730	23	462	AGGGACTTTTGGGGGCAGATGTG	bta-mir-365-1
t0005734	18	461	TCAGTGCATGACAGAACT	bta-mir-152
t0005775	23	457	AGAGGTAAAAAATTGATTTGACT	bta-mir-6119
t0005783	22	457	AACTGTTTGCAGAGGAAACTGA	bta-mir-452
t0005807	20	455	TGGAGAGAAAGGCAGTTCCT	bta-mir-185
t0005808	23	455	CAGTGCAATGTTAAAAGGGCATT	bta-mir-130a
t0005898	19	449	GAAAAGTTCGTTCGGGTTT	bta-mir-2284x
t0006105	22	431	CAAGTCACTAGTGGTTCCGTTT	bta-mir-224
t0006169	23	426	AGGCGGAGACTTGGGCAATTGCT	bta-mir-25
t0006317	20	416	AACTGGCCCACAAAGTCCCG	bta-mir-193b
t0006336	25	414	TGGAATGTAAGGAAGTGTGTGGTTT	bta-mir-206
t0006497	21	402	ATAGTAGACCGTATAGCGTAC	bta-mir-411a
t0006524	20	400	AAGGAGCTTACAATCTAGCT	bta-mir-708
t0006563	22	398	CAGCAGCACACTGTGGTTTGTA	bta-mir-497
t0006566	21	398	CATTATTACTTTTGGTACGCG	bta-mir-126
t0006687	26	390	TTTGGCAATGGTAGAACTCACACTGG	bta-mir-182
t0006734	21	387	AAGCTGCCAGTTGAAGAACTG	bta-mir-22
t0006801	23	383	TTAATGCTAATCGTGATAGGGGT	bta-mir-155
t0006865	21	379	CAGTGCAATGTTAAAAGGGCA	bta-mir-130a
t0007111	22	363	TGGTAGACTATGGAACGTAGGC	bta-mir-379
t0007114	26	363	AAACCGTTACCATTACTGAGTTTAGT	bta-mir-451
t0007147	22	361	TTTGGTCCCCTTCAACCAGCTG	bta-mir-133a-1
t0007229	22	356	CTATACGACCTGCTGCCTTTCT	bta-let-7d
t0007318	25	350	AAACCGTTACCATTACTGAGTTTAG	bta-mir-451
t0007407	22	345	CCGCACTGTGGGTACTTGCTGC	bta-mir-106b
t0007434	21	343	ATATAATACAACCTGCTAAGT	bta-mir-374b
t0007444	20	343	TGAAAAGTTCGTTCGGGTTT	bta-mir-2284x
t0007519	20	339	AAAAGTTCGTTCGGGTTTTT	bta-mir-2284y-7
t0007554	24	337	CGGCAGCGCCGCGGGAGCCTCGGT	bta-mir-2904-3
t0007594	24	336	TGGAATGTAAAGAAGTATGTATTT	bta-mir-1-1
t0007701	22	331	CCCATAAAGTAGAAAGCACTAC	bta-mir-142
t0007761	23	327	TACAGTACTGTGATAACTGAAGA	bta-mir-101-2
t0007808	22	325	CATCTTACTGGGCAGCATTGGA	bta-mir-200b
t0007813	25	325	ACCTGGCATACAATGTAGATTTCTG	bta-mir-221
t0007839	21	323	CAATGTTTCCACAGTGCATCA	bta-mir-33a
t0007863	19	322	ATGCACCTGGGCAAGGATT	bta-mir-502a-2
t0007925	25	320	AAAAGCTGGGTTGAGAGGGCGAAAA	bta-mir-320a-1
t0008017	23	315	GCCTCGGATAGCCGGTCCCCCGC	bta-mir-2904-3
t0008136	23	310	TGCTATGCCAACATATTGCCATC	bta-mir-31
t0008289	23	303	TGTCAGTTTGTCAAATACCCCAA	bta-mir-223
t0008294	23	303	CGGCAGCGCCGCGGGAGCCTCGG	bta-mir-2904-3
t0008391	21	299	AAGGAGCTCACAGTCTATTGA	bta-mir-28
t0008408	22	298	CTTTCAGTCGGATGTTTGCAGC	bta-mir-30a
t0008417	24	298	AACTGTTTGCAGAGGAAACTGAGA	bta-mir-452
t0008423	21	298	TTATAATACAACCTGATAAGT	bta-mir-374a
t0008530	24	293	CTCGGATAGCCGGTCCCCCGCCGT	bta-mir-2904-3
t0008556	22	291	GGTTGATCAGAGAACATACATT	bta-mir-411c
t0008618	21	288	TTATAAAGCAATGAGACTGAT	bta-mir-340
t0008654	20	287	CCCATAAAGTAGAAAGCACT	bta-mir-142
t0008775	20	282	TAGCAGCACATAATGGTTTG	bta-mir-15a
t0008796	29	281	GATAGCCGGTCCCCCGCCGTCCCCGCCGG	bta-mir-2904-3
t0008858	20	279	ATAGTAGACCGTATAGCGTA	bta-mir-411a
t0008917	24	277	GTCGGGACCGGGGTCCGGTGCGGA	bta-mir-2887-2
t0009007	21	273	CATGCCTTGAGTGTAGGACCG	bta-mir-532
t0009041	24	272	GCCTCGGATAGCCGGTCCCCCGCC	bta-mir-2904-3
t0009064	21	271	CTGGACTTGGAGTCAGAAGGC	bta-mir-378-2
t0009178	22	266	TAGGTAGTTTCATGTTGTTGGG	bta-mir-196a-1
t0009234	22	265	AAACAAACATGGTGCACTTCTT	bta-mir-495
t0009442	21	256	GGGTTCCTGGCATGCTGATTT	bta-mir-23b
t0009478	21	255	TGAGAACTGAATTCCATAGGC	bta-mir-146b
t0009555	22	253	TTTGTTCGTTCGGCTCGCGTGA	bta-mir-375
t0009567	21	252	AAACCGTTACCATTACTGAGT	bta-mir-451
t0009680	24	249	TTTGGCAATGGTAGAACTCACACT	bta-mir-182
t0009734	22	247	TGCTATGCCAACATATTGCCAT	bta-mir-31
t0009758	23	246	CGCATCCCCTAGGGCATTGGTGT	bta-mir-324
t0009787	21	245	AGAGGCTGGCCGTGATGAATT	bta-mir-485
t0009838	22	244	TTCACCACCTTCTCCACCCAGC	bta-mir-197
t0009896	21	242	TCGGGACCGGGGTCCGGTGCG	bta-mir-2887-2
t0009950	22	240	AAGGAGCTCACAGTCTATTGAG	bta-mir-28
t0009990	20	239	AATCATTCACGGACAACACT	bta-mir-382
t0010002	28	239	ATAGCCGGTCCCCCGCCGTCCCCGCCGG	bta-mir-2904-3
t0010015	21	238	AGATATTGCACGGTTGATCTC	bta-mir-154c
t0010036	22	238	TGTCAGTTTGTCAAATACCCCA	bta-mir-223
t0010054	22	237	TCTTGGAGTAGGTCATTGGGTG	bta-mir-432
t0010082	23	236	GCAAAGCACACGGCCTGCAGAGA	bta-mir-330
t0010098	22	235	TTAATGCTAATCGTGATAGGGG	bta-mir-155
t0010111	25	235	AACTGGCCCACAAAGTCCCGCTTTT	bta-mir-193b
t0010195	24	232	AGGGACTTTTGGGGGCAGATGTGT	bta-mir-365-1
t0010564	22	222	TGGCAGTGTCTTAGCTGGTTGT	bta-mir-34a
t0010602	21	220	AGAGCTTAGCTGATTGGTGAA	bta-mir-27b
t0010754	21	216	CTTTCAGTCGGATGTTTGCAG	bta-mir-30a
t0010921	20	212	CTCGGATAGCCGGTCCCCCG	bta-mir-2904-3
t0010985	22	210	CTTTCAGTCGGATGTTTACAGC	bta-mir-30e
t0011129	23	207	AAACAAACATGGTGCACTTCTTT	bta-mir-495
t0011187	21	205	TCTTGGAGTAGGTCATTGGGT	bta-mir-432
t0011205	21	205	TTGGTCCCCTTCAACCAGCTG	bta-mir-133a-1
t0011288	21	203	CACTAGATTGAGAGCTCCTGG	bta-mir-28
t0011400	26	200	GATAGCCGGTCCCCCGCCGTCCCCGC	bta-mir-2904-3
t0011569	20	196	AAGGTAGATAGAACAGGTCT	bta-mir-1839
t0011632	24	194	CAAGTCACTAGTGGTTCCGTTTAG	bta-mir-224
t0011670	28	194	CTCGGATAGCCGGTCCCCCGCCGTCCCC	bta-mir-2904-3
t0011679	23	193	CTCGGATAGCCGGTCCCCCGCCG	bta-mir-2904-3
t0011718	25	193	CCTCGGATAGCCGGTCCCCCGCCGT	bta-mir-2904-3
t0011731	21	192	CTTTCAGTCGGATGTTTACAG	bta-mir-30e
t0011732	18	192	AACTGGCCCACAAAGTCC	bta-mir-193b
t0011768	22	192	ACCCGTCCCGTGCGTCCCCGGA	bta-mir-1247
t0011774	21	192	TTAATGCTAATCGTGATAGGG	bta-mir-155
t0011778	21	192	GTGCATTGTAGTTGCATTGCA	bta-mir-33a
t0011920	21	188	CTCGGCGTGGCGTCGGTCGTG	bta-mir-1307
t0011962	21	187	TAATACTGTCTGGTAATGCCG	bta-mir-429
t0011971	24	187	TCGGGACCGGGGTCCGGTGCGGAG	bta-mir-2887-2
t0012112	23	184	ATGGCACTGGTAGAATTCACTGT	bta-mir-183
t0012225	23	182	AGAGGCTGGCCGTGATGAATTCG	bta-mir-485
t0012261	27	181	CTCGGATAGCCGGTCCCCCGCCGTCCC	bta-mir-2904-3
t0012282	25	181	CTCGGATAGCCGGTCCCCCGCCGTC	bta-mir-2904-3
t0012314	20	180	CTCCGTTTGCCTGTTTTGCT	bta-mir-1468
t0012353	23	179	TCGGGACCGGGGTCCGGTGCGGA	bta-mir-2887-2
t0012380	22	179	CGGCAGCGCCGCGGGAGCCTCG	bta-mir-2904-3
t0012446	22	177	ATAGTAGACCGTATAGCGTACG	bta-mir-411a
t0012481	26	177	CTCGGATAGCCGGTCCCCCGCCGTCC	bta-mir-2904-3
t0012678	23	172	TGAAACATACACGGGAAACCTCT	bta-mir-494
t0012773	24	170	TTAATGCTAATCGTGATAGGGGTT	bta-mir-155
t0012857	22	169	CTGGACTTGGAGTCAGAAGGCT	bta-mir-378-2
t0012867	23	169	GGTAAACGACTTGCACATGAACG	bta-mir-708
t0012892	26	168	CCTCGGATAGCCGGTCCCCCGCCGTC	bta-mir-2904-3
t0012966	22	167	TATTGCACTCGTCCCGGCCTCC	bta-mir-92b
t0013062	21	165	AAGGAGCTTACAATCTAGCTG	bta-mir-708
t0013091	20	165	AGAGCTTAGCTGATTGGTGA	bta-mir-27b
t0013112	22	164	TCAAGAGCAATAACGAAAAATG	bta-mir-335
t0013205	24	163	TAGCAGCGGGAACAGTACTGCAGT	bta-mir-503
t0013300	20	162	TTGGTCCCCTTCAACCAGCT	bta-mir-133b
t0013335	21	161	AACATAGAGGAAATTCCACGT	bta-mir-376c
t0013376	20	160	CAGCAGCAATTCATGTTTTG	bta-mir-424
t0013424	21	160	TTCCTATGCATATACTTCTTT	bta-mir-202
t0013430	19	160	ATAGTAGACCGTATAGCGT	bta-mir-411a
t0013442	21	159	GCCCCTGGGCCTATCCTAGAA	bta-mir-331
t0013456	20	159	TCGGATAGCCGGTCCCCCGC	bta-mir-2904-3
t0013519	23	158	AGAGCTTAGCTGATTGGTGAACA	bta-mir-27b
t0013561	23	158	CAAGTCACTAGTGGTTCCGTTTA	bta-mir-224
t0013641	21	156	TTTGGTCCCCTTCAACCAGCT	bta-mir-133b
t0013644	27	156	TTTGGCAATGGTAGAACTCACACTGGT	bta-mir-182
t0013663	20	156	TAGTAGACCGTATAGCGTAC	bta-mir-411a
t0013716	19	155	TGGAATGTAAGGAAGTGTG	bta-mir-206
t0013774	23	155	CGTCGGGACCGGGGTCCGGTGCG	bta-mir-2887-2
t0013782	23	154	CAAGCTCGCTTCTATGGGTCTGT	bta-mir-99a
t0013884	24	153	CCTCGGATAGCCGGTCCCCCGCCG	bta-mir-2904-3
t0013948	27	152	ATAGCCGGTCCCCCGCCGTCCCCGCCG	bta-mir-2904-3
t0013969	22	152	TTTGGCACTAGCACATTTTTGC	bta-mir-96
t0014000	20	151	AAACCGTTACCATTACTGAG	bta-mir-451
t0014024	22	151	CTTATCAGGTTGTATTGTAATT	bta-mir-374a
t0014058	22	150	TTCATTCGGCTGTCCAGATGTA	bta-mir-1298
t0014097	20	150	AAAAAGTTCGTTTGGGTTTT	bta-mir-2285e-2
t0014102	22	150	ACCACCGACCGTTGACTGTACC	bta-mir-181a-2
t0014125	18	149	GAAAAGTTCGTTCGGGTT	bta-mir-2284x
t0014186	23	148	AGAGGTCTTCCATGGTGCATTCG	bta-mir-154b
t0014194	20	148	TGAGAACTGAATTCCATAGG	bta-mir-146a
t0014220	24	148	ATAGCCGGTCCCCCGCCGTCCCCG	bta-mir-2904-3
t0014221	21	148	ACCTGGCATACAATGTAGATT	bta-mir-221
t0014236	23	148	TGGCAGTGTCTTAGCTGGTTGTT	bta-mir-34a
t0014272	22	147	AGGGACTTTTGGGGGCAGATGT	bta-mir-365-1
t0014304	22	147	TCGGGACCGGGGTCCGGTGCGG	bta-mir-2887-2
t0014397	23	146	TGTAACAGCAACTCCATGTGGAA	bta-mir-194-2
t0014447	22	145	AACAAACATGGTGCACTTCTTT	bta-mir-495
t0014450	21	145	CAAAACGTGAGGCGCTGCTAT	bta-mir-424
t0014542	20	144	ATTCCTGGAAATACTGTTCT	bta-mir-145
t0014721	22	141	GCCTCGGATAGCCGGTCCCCCG	bta-mir-2904-3
t0014742	22	141	CCACCTCCCCTGCAAACGTCCA	bta-mir-1306
t0014788	21	140	TTTCAGTCGGATGTTTGCAGC	bta-mir-30a
t0014974	27	138	TAGCCGGTCCCCCGCCGTCCCCGCCGG	bta-mir-2904-3
t0015136	23	136	AAAGGTAGATAGAACAGGTCTTG	bta-mir-1839
t0015180	22	135	TATGGCACTGGTAGAATTCACT	bta-mir-183
t0015206	24	135	TTGAGGTAGTAGGTTGTATGGTTT	bta-let-7c
t0015307	21	134	CAGCGCCGCGGGAGCCTCGGT	bta-mir-2904-3
t0015338	25	133	GTCGGGACCGGGGTCCGGTGCGGAG	bta-mir-2887-2
t0015378	22	133	TTGTACATGGTAGGCTTTCATT	bta-mir-493
t0015525	22	131	AGAGGCTGGCCGTGATGAATTC	bta-mir-485
t0015555	26	131	AGGGGTGCTATCTGTGGTTGAGGACA	bta-mir-342
t0015580	26	130	TCGGATAGCCGGTCCCCCGCCGTCCC	bta-mir-2904-3
t0015663	19	130	CAGTGCAATGTTAAAAGGG	bta-mir-130a
t0015675	29	129	TCGGATAGCCGGTCCCCCGCCGTCCCCGC	bta-mir-2904-3
t0015676	23	129	AAGCTGCCAGTTGAAGAACTGTT	bta-mir-22
t0015724	24	129	GTAGAGGAGATGGCGCAGGGGACA	bta-mir-877
t0015726	21	129	AGAGGTAAAAAATTGATTTGA	bta-mir-6119
t0015745	27	129	TCGGATAGCCGGTCCCCCGCCGTCCCC	bta-mir-2904-3
t0015781	23	128	TTTGGCACTAGCACATTTTTGCT	bta-mir-96
t0015800	24	128	GATAGCCGGTCCCCCGCCGTCCCC	bta-mir-2904-3
t0015965	23	126	ATAGCCGGTCCCCCGCCGTCCCC	bta-mir-2904-3
t0015996	21	126	CGGCAGCGCCGCGGGAGCCTC	bta-mir-2904-3
t0016021	25	125	ATAGCCGGTCCCCCGCCGTCCCCGC	bta-mir-2904-3
t0016044	22	125	AGAGGTAAAAAATTGATTTGAC	bta-mir-6119
t0016045	23	125	TCGGATAGCCGGTCCCCCGCCGT	bta-mir-2904-3
t0016079	28	125	GATAGCCGGTCCCCCGCCGTCCCCGCCG	bta-mir-2904-3
t0016133	24	124	TGAGGTAGGAGGTTGTATAGTTGA	bta-let-7e
t0016164	25	124	TCGGATAGCCGGTCCCCCGCCGTCC	bta-mir-2904-3
t0016184	25	123	TTTGGCAATGGTAGAACTCACACTG	bta-mir-182
t0016296	21	122	AACTGTTTGCAGAGGAAACTG	bta-mir-452
t0016322	20	122	CACCCGTAGAACCGACCTTG	bta-mir-99b
t0016438	23	121	GGCAGCGCCGCGGGAGCCTCGGT	bta-mir-2904-3
t0016557	23	120	TCCCCCAGGTGTGATTCTGATTT	bta-mir-361
t0016562	23	120	ATATAATACAACCTGCTAAGTGT	bta-mir-374b
t0016612	22	119	GTCGGGACCGGGGTCCGGTGCG	bta-mir-2887-2
t0016682	21	118	CCGCACTGTGGGTACTTGCTG	bta-mir-106b
t0016709	20	118	TCCTGTACTGAGCTGCCCCG	bta-mir-486
t0016718	22	118	CAAAACGTGAGGCGCTGCTATA	bta-mir-424
t0016727	28	118	CCTCGGATAGCCGGTCCCCCGCCGTCCC	bta-mir-2904-3
t0016728	20	118	CCTCGGATAGCCGGTCCCCC	bta-mir-2904-3
t0016847	18	117	TGGAATGTAAAGAAGTAT	bta-mir-1-1
t0016912	23	116	ACTGGCCCACAAAGTCCCGCTTT	bta-mir-193b
t0016993	23	115	TTTGGCAATGGTAGAACTCACAC	bta-mir-182
t0017002	19	115	TGCGGGATCTTTAGTTGTG	bta-mir-3432-2
t0017078	22	114	AACATAGAGGAAAATCCACATT	bta-mir-376e
t0017086	26	114	AGCCGGTCCCCCGCCGTCCCCGCCGG	bta-mir-2904-3
t0017108	21	114	AGGGTTGGGCGGAGGCTTTCC	bta-mir-296
t0017136	20	114	ATGCACCTGGGCAAGGATTC	bta-mir-502a-2
t0017242	24	113	AAGGTAGATAGAACAGGTCTTGTT	bta-mir-1839
t0017278	23	113	TAGGTAGTTTCATGTTGTTGGGA	bta-mir-196a-2
t0017342	23	112	TATGGCACTGGTAGAATTCACTG	bta-mir-183
t0017358	23	112	CACCCGTCCCGTGCGTCCCCGGA	bta-mir-1247
t0017359	20	112	TCTTGGAGTAGGTCATTGGG	bta-mir-432
t0017444	21	111	TGGACGGAGAACTGATAAGGG	bta-mir-184
t0017493	28	111	TAGCCGGTCCCCCGCCGTCCCCGCCGGC	bta-mir-2904-3
t0017502	23	110	GATAGCCGGTCCCCCGCCGTCCC	bta-mir-2904-3
t0017550	20	110	AACTGTTTGCAGAGGAAACT	bta-mir-452
t0017637	21	109	TGCGGGGCTAGGGCTAACAGC	bta-mir-744
t0017826	22	108	CTGGCCCTCTCTGCCCTTCCGT	bta-mir-328
t0017844	23	108	AGGGACTTTCAGGGGCAGCTGTG	bta-mir-365-2
t0017881	26	107	CGTCGGGACCGGGGTCCGGTGCGGAG	bta-mir-2887-2
t0017887	22	107	TATGTGCCTTTGGACTACATCG	bta-mir-455
t0017913	18	107	GGTGCAGTGCTGCATCTC	bta-mir-143
t0017945	27	107	GGATAGCCGGTCCCCCGCCGTCCCCGC	bta-mir-2904-3
t0017983	22	106	CATAAAGTAGAAAGCACTACTA	bta-mir-142
t0018062	27	106	CCTCGGATAGCCGGTCCCCCGCCGTCC	bta-mir-2904-3
t0018080	21	106	AATCATTCACGGACAACACTT	bta-mir-382
t0018081	19	106	AAGCTGCCAGTTGAAGAAC	bta-mir-22
t0018105	21	105	TGTCAGTTTGTCAAATACCCC	bta-mir-223
t0018129	20	105	TAAAGTGCTGACAGTGCAGA	bta-mir-106b
t0018334	20	104	AAGGAGCTCACAGTCTATTG	bta-mir-28
t0018337	22	104	AATCCTTGGAACCTAGGTGTGA	bta-mir-362
t0018405	23	103	TGGAGACGCGGCCCTGTTGGAGT	bta-mir-139
t0018449	29	103	ATAGCCGGTCCCCCGCCGTCCCCGCCGGC	bta-mir-2904-3
t0018496	21	102	ACGGCAGCGCCGCGGGAGCCT	bta-mir-2904-3
t0018531	21	102	TGACCGATTTCTCCTGGTGTT	bta-mir-29d
t0018546	22	102	AGAGGTCTTCCATGGTGCATTC	bta-mir-154b
t0018778	21	100	ACCACCGACCGTTGACTGTAC	bta-mir-181a-2
t0018811	22	100	TGGTTTACCGTCCCACATACAT	bta-mir-299
t0018822	20	99	AATGGCGCCACTAGGGTTGT	bta-mir-652
t0018844	22	99	GATAGCCGGTCCCCCGCCGTCC	bta-mir-2904-3
t0018996	29	98	CTCGGATAGCCGGTCCCCCGCCGTCCCCG	bta-mir-2904-3
t0019041	22	98	ACTGGCCCACAAAGTCCCGCTT	bta-mir-193b
t0019086	20	97	TGAGGGGCAGAGAGCGAGAC	bta-mir-423
t0019178	23	97	CGGTCCCCCGCCGTCCCCGCCGG	bta-mir-2904-3
t0019185	22	97	TCGGATAGCCGGTCCCCCGCCG	bta-mir-2904-3
t0019347	22	95	CCTCAGTCAGCCTTGTGGATGT	bta-mir-3431
t0019352	25	95	GATAGCCGGTCCCCCGCCGTCCCCG	bta-mir-2904-3
t0019412	23	95	TCCAGCATCAGTGATTTTGTTGA	bta-mir-338
t0019472	22	95	TTCCCTTTGTCATCCTTTGCCC	bta-mir-211
t0019651	20	93	TGCGGGATCTTTAGTTGTGG	bta-mir-3432-2
t0019767	20	93	TGGTAGACTATGGAACGTAG	bta-mir-379
t0019823	22	92	AGGGGCAGAGAGCGAGACTTTT	bta-mir-423
t0019842	21	92	ACCGGGGTCCGGTGCGGAGAG	bta-mir-2887-2
t0019843	22	92	GTCAGTTTGTCAAATACCCCAA	bta-mir-223
t0019872	29	92	CCTCGGATAGCCGGTCCCCCGCCGTCCCC	bta-mir-2904-3
t0020010	21	91	TATTGCACTCGTCCCGGCCTC	bta-mir-92b
t0020014	22	91	TAGCAGCGGGAACAGTACTGCA	bta-mir-503
t0020036	20	91	GAAGTTGTTCGTGGTGGATT	bta-mir-382
t0020088	24	91	TCGGATAGCCGGTCCCCCGCCGTC	bta-mir-2904-3
t0020130	19	90	AAGGAGCTTACAATCTAGC	bta-mir-708
t0020182	24	90	CGTCGGGACCGGGGTCCGGTGCGG	bta-mir-2887-2
t0020316	21	89	GAGGTAGTAGGTTGTGTGGTT	bta-let-7b
t0020351	20	89	CGGATAGCCGGTCCCCCGCC	bta-mir-2904-3
t0020369	22	89	GTCATACACGGCTCTCCTCTCT	bta-mir-485
t0020371	23	89	TCTGGCTCCGTGTCTTCACTCCC	bta-mir-149
t0020526	19	88	TGAGGTAGGAGGTTGTATA	bta-let-7e
t0020548	21	88	CCTCCCACACCCAAGGCTTGC	bta-mir-532
t0020591	30	87	CTCGGATAGCCGGTCCCCCGCCGTCCCCGC	bta-mir-2904-3
t0020658	20	87	AGCGCCGCGGGAGCCTCGGT	bta-mir-2904-3
t0020688	22	87	AACACACCTATTCAAGGATTCA	bta-mir-362
t0020711	22	87	GCTCTTTTCACATTGTGCTACT	bta-mir-130a
t0020759	24	86	AATCCTTGGAACCTAGGTGTGAGT	bta-mir-362
t0020799	23	86	AGACCCTGGTCTGCACTCTGTCT	bta-mir-504
t0020822	22	86	ATAAAGTAGAAAGCACTACTAA	bta-mir-142
t0020934	22	85	GGCAGCGCCGCGGGAGCCTCGG	bta-mir-2904-3
t0021109	23	84	ATCAACAGACATTAATTGGGCGC	bta-mir-421
t0021223	23	84	ACTCGGCGTGGCGTCGGTCGTGG	bta-mir-1307
t0021226	21	84	GCCTCGGATAGCCGGTCCCCC	bta-mir-2904-3
t0021240	22	83	TCCCCCAGGTGTGATTCTGATT	bta-mir-361
t0021241	20	83	TTAATGCTAATCGTGATAGG	bta-mir-155
t0021308	21	83	GAGGTAGTAGGTTGTATGGTT	bta-let-7c
t0021352	24	83	AAAGCTGGGTTGAGAGGGCGAAAA	bta-mir-320a-1
t0021366	22	83	GAGGTAGTAGGTTGTGTGGTTT	bta-let-7b
t0021375	21	83	AATGGCGCCACTAGGGTTGTG	bta-mir-652
t0021432	21	82	TCCAGCATCAGTGATTTTGTT	bta-mir-338
t0021577	23	81	GTCGGGACCGGGGTCCGGTGCGG	bta-mir-2887-2
t0021637	28	81	TCGGATAGCCGGTCCCCCGCCGTCCCCG	bta-mir-2904-3
t0021788	22	80	TTTGGTCCCCTTCAACCAGCTA	bta-mir-133b
t0021855	19	80	ACAAGTCAGGCTCTTGGGA	bta-mir-125b-2
t0021959	22	79	GCAGCGCCGCGGGAGCCTCGGT	bta-mir-2904-3
t0021961	20	79	TAATGCCCCTAAAAATCCTT	bta-mir-365-2
t0021988	21	79	ATGCACCTGGGCAAGGATTCT	bta-mir-500
t0022003	22	79	ATCATGATGGGCTCCTCGGTGT	bta-mir-433
t0022067	22	79	CTCGGCGTGGCGTCGGTCGTGG	bta-mir-1307
t0022125	26	78	ATAGCCGGTCCCCCGCCGTCCCCGCC	bta-mir-2904-3
t0022167	22	78	AAGCCCTTACCCCAAAAAGCAT	bta-mir-129-2
t0022187	18	78	AAACCGTTACCATTACTG	bta-mir-451
t0022241	21	78	CGGGGTTTTGAGGGCGAGATG	bta-mir-193b
t0022248	23	78	GAGGGACTTTCAGGGGCAGCTGT	bta-mir-365-2
t0022514	21	76	GATAGCCGGTCCCCCGCCGTC	bta-mir-2904-3
t0022583	27	76	GATAGCCGGTCCCCCGCCGTCCCCGCC	bta-mir-2904-3
t0022970	21	74	CATAAAGTAGAAAGCACTACT	bta-mir-142
t0022993	22	74	ATAGCCGGTCCCCCGCCGTCCC	bta-mir-2904-3
t0023022	24	74	CAGAGCTTAGCTGATTGGTGAACA	bta-mir-27b
t0023053	21	74	TTGAGGTAGTAGGTTGTATGG	bta-let-7c
t0023116	21	73	TAGTAGACCGTATAGCGTACG	bta-mir-411a
t0023293	23	72	GGACCGGGGTCCGGTGCGGAGAG	bta-mir-2887-2
t0023344	23	72	GGCCTCGGATAGCCGGTCCCCCG	bta-mir-2904-3
t0023692	21	70	TAGGTAGTTTCATGTTGTTGG	bta-mir-196a-1
t0023830	23	70	TCTTGGAGTAGGTCATTGGGTGG	bta-mir-432
t0023881	23	70	AAACATTCGCGGTGCACTTCTTT	bta-mir-543
t0023992	22	69	AGAGCTTAGCTGATTGGTGAAC	bta-mir-27b
t0023993	19	69	CTCGGATAGCCGGTCCCCC	bta-mir-2904-3
t0024029	21	69	CGAATCATTATTTGCTGCTCT	bta-mir-15b
t0024140	24	68	CGGTCCCCCGCCGTCCCCGCCGGC	bta-mir-2904-3
t0024269	21	68	GAAGTTGTTCGTGGTGGATTC	bta-mir-382
t0024295	21	68	AAAAGTTCGTTTGGGTTTTTC	bta-mir-2285e-2
t0024311	21	68	GAGAGATCAGAGGCGCAGAGT	bta-mir-6529
t0024350	21	67	ATAGCCGGTCCCCCGCCGTCC	bta-mir-2904-3
t0024377	19	67	TCGGATAGCCGGTCCCCCG	bta-mir-2904-3
t0024389	20	67	AGGTAGATAGAACAGGTCTT	bta-mir-1839
t0024431	22	67	CGGATAGCCGGTCCCCCGCCGT	bta-mir-2904-3
t0024435	22	67	TGTAGTGTTTCCTACTTTATGG	bta-mir-142
t0024454	22	67	AATCATTCACGGACAACACTTT	bta-mir-382
t0024590	20	66	TACCCATTGCATATCGGAGC	bta-mir-660
t0024710	23	66	TCAAGAGCAATAACGAAAAATGT	bta-mir-335
t0024734	18	66	TGGAATGTAAGGAAGTGT	bta-mir-206
t0024832	22	65	GCAAAGCACACGGCCTGCAGAG	bta-mir-330
t0024880	24	65	GGCCTCGGATAGCCGGTCCCCCGC	bta-mir-2904-3
t0024945	23	65	AGGTTACCCGAGCAACTTTGCAT	bta-mir-409a
t0024976	22	65	GAAGTTGTTCGTGGTGGATTCG	bta-mir-382
t0025017	20	65	CAGCAGCACACTGTGGTTTG	bta-mir-497
t0025261	23	64	ACATGCCTTGAGTGTAGGACCGT	bta-mir-532
t0025302	27	63	AGCCGGTCCCCCGCCGTCCCCGCCGGC	bta-mir-2904-3
t0025318	21	63	TGCCAAGCCCACGTTCAAAGG	bta-mir-6123
t0025364	22	63	CGAATCATTATTTGCTGCTCTA	bta-mir-15b
t0025408	21	63	CTATACGACCTGCTGCCTTTC	bta-let-7d
t0025486	26	63	AATCCTTGGAACCTAGGTGTGAGTGC	bta-mir-362
t0025628	21	62	TGGTCCCCTTCAACCAGCTGT	bta-mir-133a-1
t0025668	20	62	CATCTTACTGGGCAGCATTG	bta-mir-200b
t0025747	24	62	TAGCCGGTCCCCCGCCGTCCCCGC	bta-mir-2904-3
t0025752	22	62	GCCCCTGGGCCTATCCTAGAAC	bta-mir-331
t0025787	21	62	CCACCTCCCCTGCAAACGTCC	bta-mir-1306
t0025821	20	61	CAATGTTTCCACAGTGCATC	bta-mir-33a
t0026023	20	61	CAGCGCCGCGGGAGCCTCGG	bta-mir-2904-3
t0026069	20	61	CATTATTACTTTTGGTACGC	bta-mir-126
t0026219	19	60	TGTCAGTTTGTCAAATACC	bta-mir-223
t0026283	21	60	CCCTGAACTAGGGGTCTGGAG	bta-mir-345
t0026321	25	60	GGATAGCCGGTCCCCCGCCGTCCCC	bta-mir-2904-3
t0026350	19	59	TGGAGAGAAAGGCAGTTCC	bta-mir-185
t0026383	22	59	CAACAAATCACAGTCTGCCATA	bta-mir-7-2
t0026396	21	59	TTTCAGTCGGATGTTTACAGC	bta-mir-30e
t0026424	22	59	TCAACACTTGCTGGTTTCCTCT	bta-mir-505
t0026443	25	59	CGGATAGCCGGTCCCCCGCCGTCCC	bta-mir-2904-3
t0026463	30	59	GATAGCCGGTCCCCCGCCGTCCCCGCCGGC	bta-mir-2904-3
t0026538	21	59	CTATACAACCTACTGCCTTCC	bta-let-7b
t0026553	30	59	TCGGATAGCCGGTCCCCCGCCGTCCCCGCC	bta-mir-2904-3
t0026661	20	58	ACTGGACTTGGAGTCAGAAG	bta-mir-378c
t0026669	24	58	GGGACCGGGGTCCGGTGCGGAGAG	bta-mir-2887-2
t0026833	21	58	TGCTATGCCAACATATTGCCA	bta-mir-31
t0026858	25	58	CGGTCCCCCGCCGTCCCCGCCGGCG	bta-mir-2904-3
t0026891	22	58	GGACCGGGGTCCGGTGCGGAGA	bta-mir-2887-2
t0026936	22	58	AAACATTCGCGGTGCACTTCTT	bta-mir-543
t0027020	20	57	CCTGAACTAGGGGTCTGGAG	bta-mir-345
t0027045	22	57	TGAGAACTGAATTCCATAGGTT	bta-mir-146a
t0027060	18	57	CAGTGCAATGTTAAAAGG	bta-mir-130a
t0027100	25	57	TTAATGCTAATCGTGATAGGGGTTT	bta-mir-155
t0027146	21	57	TTCCCTTTGTCATCCTATGCC	bta-mir-204
t0027210	28	57	CGGATAGCCGGTCCCCCGCCGTCCCCGC	bta-mir-2904-3
t0027425	25	56	CCGGTCCCCCGCCGTCCCCGCCGGC	bta-mir-2904-3
t0027450	22	56	CGGGACCGGGGTCCGGTGCGGA	bta-mir-2887-2
t0027479	21	56	TTTGTTCGTTCGGCTCGCGTG	bta-mir-375
t0027501	23	56	CAAGCTCGTGTCTGTGGGTCCGT	bta-mir-99b
t0027578	22	55	CAAGCTCGCTTCTATGGGTCTG	bta-mir-99a
t0027656	25	55	GCCGGTCCCCCGCCGTCCCCGCCGG	bta-mir-2904-3
t0027832	21	55	TGGTTTACCGTCCCACATACA	bta-mir-299
t0028066	22	54	TGTGACAGATTGATAACTGAAA	bta-mir-542
t0028110	19	54	TTAATGCTAATCGTGATAG	bta-mir-155
t0028141	20	54	GGTGCAGTGCTGCATCTCTG	bta-mir-143
t0028146	19	54	TCCTGTACTGAGCTGCCCC	bta-mir-486
t0028157	23	54	ACAGGGTAGAACCACGGACAGGA	bta-mir-140
t0028203	20	54	CGGGACCGGGGTCCGGTGCG	bta-mir-2887-2
t0028214	21	53	AGAGGTCTTCCATGGTGCATT	bta-mir-154b
t0028230	20	53	TGTCAGTTTGTCAAATACCC	bta-mir-223
t0028246	24	53	CGGATAGCCGGTCCCCCGCCGTCC	bta-mir-2904-3
t0028279	22	53	TACGTAGATATATATGTATTTT	bta-mir-1277
t0028370	22	53	CAAAGCACACGGCCTGCAGAGA	bta-mir-330
t0028379	19	53	TCAGTGCATGACAGAACTT	bta-mir-152
t0028478	20	53	TACAGTATAGATGATGTACT	bta-mir-144
t0028518	21	53	TATACGACCTGCTGCCTTTCT	bta-let-7d
t0028528	18	53	AAGGAGCTTACAATCTAG	bta-mir-708
t0028530	23	53	CGGGACCGGGGTCCGGTGCGGAG	bta-mir-2887-2
t0028628	18	52	GAGAGATCAGAGGCGCAG	bta-mir-6529
t0028700	20	52	TATTGCACTCGTCCCGGCCT	bta-mir-92b
t0028812	22	52	ATCATAGAGGAAAATCCATGTT	bta-mir-376b
t0028835	26	52	CGGATAGCCGGTCCCCCGCCGTCCCC	bta-mir-2904-3
t0028848	24	52	ACAACCCTAGGAGAGGGTGCCATT	bta-mir-652
t0028968	21	51	GGTGCAGTGCTGCATCTCTGG	bta-mir-143
t0029001	26	51	CCGGTCCCCCGCCGTCCCCGCCGGCG	bta-mir-2904-3
t0029005	25	51	AGCCGGTCCCCCGCCGTCCCCGCCG	bta-mir-2904-3
t0029073	21	51	ACCCGTAGAACCGACCTTGCG	bta-mir-99b
t0029371	19	50	TAGTAGACCGTATAGCGTA	bta-mir-411a
t0029382	24	50	GCAAAGCACACGGCCTGCAGAGAG	bta-mir-330
t0029507	21	50	AGGCAGTGTAGTTAGCTGATT	bta-mir-34c
t0029509	22	50	TTTGGCAATGGTAGAACTCACA	bta-mir-182
t0029634	21	49	TGTTTGCAGAGGAAACTGAGA	bta-mir-452
t0029695	22	49	ATAATACATGGTTAACCTCTCT	bta-mir-655
t0029868	21	49	TGTGACAGATTGATAACTGAA	bta-mir-542
t0029942	22	49	TCTGGCTCCGTGTCTTCACTCC	bta-mir-149
t0029974	24	48	GGATAGCCGGTCCCCCGCCGTCCC	bta-mir-2904-3
t0030114	23	48	TCCTGTACTGAGCTGCCCCGAGG	bta-mir-486
t0030137	22	48	TTTTTCATTATTGCTCCTGACC	bta-mir-335
t0030159	21	48	TCTAGGTATGGTCCCAGGGAT	bta-mir-331
t0030164	19	48	CGAATCATTATTTGCTGCT	bta-mir-15b
t0030250	21	48	ACTCGGCGTGGCGTCGGTCGT	bta-mir-1307
t0030324	23	48	ATGCACCTGGGCAAGGATTCTGA	bta-mir-500
t0030559	20	47	GCCCCTGGGCCTATCCTAGA	bta-mir-331
t0030714	22	47	ACGCCCTTCCCCCCCTTCTTCA	bta-mir-1249
t0030753	21	47	GAGGGCCCCCCCCAATCCTGT	bta-mir-296
t0030778	22	47	AATGGCGCCACTAGGGTTGTGC	bta-mir-652
t0031020	20	46	AATGCACCTGGGCAAGGATT	bta-mir-502a-2
t0031430	22	45	TCCATTACACTACCCTGCCTCT	bta-mir-885
t0031495	19	45	AAGGTAGATAGAACAGGTC	bta-mir-1839
t0031501	23	45	ACAACCCTAGGAGAGGGTGCCAT	bta-mir-652
t0031608	22	45	GTAGAGGAGATGGCGCAGGGGA	bta-mir-877
t0031619	22	45	ACCATCGACCGTTGATTGTACC	bta-mir-181a-1
t0031662	26	44	TAGCCGGTCCCCCGCCGTCCCCGCCG	bta-mir-2904-3
t0031790	27	44	GTCGGGACCGGGGTCCGGTGCGGAGAG	bta-mir-2887-2
t0032079	24	44	CCGGTCCCCCGCCGTCCCCGCCGG	bta-mir-2904-3
t0032103	19	43	CCTCGGATAGCCGGTCCCC	bta-mir-2904-3
t0032132	22	43	ACCAGTAGGCCGAGGCCCCTCA	bta-mir-665
t0032148	26	43	GTCGGGACCGGGGTCCGGTGCGGAGA	bta-mir-2887-2
t0032157	22	43	GGTGCAGTGCTGCATCTCTGGT	bta-mir-143
t0032273	21	43	GGCAGCGCCGCGGGAGCCTCG	bta-mir-2904-3
t0032410	23	43	TAGCCGGTCCCCCGCCGTCCCCG	bta-mir-2904-3
t0032447	18	43	AAGCTGCCAGTTGAAGAA	bta-mir-22
t0032505	22	43	ACTGATTTCTTTTGGTGTTCAG	bta-mir-29a
t0032521	30	42	GGATAGCCGGTCCCCCGCCGTCCCCGCCGG	bta-mir-2904-3
t0032532	20	42	GTAGAGGAGATGGCGCAGGG	bta-mir-877
t0032727	20	42	GATAGCCGGTCCCCCGCCGT	bta-mir-2904-3
t0032769	23	42	CGGATAGCCGGTCCCCCGCCGTC	bta-mir-2904-3
t0032778	23	42	CTGCCCTGGCCCGAGGGACCGAC	bta-mir-874
t0032992	21	42	ACCATCGACCGTTGATTGTAC	bta-mir-181a-1
t0033046	21	41	AGGCAGCGGGGTGTAGTGGAT	bta-mir-885
t0033192	20	41	TAATACTGTCTGGTAATGCC	bta-mir-429
t0033348	21	41	CGGCTCTGGGTCTGTGGGGAG	bta-mir-760
t0033385	22	41	AGCTGGTAAAATGGAACCAAAT	bta-mir-133a-1
t0033425	22	41	TGGAGACGCGGCCCTGTTGGAG	bta-mir-139
t0033455	23	41	TTATAATACAACCTGATAAGTGT	bta-mir-374a
t0033522	23	41	CGCCGTCCCCGCCGGCGGGCCGT	bta-mir-2904-3
t0033524	22	41	CAAAAAGTTCGTTTGGGTTTTT	bta-mir-2285e-2
t0033554	31	40	TCGGATAGCCGGTCCCCCGCCGTCCCCGCCG	bta-mir-2904-3
t0033614	18	40	ACAAGTCAGGCTCTTGGG	bta-mir-125b-2
t0033665	19	40	AAACCGTTACCATTACTGA	bta-mir-451
t0033974	20	40	CATGCCTTGAGTGTAGGACC	bta-mir-532
t0033986	20	40	CTTTCAGTCGGATGTTTACA	bta-mir-30e
t0034023	18	40	TGCGGGATCTTTAGTTGT	bta-mir-3432-2
t0034083	23	39	TATGTGCCTTTGGACTACATCGT	bta-mir-455
t0034235	21	39	AACACACCTATTCAAGGATTC	bta-mir-362
t0034261	20	39	GGGTTCCTGGCATGCTGATT	bta-mir-23b
t0034340	18	39	AGATATTGCACGGTTGAT	bta-mir-154c
t0034405	22	39	TTTCCTATGCATATACTTCTTT	bta-mir-202
t0034443	22	39	ACTCTTTCCCTGTTGCACTACT	bta-mir-130b
t0034560	21	39	ATCATAGAGGAAAATCCATGT	bta-mir-376b
t0034594	23	39	AACCTGGCATACAATGTAGATTT	bta-mir-221
t0034768	19	38	TACCCATTGCATATCGGAG	bta-mir-660
t0034824	22	38	CGGTCCCCCGCCGTCCCCGCCG	bta-mir-2904-3
t0034993	22	38	AAAGGTAGATAGAACAGGTCTT	bta-mir-1839
t0035039	21	38	TTCATTCGGCTGTCCAGATGT	bta-mir-1298
t0035091	20	38	TTCAACGGGTATTTATTGAG	bta-mir-95
t0035136	23	38	CAAAGCACACGGCCTGCAGAGAG	bta-mir-330
t0035184	23	37	TAATCCTTGCTACCTGGGTGAGA	bta-mir-500
t0035417	23	37	ATGGAATGTAAAGAAGTATGTAT	bta-mir-1-1
t0035451	20	37	GTATCCCACTTCTGACACCA	bta-mir-2478
t0035459	22	37	AGGCAGCGGGGTGTAGTGGATA	bta-mir-885
t0035484	21	37	CTTATCAGGTTGTATTGTAAT	bta-mir-374a
t0035509	19	37	TACAGTATAGATGATGTAC	bta-mir-144
t0035599	24	37	AGGCAGTGTAGTTAGCTGATTGCT	bta-mir-34c
t0035677	22	37	TCGTGTCTTGTGTTGCAGCCGG	bta-mir-187
t0035703	20	37	CCGGGGTCCGGTGCGGAGAG	bta-mir-2887-2
t0035813	26	36	CCCCGCCGTCCCCGCCGGCGGGCCGT	bta-mir-2904-3
t0035856	21	36	GGATAGCCGGTCCCCCGCCGT	bta-mir-2904-3
t0035958	22	36	TCGGGGATCATCATGTCACGAG	bta-mir-542
t0035971	21	36	CAAGCTCGCTTCTATGGGTCT	bta-mir-99a
t0035990	22	36	GGTGGATATTCCTTCTATGTTT	bta-mir-376e
t0036369	23	36	TATGGCTTTTCATTCCTATGTGA	bta-mir-135b
t0036378	22	36	AGGCGGAGACTTGGGCAATTGC	bta-mir-25
t0036413	22	35	GGATAGCCGGTCCCCCGCCGTC	bta-mir-2904-3
t0036473	26	35	GCCTCGGATAGCCGGTCCCCCGCCGT	bta-mir-2904-3
t0036508	24	35	GTGCCTACTGAGCTGAAACACAGT	bta-mir-24-2
t0036575	23	35	GGGAGCCAGGAAGTATTGATGTT	bta-mir-505
t0036642	23	35	CTCAGTCAGCCTTGTGGATGTAT	bta-mir-3431
t0036753	23	35	TAGCAGCACATAATGGTTTGTGG	bta-mir-15a
t0036762	19	35	TCTTGGAGTAGGTCATTGG	bta-mir-432
t0036935	21	35	TGAAACATACACGGGAAACCT	bta-mir-494
t0037081	21	34	CGCATCCCCTAGGGCATTGGT	bta-mir-324
t0037099	23	34	CGTGCCTACTGAGCTGAAACACA	bta-mir-24-2
t0037221	23	34	TTCACCACCTTCTCCACCCAGCA	bta-mir-197
t0037300	22	34	CTGCCCTGGCCCGAGGGACCGA	bta-mir-874
t0037439	20	34	TTATAATACAACCTGATAAG	bta-mir-374a
t0037497	19	34	TATTGCACTCGTCCCGGCC	bta-mir-92b
t0037611	21	34	GCTCTTTTCACATTGTGCTAC	bta-mir-130a
t0037617	22	34	TGACCGATTTCTCCTGGTGTTC	bta-mir-29d
t0037647	22	34	CTCCTGACTCCAGGTCCTGTGT	bta-mir-378-1
t0037685	23	34	AGCCGGTCCCCCGCCGTCCCCGC	bta-mir-2904-3
t0037768	20	33	TTGAGGTAGTAGGTTGTATG	bta-let-7c
t0037787	19	33	AGCGCCGCGGGAGCCTCGG	bta-mir-2904-3
t0037869	22	33	CGCATCCCCTAGGGCATTGGTG	bta-mir-324
t0037874	19	33	CTTGGCACCTAGTAAGTAC	bta-mir-1271
t0037893	22	33	CTCAGTCAGCCTTGTGGATGTA	bta-mir-3431
t0037912	21	33	ACTGGACTTGGAGTCAGAAGT	bta-mir-378c
t0037938	22	33	TACCGCACTGTGGGTACTTGCT	bta-mir-106b
t0037940	23	33	TGAGTGTGTGTGTGTGAGTGTGT	bta-mir-574
t0038019	23	33	GGGACCGGGGTCCGGTGCGGAGA	bta-mir-2887-2
t0038057	21	33	GGACCGGGGTCCGGTGCGGAG	bta-mir-2887-2
t0038110	25	33	TGAGGTAGTAGGTTGTGTGGTTTCA	bta-let-7b
t0038146	21	33	AGGTAGTAGGTTGTGTGGTTT	bta-let-7b
t0038194	23	33	TAACACTGTCTGGTAAAGATGGC	bta-mir-141
t0038257	21	33	CAAGTCACTAGTGGTTCCGTT	bta-mir-224
t0038369	21	33	GGTTGATCAGAGAACATACAT	bta-mir-411c
t0038413	22	32	GTGCCTACTGAGCTGAAACACA	bta-mir-24-2
t0038511	20	32	AGGTAGTAGGTTGTGTGGTT	bta-let-7b
t0038554	20	32	AGAGGTCTTCCATGGTGCAT	bta-mir-154b
t0038563	22	32	AAATCTCTGCAGGCAAATGTGA	bta-mir-216b
t0038708	19	32	GCCCAAAGGTGAATTTTTT	bta-mir-186
t0038834	20	32	CCGCACTGTGGGTACTTGCT	bta-mir-106b
t0038902	20	32	CGAATCATTATTTGCTGCTC	bta-mir-15b
t0038920	22	32	AAAAGTTCGTTCGGGTTTTTCA	bta-mir-2284y-3
t0038938	24	32	CTGCCCTGGCCCGAGGGACCGACT	bta-mir-874
t0039077	22	32	ATCAACAGACATTAATTGGGCG	bta-mir-421
t0039124	22	31	ATCTAGAGGACTGACTGAAATT	bta-mir-3431
t0039137	22	31	TATGTGGGACGGTAAACCGCTT	bta-mir-299
t0039567	21	31	AGGCGGAGACTTGGGCAATTG	bta-mir-25
t0039605	22	31	GGGACCGGGGTCCGGTGCGGAG	bta-mir-2887-2
t0039683	20	31	CTTGGCACCTAGTAAGTACT	bta-mir-1271
t0039691	20	31	TTTCAGTCGGATGTTTGCAG	bta-mir-30a
t0039847	22	31	TATGGCTTTTCATTCCTATGTG	bta-mir-135b
t0039916	20	30	CATAAAGTAGAAAGCACTAC	bta-mir-142
t0040150	18	30	TTAATGCTAATCGTGATA	bta-mir-155
t0040406	28	30	GTCGGGACCGGGGTCCGGTGCGGAGAGC	bta-mir-2887-2
t0040484	21	30	TATGTAACACGGTCCACTAAC	bta-mir-411a
t0040576	28	30	GCCTCGGATAGCCGGTCCCCCGCCGTCC	bta-mir-2904-3
t0040606	22	30	TGTAACAGCAACTCCATGTGGA	bta-mir-194-1
t0040925	19	29	TGAGGGGCAGAGAGCGAGA	bta-mir-423
t0040981	19	29	CTGGAGGACTAAGAAGGCT	bta-mir-1940
t0041013	20	29	CGGCAGCGCCGCGGGAGCCT	bta-mir-2904-3
t0041044	21	29	CGGATAGCCGGTCCCCCGCCG	bta-mir-2904-3
t0041086	22	29	CGTCGGGACCGGGGTCCGGTGC	bta-mir-2887-2
t0041195	21	29	GCAGCGCCGCGGGAGCCTCGG	bta-mir-2904-3
t0041266	23	29	GTGCCTACTGAGCTGAAACACAG	bta-mir-24-2
t0041427	22	29	GCTCTGACTTTATTGCACTACT	bta-mir-301a
t0041524	21	28	CCGGGGTCCGGTGCGGAGAGC	bta-mir-2887-2
t0041559	18	28	GTGCATTGTAGTTGCATT	bta-mir-33a
t0041801	23	28	TCGGGGATCATCATGTCACGAGA	bta-mir-542
t0041802	24	28	TCCCCCAGGTGTGATTCTGATTTG	bta-mir-361
t0041859	21	28	CGGGGTCCGGTGCGGAGAGCC	bta-mir-2887-2
t0041933	20	28	ATAGCCGGTCCCCCGCCGTC	bta-mir-2904-3
t0041992	22	28	CGTCAACCATCCAGCTGTTTGA	bta-mir-2483
t0042044	23	28	ACTGCTGAGCCAGCACTTCCCGA	bta-mir-93
t0042076	21	28	TGAGTGTGTGTGTGTGAGTGT	bta-mir-574
t0042257	22	28	GTCAACACTTGCTGGTTTCCTC	bta-mir-505
t0042364	31	27	CGGATAGCCGGTCCCCCGCCGTCCCCGCCGG	bta-mir-2904-3
t0042375	20	27	ACAAGTCAGGCTCTTGGGAC	bta-mir-125b-2
t0042403	21	27	TCAAGAGCAATAACGAAAAAT	bta-mir-335
t0042407	29	27	GCCTCGGATAGCCGGTCCCCCGCCGTCCC	bta-mir-2904-3
t0042417	23	27	GTAGAGGAGATGGCGCAGGGGAC	bta-mir-877
t0042426	23	27	TGGACGGAGAACTGATAAGGGTA	bta-mir-184
t0042655	22	27	GGATTCCTGGAAATACTGTTCT	bta-mir-145
t0042748	23	27	CGAATGTTGCTCGGTGAACCCCT	bta-mir-409a
t0042761	22	27	AGCAGCACACTGTGGTTTGTAC	bta-mir-497
t0042885	22	27	GAATGTTGCTCGGTGAACCCCT	bta-mir-409a
t0042906	21	27	TCTTGTTAAAAGGCAGATTCT	bta-mir-544a
t0042954	19	27	TAGCAGCGGGAACAGTACT	bta-mir-503
t0043044	24	27	AGGGACGGGACGCGGTGCAGTGTT	bta-mir-92b
t0043123	31	27	CTCGGATAGCCGGTCCCCCGCCGTCCCCGCC	bta-mir-2904-3
t0043304	28	26	GGATAGCCGGTCCCCCGCCGTCCCCGCC	bta-mir-2904-3
t0043317	22	26	ATGGTTTACCGTCCCACATACA	bta-mir-299
t0043353	22	26	TGCCTGTCTACACTTGCTGTGC	bta-mir-214
t0043408	24	26	TGAGTGTGTGTGTGTGAGTGTGTG	bta-mir-574
t0043468	20	26	GCCTCGGATAGCCGGTCCCC	bta-mir-2904-3
t0043590	25	26	TAGCCGGTCCCCCGCCGTCCCCGCC	bta-mir-2904-3
t0043723	24	26	AGGGACTTTCAGGGGCAGCTGTGT	bta-mir-365-2
t0043957	18	26	TCCTGTACTGAGCTGCCC	bta-mir-486
t0043969	20	26	TCGGGACCGGGGTCCGGTGC	bta-mir-2887-2
t0044206	21	26	AACAAACATGGTGCACTTCTT	bta-mir-495
t0044328	21	25	TTGTACATGGTAGGCTTTCAT	bta-mir-493
t0044401	19	25	AAAAAGTTCGTTTGGGTTT	bta-mir-2285e-2
t0044402	24	25	CCGCCGTCCCCGCCGGCGGGCCGT	bta-mir-2904-3
t0044407	18	25	CCTCGGATAGCCGGTCCC	bta-mir-2904-3
t0044409	20	25	AAAAGTTCGTTTGGGTTTTT	bta-mir-2285e-2
t0044568	22	25	AGGGACTTTCAGGGGCAGCTGT	bta-mir-365-2
t0044621	21	25	AATCCTTGGAACCTAGGTGTG	bta-mir-362
t0044717	24	25	TACAGTACTGTGATAACTGAAGAA	bta-mir-101-2
t0044956	25	25	CCCCGCCGTCCCCGCCGGCGGGCCG	bta-mir-2904-3
t0044964	23	25	CACTAGATTGAGAGCTCCTGGAG	bta-mir-28
t0045058	21	25	TCGGGGTTTTGAGGGCGAGAT	bta-mir-193b
t0045125	19	25	CGGGGTCCGGTGCGGAGAG	bta-mir-2887-2
t0045127	23	25	CATCTTACTGGGCAGCATTGGAT	bta-mir-200b
t0045158	20	25	GGTAGTAGGTTGTGTGGTTT	bta-let-7b
t0045215	20	25	TGGACGGAGAACTGATAAGG	bta-mir-184
t0045369	24	24	TAGCAGCACATAATGGTTTGTGGA	bta-mir-15a
t0045409	23	24	AGGGGTGCTATCTGTGGTTGAGG	bta-mir-342
t0045418	22	24	AAAGCACACGGCCTGCAGAGAG	bta-mir-330
t0045477	24	24	ACTGCAGTGAAGGCACTTGTAGCA	bta-mir-17
t0045505	21	24	GTCAGTTTGTCAAATACCCCA	bta-mir-223
t0045574	20	24	TGGCAGTGTCTTAGCTGGTT	bta-mir-34a
t0045777	30	24	GCCTCGGATAGCCGGTCCCCCGCCGTCCCC	bta-mir-2904-3
t0045881	23	24	CACCCGTAGAACCGACCTTGCGG	bta-mir-99b
t0045905	24	24	CAAAGCACACGGCCTGCAGAGAGG	bta-mir-330
t0045936	26	24	AAAAGCTGGGTTGAGAGGGCGAAAAA	bta-mir-320a-1
t0045965	20	24	TGCGGGGCTAGGGCTAACAG	bta-mir-744
t0045971	26	24	GGATAGCCGGTCCCCCGCCGTCCCCG	bta-mir-2904-3
t0046011	21	24	TTCCCTTTGTCATCCTTTGCC	bta-mir-211
t0046025	29	24	CGGATAGCCGGTCCCCCGCCGTCCCCGCC	bta-mir-2904-3
t0046115	20	24	TTATAAAGCAATGAGACTGA	bta-mir-340
t0046189	27	24	GCCTCGGATAGCCGGTCCCCCGCCGTC	bta-mir-2904-3
t0046222	22	24	AGGTTACCCGAGCAACTTTGCA	bta-mir-409a
t0046261	24	24	GTTGAGGTAGTAGGTTGTATGGTT	bta-let-7c
t0046299	23	24	TGCCAAGCCCACGTTCAAAGGCT	bta-mir-6123
t0046364	18	24	TGTCAGTTTGTCAAATAC	bta-mir-223
t0046388	23	24	AATCCTTGGAACCTAGGTGTGAG	bta-mir-362
t0046413	22	24	ACAAAAAAAAAAGCCCAACCCT	bta-mir-3613
t0046466	20	24	CCCTGAACTAGGGGTCTGGA	bta-mir-345
t0046479	23	24	TTGGTCCCCTTCAACCAGCTGTA	bta-mir-133a-1
t0046511	31	24	CCTCGGATAGCCGGTCCCCCGCCGTCCCCGC	bta-mir-2904-3
t0046581	19	23	TCCAGCATCAGTGATTTTG	bta-mir-338
t0046605	24	23	AGCTTCTTTACAGTGCTGCCTTGT	bta-mir-103-2
t0046726	24	23	GGTCCCCCGCCGTCCCCGCCGGCG	bta-mir-2904-3
t0046749	22	23	ACAAACATGGTGCACTTCTTTT	bta-mir-495
t0046769	23	23	AGGTAGATAGAACAGGTCTTGTT	bta-mir-1839
t0046912	21	23	CTCACTGAACAATGAGTGCAA	bta-mir-181b-1
t0046939	20	23	ACGGCAGCGCCGCGGGAGCC	bta-mir-2904-3
t0047052	23	23	ACCCGTCCCGTGCGTCCCCGGAC	bta-mir-1247
t0047201	20	23	TGTGCAAATCCATGCAAAAC	bta-mir-19b-2
t0047224	22	23	ACATACTTCTTTATGTACCCAT	bta-mir-1-2
t0047255	24	23	AGAGCTTAGCTGATTGGTGAACAG	bta-mir-27b
t0047457	21	23	TCGACCGGACCTCGACCGGCT	bta-mir-1307
t0047527	26	23	GCCGGTCCCCCGCCGTCCCCGCCGGC	bta-mir-2904-3
t0047528	20	23	TAGGTAGTTTCATGTTGTTG	bta-mir-196a-1
t0047560	25	23	CGTCGGGACCGGGGTCCGGTGCGGA	bta-mir-2887-2
t0047619	21	23	CTCCGTTTGCCTGTTTTGCTG	bta-mir-1468
t0047674	22	23	GACCGGGGTCCGGTGCGGAGAG	bta-mir-2887-2
t0047773	22	22	GATTCCTGGAAATACTGTTCTT	bta-mir-145
t0047816	30	22	CCTCGGATAGCCGGTCCCCCGCCGTCCCCG	bta-mir-2904-3
t0047889	28	22	AGCCGGTCCCCCGCCGTCCCCGCCGGCG	bta-mir-2904-3
t0047973	23	22	CGGGTGGATCACGATGCAATTTT	bta-mir-363
t0048072	22	22	ACCGGGGTCCGGTGCGGAGAGC	bta-mir-2887-2
t0048077	19	22	TAAAGTGCTGACAGTGCAG	bta-mir-106b
t0048107	22	22	GGTAAACGACTTGCACATGAAC	bta-mir-708
t0048284	23	22	TCTTTGGTTATCTAGCTGTATGA	bta-mir-9-2
t0048287	20	22	TAGCAGCGGGAACAGTACTG	bta-mir-503
t0048302	21	22	TCTAGTAAGAGTGGCAGTCGA	bta-mir-628
t0048329	22	22	CTCCGTTTGCCTGTTTTGCTGA	bta-mir-1468
t0048344	21	22	ACAAACATGGTGCACTTCTTT	bta-mir-495
t0048361	23	22	CATAAAGTAGAAAGCACTACTAA	bta-mir-142
t0048377	19	22	CAGCAGCACACTGTGGTTT	bta-mir-497
t0048383	21	22	TCAACACTTGCTGGTTTCCTC	bta-mir-505
t0048391	21	22	ATGCCTTGAGTGTAGGACCGT	bta-mir-532
t0048496	23	22	CCGGTCCCCCGCCGTCCCCGCCG	bta-mir-2904-3
t0048555	22	22	CAAGCTCGTGTCTGTGGGTCCG	bta-mir-99b
t0048599	21	22	TAATCCTTGCTACCTGGGTGA	bta-mir-500
t0048611	20	22	TCCAGCATCAGTGATTTTGT	bta-mir-338
t0048742	21	22	CAGTGCAATGATGAAAGGGCA	bta-mir-130b
t0048792	29	22	GGATAGCCGGTCCCCCGCCGTCCCCGCCG	bta-mir-2904-3
t0048825	20	22	CTTTCAGTCGGATGTTTGCA	bta-mir-30a
t0048895	22	22	CTCCTGGGGCCCGCACTCTCGC	bta-mir-1343
t0048914	19	22	TTCAACGGGTATTTATTGA	bta-mir-95
t0048936	29	22	TAGCCGGTCCCCCGCCGTCCCCGCCGGCG	bta-mir-2904-3
t0048950	24	22	ACTGGCCCACAAAGTCCCGCTTTT	bta-mir-193b
t0048967	23	22	AAAGCACACGGCCTGCAGAGAGG	bta-mir-330
t0049180	25	21	TGAGGTAGTAGGTTGTATAGTTTTA	bta-let-7a-1
t0049202	22	21	TAATCCTTGCTACCTGGGTGAG	bta-mir-500
t0049422	22	21	TAGCCGGTCCCCCGCCGTCCCC	bta-mir-2904-3
t0049542	23	21	ACTGATTTCTTTTGGTGTTCAGA	bta-mir-29a
t0049561	19	21	TAATACTGTCTGGTAATGC	bta-mir-429
t0049562	23	21	GGATAGCCGGTCCCCCGCCGTCC	bta-mir-2904-3
t0049613	22	21	AGATCAGAAGGTGATTGTGGCT	bta-mir-383
t0049806	22	21	ACTGCTGAGCCAGCACTTCCCG	bta-mir-93
t0049841	23	21	TAAAGTGCTGACAGTGCAGATAG	bta-mir-106b
t0049953	21	21	TGGAGACGCGGCCCTGTTGGA	bta-mir-139
t0050007	24	21	TCAGGCTCAGTCCCCTCCCGATAA	bta-mir-484
t0050010	21	21	GTGCCTACTGAGCTGAAACAC	bta-mir-24-2
t0050220	21	21	TATGGCACTGGTAGAATTCAC	bta-mir-183
t0050289	27	21	CGTCGGGACCGGGGTCCGGTGCGGAGA	bta-mir-2887-2
t0050438	19	21	GGTAGTAGGTTGTGTGGTT	bta-let-7b
t0050505	20	20	CTGGACTTGGAGTCAGAAGG	bta-mir-378-2
t0050512	21	20	TTTGGCAATGGTAGAACTCAC	bta-mir-182
t0050550	22	20	CGTGCCTACTGAGCTGAAACAC	bta-mir-24-2
t0050554	22	20	GAGGTAGTAGGTTGTATGGTTT	bta-let-7c
t0050556	21	20	AAATCTCTGCAGGCAAATGTG	bta-mir-216b
t0050583	20	20	AGGTAGTAGGTTGTATGGTT	bta-let-7c
t0050756	20	20	TTTGGTCCCCTTCAACCAGC	bta-mir-133b
t0050800	20	20	CGGCTCTGGGTCTGTGGGGA	bta-mir-760
t0050907	19	20	AAAAGTTCGTTCGGGTTTT	bta-mir-2284y-7
t0051004	18	20	TTATAAAGCAATGAGACT	bta-mir-340
t0051149	30	20	CGGATAGCCGGTCCCCCGCCGTCCCCGCCG	bta-mir-2904-3
t0051155	21	20	CCTCAGTCAGCCTTGTGGATG	bta-mir-3431
t0051234	21	20	TTCACCACCTTCTCCACCCAG	bta-mir-197
t0051313	22	20	CAGCAACTAAAGATCCCTCAGG	bta-mir-3432-2
t0051341	21	20	ACGCCCTTCCCCCCCTTCTTC	bta-mir-1249
t0051379	21	20	AACATAGAGGAAAATCCACAT	bta-mir-376e
t0051469	22	20	TGAAACATACACGGGAAACCTC	bta-mir-494
t0051493	19	20	ATAGCCGGTCCCCCGCCGT	bta-mir-2904-3
t0051527	24	20	AGGGGTGCTATCTGTGGTTGAGGA	bta-mir-342
t0051606	21	20	TCTGGCTCCGTGTCTTCACTC	bta-mir-149
t0051624	23	20	AGGGACGGGACGCGGTGCAGTGT	bta-mir-92b
t0051646	19	20	CGGATAGCCGGTCCCCCGC	bta-mir-2904-3
t0051735	23	20	ACTGGACTTGGAGTCAGAAGGCC	bta-mir-378-1
t0051874	32	20	CTCGGATAGCCGGTCCCCCGCCGTCCCCGCCG	bta-mir-2904-3
t0051900	27	20	CGGATAGCCGGTCCCCCGCCGTCCCCG	bta-mir-2904-3
t0052048	21	19	CAAGCTCGTGTCTGTGGGTCC	bta-mir-99b
t0052062	18	19	TGAGGTAGGAGGTTGTAT	bta-let-7e
t0052228	24	19	CGTGCCTACTGAGCTGAAACACAG	bta-mir-24-2
t0052378	18	19	CGAATCATTATTTGCTGC	bta-mir-15b
t0052386	20	19	CTGGGAGAGGGTTGTTTACT	bta-mir-30c
t0052723	21	19	CTGGGAGGTGGATGTTTACTT	bta-mir-30b
t0052887	22	19	GGTCCCCCGCCGTCCCCGCCGG	bta-mir-2904-3
t0052898	21	19	TGAGAACTGAATTCCATAGGT	bta-mir-146a
t0052918	21	19	AATGCACCTGGGCAAGGATTC	bta-mir-502a-2
t0053234	18	19	AATGGCGCCACTAGGGTT	bta-mir-652
t0053293	23	19	AGATATTGCACGGTTGATCTCTT	bta-mir-154c
t0053474	20	19	GAGAGATCAGAGGCGCAGAG	bta-mir-6529
t0053521	22	19	ACCGATTTCTCCTGGTGTTCAG	bta-mir-29d
t0053642	20	18	TGTGACAGATTGATAACTGA	bta-mir-542
t0053692	25	18	GGCCTCGGATAGCCGGTCCCCCGCC	bta-mir-2904-3
t0053843	20	18	TTCCCTTTGTCATCCTATGC	bta-mir-204
t0053865	22	18	TCGGGGTTTTGAGGGCGAGATG	bta-mir-193b
t0053889	24	18	TGCTATGCCAACATATTGCCATCT	bta-mir-31
t0053911	22	18	TTTCAGTCGGATGTTTGCAGCT	bta-mir-30a
t0053998	19	18	GAAGTTGTTCGTGGTGGAT	bta-mir-382
t0054074	21	18	ATGCGGGATCTTTAGTTGTGG	bta-mir-3432-2
t0054105	22	18	CTGTTTGCAGAGGAAACTGAGA	bta-mir-452
t0054312	25	18	GGGACCGGGGTCCGGTGCGGAGAGC	bta-mir-2887-2
t0054472	20	18	ATGCGGGATCTTTAGTTGTG	bta-mir-3432-2
t0054474	19	18	TGTGACAGATTGATAACTG	bta-mir-542
t0054634	24	18	GCCGGTCCCCCGCCGTCCCCGCCG	bta-mir-2904-3
t0054661	23	18	GGTCCCCCGCCGTCCCCGCCGGC	bta-mir-2904-3
t0054748	21	18	GTCAACACTTGCTGGTTTCCT	bta-mir-505
t0055019	22	18	AACATAGAGGAAATTCCACGTT	bta-mir-376c
t0055041	21	18	AAAGCACACGGCCTGCAGAGA	bta-mir-330
t0055078	23	18	GGTGCAGTGCTGCATCTCTGGTC	bta-mir-143
t0055081	21	18	TTTGGCACTAGCACATTTTTG	bta-mir-96
t0055084	21	18	AGGGGCAGAGAGCGAGACTTT	bta-mir-423
t0055121	20	18	CGGGGTTTTGAGGGCGAGAT	bta-mir-193b
t0055199	25	18	AGGGGTGCTATCTGTGGTTGAGGAC	bta-mir-342
t0055325	19	18	CAGCGCCGCGGGAGCCTCG	bta-mir-2904-3
t0055418	22	17	AATCAGCAAGTATACTGCCCTA	bta-mir-34a
t0055439	26	17	AGGGACTTTTGGGGGCAGATGTGTTT	bta-mir-365-1
t0055552	22	17	CCATCTTACTGGGCAGCATTGG	bta-mir-200b
t0055742	25	17	TGAGTGTGTGTGTGTGAGTGTGTGT	bta-mir-574
t0055808	20	17	TGTTTGCAGAGGAAACTGAG	bta-mir-452
t0055866	20	17	ATATAATACAACCTGCTAAG	bta-mir-374b
t0055910	19	17	AATCATTCACGGACAACAC	bta-mir-382
t0055986	23	17	CTCGGCGTGGCGTCGGTCGTGGT	bta-mir-1307
t0056025	21	17	TAGCCGGTCCCCCGCCGTCCC	bta-mir-2904-3
t0056144	19	17	GCCCCTGGGCCTATCCTAG	bta-mir-331
t0056151	18	17	ATGCACCTGGGCAAGGAT	bta-mir-502a-2
t0056193	23	17	TGGTAGACTATGGAACGTAGGCT	bta-mir-379
t0056303	24	17	AAAGGTAGATAGAACAGGTCTTGT	bta-mir-1839
t0056388	23	17	TTCCCTTTGTCATCCTATGCCTG	bta-mir-204
t0056395	26	17	CCCCCGCCGTCCCCGCCGGCGGGCCG	bta-mir-2904-3
t0056640	23	17	CCCCCAGGTGTGATTCTGATTTG	bta-mir-361
t0056804	21	17	TGTAACAGCAACTCCATGTGG	bta-mir-194-1
t0056809	21	17	AGCAGCACACTGTGGTTTGTA	bta-mir-497
t0056922	21	17	TGGCAGTGTCTTAGCTGGTTG	bta-mir-34a
t0056927	25	17	CCCGCCGTCCCCGCCGGCGGGCCGT	bta-mir-2904-3
t0057057	22	17	CCGGGGTCCGGTGCGGAGAGCC	bta-mir-2887-2
t0057121	22	17	ACAGTAGTCTGCACATTGGCTT	bta-mir-199c
t0057126	20	17	ATGGCACTGGTAGAATTCAC	bta-mir-183
t0057204	19	17	TGGGATATCATCATATACT	bta-mir-144
t0057239	19	17	TTATAATACAACCTGATAA	bta-mir-374a
t0057299	19	16	CCCTGAACTAGGGGTCTGG	bta-mir-345
t0057306	24	16	GAAGTTCTGTTATACACTCAGGCT	bta-mir-148b
t0057370	21	16	CTCAGTCAGCCTTGTGGATGT	bta-mir-3431
t0057406	23	16	GTATGTGCCTTTGGACTACATCG	bta-mir-455
t0057429	23	16	TTCATTCGGCTGTCCAGATGTAT	bta-mir-1298
t0057447	21	16	CGGGACCGGGGTCCGGTGCGG	bta-mir-2887-2
t0057482	22	16	TTCTAGTAAGAGTGGCAGTCGA	bta-mir-628
t0057560	22	16	TAGGTAGTTTCCTGTTGTTGGG	bta-mir-196b
t0057667	20	16	ACCGGGGTCCGGTGCGGAGA	bta-mir-2887-2
t0057730	22	16	AAAAACCCGCATGAACTTTTTG	bta-mir-2285l
t0057761	20	16	GGCAGCGCCGCGGGAGCCTC	bta-mir-2904-3
t0057883	20	16	TAGCCGGTCCCCCGCCGTCC	bta-mir-2904-3
t0057944	18	16	TGTGACAGATTGATAACT	bta-mir-542
t0058065	18	16	CTCGGATAGCCGGTCCCC	bta-mir-2904-3
t0058253	22	16	GAGGGACTTTCAGGGGCAGCTG	bta-mir-365-2
t0058371	22	16	AATGCACCTGGGCAAGGATTCT	bta-mir-500
t0058526	19	16	GGATAGCCGGTCCCCCGCC	bta-mir-2904-3
t0058601	20	16	TGCCAAGCCCACGTTCAAAG	bta-mir-6123
t0058620	23	16	GTGCCTACTGAGCTGATATCAGT	bta-mir-24-1
t0058743	21	16	GACCGGGGTCCGGTGCGGAGA	bta-mir-2887-2
t0058805	23	16	AGCTTCTTTACAGTGCTGCCTTG	bta-mir-103-2
t0059203	21	16	TATGGCTTTTCATTCCTATGT	bta-mir-135b
t0059332	21	16	ATAATACATGGTTAACCTCTC	bta-mir-655
t0059517	22	15	TGCCAAGCCCACGTTCAAAGGC	bta-mir-6123
t0059793	22	15	AGGGCTTAGCTGCTTGTGAGCA	bta-mir-27a
t0059794	21	15	ACTAGATTGAGAGCTCCTGGA	bta-mir-28
t0059806	21	15	TGAATTACCGAAGGGCCATAA	bta-mir-183
t0059880	24	15	AGCCGGTCCCCCGCCGTCCCCGCC	bta-mir-2904-3
t0059907	23	15	GTTGAGGTAGTAGGTTGTATGGT	bta-let-7c
t0059915	22	15	AGCCGGTCCCCCGCCGTCCCCG	bta-mir-2904-3
t0060097	20	15	GACCGATTTCTCCTGGTGTT	bta-mir-29d
t0060118	24	15	TAATCCTTGCTACCTGGGTGAGAG	bta-mir-500
t0060191	18	15	TACAGTATAGATGATGTA	bta-mir-144
t0060301	18	15	TGGAGAGAAAGGCAGTTC	bta-mir-185
t0060409	19	15	CATCTTACTGGGCAGCATT	bta-mir-200b
t0060536	19	15	TTGGTCCCCTTCAACCAGC	bta-mir-133b
t0060613	25	15	TGAGAACTGAATTCCATAGGCTGTG	bta-mir-146b
t0060813	23	15	GAATGTTGCTCGGTGAACCCCTT	bta-mir-409a
t0060885	20	15	AAGTTGTTCGTGGTGGATTC	bta-mir-382
t0060956	19	15	TAATGCCCCTAAAAATCCT	bta-mir-365-2
t0061227	23	15	ACTGCAGTGAAGGCACTTGTAGC	bta-mir-17
t0061354	21	15	GGTAAACGACTTGCACATGAA	bta-mir-708
t0061358	22	15	GCCGGTCCCCCGCCGTCCCCGC	bta-mir-2904-3
t0061373	24	15	CGGGACCGGGGTCCGGTGCGGAGA	bta-mir-2887-2
t0061511	22	15	AGACCCTGGTCTGCACTCTGTC	bta-mir-504
t0061613	22	15	CATCTAGACTGTGAGCTTCTAG	bta-mir-708
t0061637	19	15	ATCATAGAGGAAAATCCAT	bta-mir-376b
t0061810	19	15	GCAGCGCCGCGGGAGCCTC	bta-mir-2904-3
t0061820	25	15	TAATCCTTGCTACCTGGGTGAGAGT	bta-mir-500
t0061866	23	15	AAGCTGGGTTGAGAGGGCGAAAA	bta-mir-320a-1
t0061901	21	15	GAGGGACTTTCAGGGGCAGCT	bta-mir-365-2
t0061905	20	15	TAACACTGTCTGGTAAAGAT	bta-mir-141
t0061906	22	15	ATTCCTGGAAATACTGTTCTTG	bta-mir-145
t0061925	19	14	ACTGGACTTGGAGTCAGAA	bta-mir-378c
t0062001	24	14	ACTCGGCGTGGCGTCGGTCGTGGT	bta-mir-1307
t0062297	19	14	TGAGAACTGAATTCCATAG	bta-mir-146a
t0062481	23	14	ACCGATTTCTCCTGGTGTTCAGA	bta-mir-29d
t0062551	25	14	AGGGACTTTTGGGGGCAGATGTGTT	bta-mir-365-1
t0062590	22	14	ATAAACCTGAACGAACTTTTTG	bta-mir-2285e-1
t0062614	21	14	TCCCCCAGGTGTGATTCTGAT	bta-mir-361
t0062627	22	14	TCTTTGGTTATCTAGCTGTATG	bta-mir-9-2
t0062723	32	14	TCGGATAGCCGGTCCCCCGCCGTCCCCGCCGG	bta-mir-2904-3
t0062760	22	14	TGAAGAAATCTAAGGTCTGAGG	bta-mir-1434
t0062944	23	14	TGTAGTGTTTCCTACTTTATGGA	bta-mir-142
t0063226	21	14	AGCCGGTCCCCCGCCGTCCCC	bta-mir-2904-3
t0063308	22	14	CTATACAATCTACTGTCTTTCC	bta-let-7a-3
t0063390	25	14	ACAACCCTAGGAGAGGGTGCCATTC	bta-mir-652
t0063538	23	14	ATCATAGAGGAAAATCCATGTTT	bta-mir-376b
t0063551	23	14	TGACCGATTTCTCCTGGTGTTCA	bta-mir-29d
t0063612	22	14	GGCCTCGGATAGCCGGTCCCCC	bta-mir-2904-3
t0063806	21	14	CAGAGCTTAGCTGATTGGTGA	bta-mir-27b
t0063865	24	14	GGACCGGGGTCCGGTGCGGAGAGC	bta-mir-2887-2
t0063918	23	14	CAGGCCATATTGTGCTGCCTCAA	bta-mir-15a
t0064156	24	14	ACCACAGGGTAGAACCACGGACAG	bta-mir-140
t0064239	20	14	AGGGTTGGGCGGAGGCTTTC	bta-mir-296
t0064398	22	14	CATTATTACTTTTGGTACGCGC	bta-mir-126
t0064520	24	14	AGGTTACCCGAGCAACTTTGCATC	bta-mir-409a
t0064692	22	13	ACAGGTGAGGTTCTTGGGAGCC	bta-mir-125a
t0064702	20	13	AATCCTTGGAACCTAGGTGT	bta-mir-362
t0064859	20	13	TGCTATGCCAACATATTGCC	bta-mir-31
t0064902	21	13	AGATCGACCGTGTTATATTCG	bta-mir-369
t0064918	22	13	ATCTAGACTGTGAGCTTCTAGA	bta-mir-708
t0065211	26	13	GGGACCGGGGTCCGGTGCGGAGAGCC	bta-mir-2887-2
t0065494	20	13	TGGGATATCATCATATACTG	bta-mir-144
t0065568	25	13	TCCTTCATTCCACCGGAGTCTGTCT	bta-mir-205
t0065842	20	13	ACCCGTAGAACCGACCTTGC	bta-mir-99b
t0065898	21	13	CGTCGGGACCGGGGTCCGGTG	bta-mir-2887-2
t0065906	19	13	AAACCCGAACGAACTTTTG	bta-mir-2285o-5
t0066009	21	13	TTCTAGTAAGAGTGGCAGTCG	bta-mir-628
t0066010	20	13	ACCTGGCATACAATGTAGAT	bta-mir-221
t0066024	23	13	AACATAGAGGAAAATCCACATTT	bta-mir-376e
t0066134	21	13	AAAAACCCAGATGAACTTTTT	bta-mir-2284z-2
t0066197	24	13	CGAATGTTGCTCGGTGAACCCCTT	bta-mir-409a
t0066268	20	13	ACCACCGACCGTTGACTGTA	bta-mir-181a-2
t0066317	22	13	TTAGGGCCCTGGCTCCATCTCC	bta-mir-1296
t0066359	18	13	CGGGGTCCGGTGCGGAGA	bta-mir-2887-2
t0066368	21	13	ACTGATTTCTTTTGGTGTTCA	bta-mir-29a
t0066433	21	13	ATGGTTTACCGTCCCACATAC	bta-mir-299
t0066555	18	13	TCGGATAGCCGGTCCCCC	bta-mir-2904-3
t0066557	20	13	GTGCATTGTAGTTGCATTGC	bta-mir-33a
t0066561	23	13	CAACCTGGAGGACTCCATGCTGT	bta-mir-490
t0066582	22	13	GACCGATTTCTCCTGGTGTTCA	bta-mir-29d
t0066702	23	13	TCGGGGTTTTGAGGGCGAGATGA	bta-mir-193b
t0066832	21	13	ATAAAGTAGAAAGCACTACTA	bta-mir-142
t0066858	23	13	TTCCCTTTGTCATCCTTTGCCCA	bta-mir-211
t0066890	18	13	ACCCCACTCCTGGTACCA	bta-mir-4286-2
t0067214	21	13	TATGTAACATGGTCCACTAAC	bta-mir-379
t0067462	22	13	GGGAGCCAGGAAGTATTGATGT	bta-mir-505
t0067468	23	13	TGCGGGGCTAGGGCTAACAGCAG	bta-mir-744
t0067680	29	12	CGTCGGGACCGGGGTCCGGTGCGGAGAGC	bta-mir-2887-2
t0067687	20	12	GCAGCGCCGCGGGAGCCTCG	bta-mir-2904-3
t0067801	21	12	AGGGGTGCTATCTGTGGTTGA	bta-mir-342
t0067847	23	12	TCGTGTCTTGTGTTGCAGCCGGA	bta-mir-187
t0067873	23	12	AGTGGGGAACCCTTCCATGAGGA	bta-mir-491
t0067998	19	12	ATGCGGGATCTTTAGTTGT	bta-mir-3432-2
t0068033	23	12	TTAGGGCCCTGGCTCCATCTCCT	bta-mir-1296
t0068088	23	12	TACTGCATCAGGAACTGATTGGA	bta-mir-217
t0068313	23	12	GACCGGGGTCCGGTGCGGAGAGC	bta-mir-2887-2
t0068621	23	12	AAGGAGCTCACAGTCTATTGAGT	bta-mir-28
t0068886	21	12	GGGACCGGGGTCCGGTGCGGA	bta-mir-2887-2
t0069038	25	12	AAAGGATTCTGCTGTCGGTCCCACT	bta-mir-541
t0069333	19	12	ACGGCAGCGCCGCGGGAGC	bta-mir-2904-3
t0069385	23	12	TAATACAACCTGCTAAGTGTCCT	bta-mir-374b
t0069475	24	12	AGAGGCTGGCCGTGATGAATTCGA	bta-mir-485
t0069775	20	12	CGGGGTCCGGTGCGGAGAGC	bta-mir-2887-2
t0069934	20	12	AAATCTCTGCAGGCAAATGT	bta-mir-216b
t0070044	22	12	GCGGCCCCACGCACCAGGGTAA	bta-mir-874
t0070071	20	12	TTCCCTTTGTCATCCTTTGC	bta-mir-211
t0070082	20	12	AGGCAGTGTAGTTAGCTGAT	bta-mir-34c
t0070483	21	12	ATCAACAGACATTAATTGGGC	bta-mir-421
t0070497	20	12	AGCAGCACACTGTGGTTTGT	bta-mir-497
t0070716	18	12	ATAGTAGACCGTATAGCG	bta-mir-411a
t0070763	22	12	TGAAGGTCTACTGTGTGCCAGG	bta-mir-493
t0070802	21	12	CTCCTGGGGCCCGCACTCTCG	bta-mir-1343
t0070864	21	12	GCTCTGACTTTATTGCACTAC	bta-mir-301a
t0071038	20	11	GTCAGTTTGTCAAATACCCC	bta-mir-223
t0071085	21	11	CCGGTCCCCCGCCGTCCCCGC	bta-mir-2904-3
t0071090	21	11	AGCCACTGCCCACCGCACACT	bta-mir-210
t0071112	21	11	CTGGCCCTCTCTGCCCTTCCG	bta-mir-328
t0071197	23	11	GTCAACACTTGCTGGTTTCCTCT	bta-mir-505
t0071268	20	11	CTGGGAGGTGGATGTTTACT	bta-mir-30b
t0071415	22	11	CATCTAGAGGACTGACTGAAAT	bta-mir-3431
t0071473	22	11	CTATACGGCCTCCTAGCTTTCC	bta-let-7e
t0071522	21	11	TCCGAGCCTGGGTCTCCCTCT	bta-mir-615
t0071577	22	11	TCAGTCTCATCTGCAAAGAAGT	bta-mir-452
t0071604	21	11	ACCCGTCCCGTGCGTCCCCGG	bta-mir-1247
t0071667	22	11	CTTATCAGGTTGTATTATCATT	bta-mir-374b
t0071767	20	11	TTTGTTCGTTCGGCTCGCGT	bta-mir-375
t0071837	23	11	ACTCCATTTGTTTTGATGATGGA	bta-mir-136
t0071903	20	11	CAGTGCAATGATGAAAGGGC	bta-mir-130b
t0072024	20	11	ACCCGTCCCGTGCGTCCCCG	bta-mir-1247
t0072087	20	11	TGGTTTACCGTCCCACATAC	bta-mir-299
t0072169	22	11	CGTCTTACCCAGCAGTGTTTGG	bta-mir-200c
t0072217	20	11	AGGCAGCGGGGTGTAGTGGA	bta-mir-885
t0072267	20	11	CTAGGTATGGTCCCAGGGAT	bta-mir-331
t0072285	26	11	CGGTCCCCCGCCGTCCCCGCCGGCGG	bta-mir-2904-3
t0072380	30	11	ATAGCCGGTCCCCCGCCGTCCCCGCCGGCG	bta-mir-2904-3
t0072434	23	11	AGCCACTGCCCACCGCACACTGC	bta-mir-210
t0072535	22	11	TGAGTGTGTGTGTGTGAGTGTG	bta-mir-574
t0072584	22	11	TGGAAGGCCTGGCTTTGCAGCG	bta-mir-2387
t0072739	19	11	CAGCAGCAATTCATGTTTT	bta-mir-424
t0072942	18	11	TAGTAGACCGTATAGCGT	bta-mir-411a
t0073039	19	11	CATGCCTTGAGTGTAGGAC	bta-mir-532
t0073092	18	11	GATTTCAGTGGAGTGAAG	bta-mir-205
t0073129	20	11	CCTCCCACACCCAAGGCTTG	bta-mir-532
t0073288	26	11	TTAATGCTAATCGTGATAGGGGTTTT	bta-mir-155
t0073426	21	11	GGTCCCCCGCCGTCCCCGCCG	bta-mir-2904-3
t0073434	21	11	GTCGGGACCGGGGTCCGGTGC	bta-mir-2887-2
t0073521	21	11	AAACATGGTTCCGTCAAGCAC	bta-mir-218-1
t0073549	19	11	CACCCGTAGAACCGACCTT	bta-mir-99b
t0073623	20	11	AGATCGACCGTGTTATATTC	bta-mir-369
t0073627	20	11	AACATAGAGGAAATTCCACG	bta-mir-376c
t0073693	18	11	ATCAACAGACATTAATTG	bta-mir-421
t0073914	20	11	CTATACAACCTACTGCCTTC	bta-let-7b
t0073920	24	11	GGTGCAGTGCTGCATCTCTGGTCA	bta-mir-143
t0074010	21	11	AGGGACTTTTGGGGGCAGATG	bta-mir-365-1
t0074112	22	11	TCGACCGGACCTCGACCGGCTC	bta-mir-1307
t0074130	20	11	GAATGTAAAGAAGTATGTAT	bta-mir-1-1
t0074192	22	11	TACAGTAGTCTGCACATTGGCT	bta-mir-199c
t0074208	20	11	GGCCTCGGATAGCCGGTCCC	bta-mir-2904-3
t0074258	22	11	AGGGGTGCTATCTGTGGTTGAG	bta-mir-342
t0074419	23	11	AAAAAGTTCGTTTGGGTTTTTCT	bta-mir-2285e-2
t0074580	24	11	GTATGTGCCTTTGGACTACATCGT	bta-mir-455
t0074662	20	11	ATCAACAGACATTAATTGGG	bta-mir-421
t0074766	21	11	CTATACAATCTACTGTCTTTC	bta-let-7a-3
t0075043	24	10	TATGGCACTGGTAGAATTCACTGT	bta-mir-183
t0075107	18	10	TGAAAAGTTCGTTCGGGT	bta-mir-2284x
t0075223	21	10	AACAAATCACAGTCTGCCATA	bta-mir-7-2
t0075284	22	10	GAGGTCTTCCATGGTGCATTCG	bta-mir-154b
t0075328	22	10	CTGGTTTCACATGGTGGCTTAG	bta-mir-29e
t0075356	22	10	TCTACTGTAGTGTGGGCACTTC	bta-mir-20b
t0075545	18	10	AACCCGTAGATCCGAACT	bta-mir-100
t0075623	20	10	CGGTCCCCCGCCGTCCCCGC	bta-mir-2904-3
t0075684	21	10	GGGGTTCCTGGGGATGGGATT	bta-mir-23a
t0075718	21	10	AGTGGGGAACCCTTCCATGAG	bta-mir-491
t0075737	24	10	GAGGGACTTTCAGGGGCAGCTGTG	bta-mir-365-2
t0075979	24	10	CGCATCCCCTAGGGCATTGGTGTA	bta-mir-324
t0076144	25	10	CGTGCCTACTGAGCTGAAACACAGT	bta-mir-24-2
t0076151	27	10	TCGGGACCGGGGTCCGGTGCGGAGAGC	bta-mir-2887-2
t0076200	22	10	AAAACCCGCATGAACTTTTTGG	bta-mir-2285l
t0076250	22	10	ATGCACCTGGGCAAGGATTCTG	bta-mir-500
t0076310	20	10	TGACCGATTTCTCCTGGTGT	bta-mir-29d
t0076332	22	10	CCCCCAGGTGTGATTCTGATTT	bta-mir-361
t0076426	21	10	ACTGGCCCACAAAGTCCCGCT	bta-mir-193b
t0076711	25	10	TGAGGTAGTAGATTGTATAGTTTTA	bta-let-7f-2
t0076741	18	10	CGGATAGCCGGTCCCCCG	bta-mir-2904-3
t0076809	22	10	CGTCAACACTTGCTGGTTTCCT	bta-mir-505
t0076876	18	10	CAGCGCCGCGGGAGCCTC	bta-mir-2904-3
t0076922	22	10	CTGGACTTGGAGTCAGAAGGCC	bta-mir-378-1
t0077207	22	10	AAAAACCTGAATGAACTTTTTG	bta-mir-2285f-2
t0077369	22	10	ACATGCCTTGAGTGTAGGACCG	bta-mir-532
t0077378	22	10	GCTATGCCAACATATTGCCATC	bta-mir-31
t0077454	22	10	ATACTGCATCAGGAACTGATTG	bta-mir-217
t0077492	19	10	CCTGAACTAGGGGTCTGGA	bta-mir-345
t0077644	25	10	GCAAAGCACACGGCCTGCAGAGAGG	bta-mir-330
t0077703	25	10	CAACCCTAGGAGAGGGTGCCATTCA	bta-mir-652
t0077795	22	10	TCTAGGTATGGTCCCAGGGATC	bta-mir-331
t0077828	21	10	AACACACCTGGTTAACCTCTT	bta-mir-329b
t0077914	24	10	CCCCCAGGTGTGATTCTGATTTGC	bta-mir-361
t0078026	20	10	CAAAACGTGAGGCGCTGCTA	bta-mir-424
t0078105	19	10	ATCAACAGACATTAATTGG	bta-mir-421
t0078216	25	10	AGAGCTTAGCTGATTGGTGAACAGT	bta-mir-27b
t0078335	19	10	GCCTCGGATAGCCGGTCCC	bta-mir-2904-3
t0078433	20	10	GACCGGGGTCCGGTGCGGAG	bta-mir-2887-2
t0078594	24	10	ACTGGACTTGGAGTCAGAAGGCCT	bta-mir-378-1
t0078623	22	10	CCTATTCTTGATTACTTGTTTC	bta-mir-26a-2
t0078668	21	10	AAAATCCGAACGAACTTTTTG	bta-mir-2284aa-3
t0078757	25	10	TTGTACATGGTAGGCTTTCATTCAT	bta-mir-493
t0078852	25	10	AATCCTTGGAACCTAGGTGTGAGTG	bta-mir-362
t0078943	24	10	TATGTGCCTTTGGACTACATCGTG	bta-mir-455
t0079195	19	10	ACCGGGGTCCGGTGCGGAG	bta-mir-2887-2
t0079303	21	10	AATATAACACAGATGGCCTGT	bta-mir-410
t0079664	23	10	TGGAAGGCCTGGCTTTGCAGCGT	bta-mir-2387
t0079921	21	9	CACCCGTCCCGTGCGTCCCCG	bta-mir-1247
t0079946	20	9	GAGGTAGTAGGTTGTGTGGT	bta-let-7b
t0080040	23	9	ACCACCGACCGTTGACTGTACCT	bta-mir-181a-2
t0080083	20	9	TAATCCTTGCTACCTGGGTG	bta-mir-500
t0080107	21	9	AAGCCCTTACCCCAAAAAGCA	bta-mir-129-2
t0080260	20	9	TCTGGCTCCGTGTCTTCACT	bta-mir-149
t0080461	22	9	GTGTGCGGAAATGCTTCTGCTA	bta-mir-147
t0080561	21	9	GTAGAGGAGATGGCGCAGGGG	bta-mir-877
t0080629	21	9	CGGTCCCCCGCCGTCCCCGCC	bta-mir-2904-3
t0080648	31	9	GGATAGCCGGTCCCCCGCCGTCCCCGCCGGC	bta-mir-2904-3
t0080742	20	9	TGGAGACGCGGCCCTGTTGG	bta-mir-139
t0080966	22	9	ACCAATATTATTGTGCTGCTTT	bta-mir-16b
t0081188	20	9	CTATACGACCTGCTGCCTTT	bta-let-7d
t0081222	19	9	AAGTTGTTCGTGGTGGATT	bta-mir-382
t0081363	18	9	CTTGGCACCTAGTAAGTA	bta-mir-1271
t0081441	21	9	TGGGATATCATCATATACTGT	bta-mir-144
t0081498	21	9	CAAATTCGTATCTAGGGGAAT	bta-mir-10a
t0081711	19	9	TGAGTGTGTGTGTGTGAGT	bta-mir-574
t0081730	21	9	GTCATACACGGCTCTCCTCTC	bta-mir-485
t0081874	21	9	TATGTGCCTTTGGACTACATC	bta-mir-455
t0082051	22	9	CAGTGGTTTTACCCTATGGTAG	bta-mir-140
t0082118	19	9	GGGACCGGGGTCCGGTGCG	bta-mir-2887-2
t0082214	25	9	GCCTCGGATAGCCGGTCCCCCGCCG	bta-mir-2904-3
t0082309	21	9	AAACATTCGCGGTGCACTTCT	bta-mir-543
t0082733	22	9	GTGCCTACTGAGCTGATATCAG	bta-mir-24-1
t0082991	22	9	AGCCACTGCCCACCGCACACTG	bta-mir-210
t0083089	22	9	AACACACCTGGTTAACCTCTTT	bta-mir-329b
t0083326	22	9	TATGTAACATGGTCCACTAACT	bta-mir-379
t0083355	22	9	CGGGTGGATCACGATGCAATTT	bta-mir-363
t0083402	23	9	CAACAAATCACAGTCTGCCATAT	bta-mir-7-2
t0083674	23	9	CATCTAGACTGTGAGCTTCTAGA	bta-mir-708
t0083684	18	9	ACCACCGACCGTTGACTG	bta-mir-181a-2
t0083701	24	9	TGTGCAAATCCATGCAAAACTGAT	bta-mir-19b-2
t0083722	21	9	CAACAAATCACAGTCTGCCAT	bta-mir-7-2
t0083771	23	9	CGGGGTCCGGTGCGGAGAGCCCT	bta-mir-2887-2
t0083845	23	9	AGTCATACACGGCTCTCCTCTCT	bta-mir-485
t0084012	23	9	ACCGGGGTCCGGTGCGGAGAGCC	bta-mir-2887-2
t0084086	27	9	TAATCCTTGCTACCTGGGTGAGAGTGC	bta-mir-500
t0084223	21	9	AGTGCAATGATGAAAGGGCAT	bta-mir-130b
t0084393	23	9	CATTATTACTTTTGGTACGCGCT	bta-mir-126
t0084469	20	9	GCGACCCATACTTGGTTTCA	bta-mir-551b
t0084897	21	9	AGGTAGTAGGTTGTATGGTTT	bta-let-7c
t0085143	19	9	GGTAGTAGGTTGTATGGTT	bta-let-7c
t0085191	19	9	CAATGTTTCCACAGTGCAT	bta-mir-33a
t0085202	21	9	GAATGTTGCTCGGTGAACCCC	bta-mir-409a
t0085225	21	9	AATGTTGCTCGGTGAACCCCT	bta-mir-409a
t0085270	20	9	TCAACACTTGCTGGTTTCCT	bta-mir-505
t0085315	25	9	CTGAGAACTGAATTCCATAGGCTGT	bta-mir-146b
t0085340	22	9	TCAGTTATCACAGTGCTGATGC	bta-mir-101-1
t0085508	24	8	GACCGGGGTCCGGTGCGGAGAGCC	bta-mir-2887-2
t0085624	22	8	ACTAGATTGAGAGCTCCTGGAG	bta-mir-28
t0085687	21	8	GCCGGTCCCCCGCCGTCCCCG	bta-mir-2904-3
t0085792	23	8	CTGCAGTGAAGGCACTTGTAGCA	bta-mir-17
t0086272	22	8	CCGGTCCCCCGCCGTCCCCGCC	bta-mir-2904-3
t0086297	18	8	TTCCCTTTGTCATCCTTT	bta-mir-211
t0086592	23	8	ACCAATATTATTGTGCTGCTTTA	bta-mir-16b
t0086703	19	8	CGCATCCCCTAGGGCATTG	bta-mir-324
t0086810	20	8	ACGGGTTAGGCTCTTGGGAG	bta-mir-125b-1
t0087248	21	8	ACTGCCCTAAGTGCTCCTTCT	bta-mir-18a
t0087271	31	8	GATAGCCGGTCCCCCGCCGTCCCCGCCGGCG	bta-mir-2904-3
t0087317	22	8	AGTGGGGAACCCTTCCATGAGG	bta-mir-491
t0087343	23	8	CGTCAACACTTGCTGGTTTCCTC	bta-mir-505
t0087497	19	8	TTGTGACAGATTGATAACT	bta-mir-542
t0087646	23	8	CTGGTTTCACATGGTGGCTTAGA	bta-mir-29e
t0087673	22	8	TATACAATCTACTGTCTTTCCT	bta-let-7a-3
t0087712	21	8	GCCCAAAGGTGAATTTTTTGG	bta-mir-186
t0087786	24	8	AGATCAGAAGGTGATTGTGGCTTT	bta-mir-383
t0087951	19	8	GCGCCGCGGGAGCCTCGGT	bta-mir-2904-3
t0087956	21	8	AAACAAACATGGTGCACTTCT	bta-mir-495
t0087965	21	8	TACGTAGATATATATGTATTT	bta-mir-1277
t0088156	21	8	CTGGGAGAGGGTTGTTTACTC	bta-mir-30c
t0088160	18	8	TAATGCCCCTAAAAATCC	bta-mir-365-2
t0088222	18	8	ACCATCGACCGTTGATTG	bta-mir-181a-1
t0088248	22	8	ATGCTGACATATTTACTAGAGG	bta-mir-628
t0088310	22	8	AGAGGATACCCTTTGTATGTTC	bta-mir-1185
t0088432	20	8	ATCATAGAGGAAAATCCATG	bta-mir-376b
t0088622	25	8	TGAGGTAGTAGATTGTATAGTTGTG	bta-let-7f-1
t0088625	22	8	TCCAGCATCAGTGATTTTGTTG	bta-mir-338
t0088628	18	8	TAACACTGTCTGGTAAAG	bta-mir-141
t0088856	21	8	CCTATTCTCGGTTACTTGCAC	bta-mir-26a-1
t0089131	18	8	TTCAACGGGTATTTATTG	bta-mir-95
t0089314	23	8	AACAAACATGGTGCACTTCTTTT	bta-mir-495
t0089359	19	8	AGGTAGATAGAACAGGTCT	bta-mir-1839
t0089458	21	8	CTGCGCTTGGATTTCGTTCCC	bta-mir-191
t0089645	21	8	AGGGACTTTCAGGGGCAGCTG	bta-mir-365-2
t0089663	21	8	GCTACTTCACAACACCAGGGT	bta-mir-138-1
t0089739	19	8	GGGTTCCTGGCATGCTGAT	bta-mir-23b
t0089937	24	8	TGGTAGACTATGGAACGTAGGCTT	bta-mir-379
t0090093	20	8	TTTGGCAATGGTAGAACTCA	bta-mir-182
t0090227	21	8	AAGTTGTTCGTGGTGGATTCG	bta-mir-382
t0090262	21	8	GTATGTGCCTTTGGACTACAT	bta-mir-455
t0090309	24	8	CCGGGGTCCGGTGCGGAGAGCCCT	bta-mir-2887-2
t0090316	23	8	TTATAAAGCAATGAGACTGATTG	bta-mir-340
t0090362	24	8	TGAAACATACACGGGAAACCTCTT	bta-mir-494
t0090557	19	8	AATGGCGCCACTAGGGTTG	bta-mir-652
t0090673	23	8	CCGCACTGTGGGTACTTGCTGCT	bta-mir-106b
t0090684	21	8	GGAATGTAAAGAAGTATGTAT	bta-mir-1-1
t0090691	23	8	AACACACCTATTCAAGGATTCAA	bta-mir-362
t0090780	21	8	GATTCCTGGAAATACTGTTCT	bta-mir-145
t0091282	22	8	AACCATCGACCGTTGATTGTAC	bta-mir-181a-1
t0091391	25	8	CAGTGCAATAGTATTGTCAAAGCAT	bta-mir-301a
t0091433	20	8	CACTAGATTGAGAGCTCCTG	bta-mir-28
t0091852	18	8	CCTGAACTAGGGGTCTGG	bta-mir-345
t0091882	21	8	AGTGCAATGTTAAAAGGGCAT	bta-mir-130a
t0091947	18	8	GATAGCCGGTCCCCCGCC	bta-mir-2904-3
t0091949	22	8	ACAAGTCAGGCTCTTGGGACCT	bta-mir-125b-2
t0091960	21	8	TCCATTACACTACCCTGCCTC	bta-mir-885
t0092258	19	8	CGTCGGGACCGGGGTCCGG	bta-mir-2887-2
t0092272	23	8	TGTGCAAATCTATGCAAAACTGA	bta-mir-19a
t0092736	21	7	CCAATATTGGCTGTGCTGCTC	bta-mir-195
t0092889	25	7	CAAGTCACTAGTGGTTCCGTTTAGT	bta-mir-224
t0092952	21	7	GACCGATTTCTCCTGGTGTTC	bta-mir-29d
t0092969	18	7	ATGCGGGATCTTTAGTTG	bta-mir-3432-2
t0092975	25	7	GAGGGACTTTCAGGGGCAGCTGTGT	bta-mir-365-2
t0093153	21	7	ACAGATTCGATTCTAGGGGAA	bta-mir-10b
t0093392	21	7	CCACTGCCCCAGGTGCTGCTG	bta-mir-324
t0093482	32	7	CCTCGGATAGCCGGTCCCCCGCCGTCCCCGCC	bta-mir-2904-3
t0093572	26	7	CGGGACCGGGGTCCGGTGCGGAGAGC	bta-mir-2887-2
t0093879	21	7	ACAAATCACAGTCTGCCATAT	bta-mir-7-2
t0093989	24	7	ACAGGGTAGAACCACGGACAGGAT	bta-mir-140
t0094005	24	7	AAACAAACATGGTGCACTTCTTTT	bta-mir-495
t0094018	22	7	TGGTCCCCTTCAACCAGCTGTA	bta-mir-133a-1
t0094022	19	7	AGGCAGTGTAGTTAGCTGA	bta-mir-34c
t0094348	22	7	AAACATGGTTCCGTCAAGCACC	bta-mir-218-1
t0094395	18	7	CGAATGTTGCTCGGTGAA	bta-mir-409a
t0094538	21	7	TTGGTCCCCTTCAACCAGCTA	bta-mir-133b
t0094805	21	7	AAAACCCGCATGAACTTTTTG	bta-mir-2285l
t0095117	22	7	AAAAGTTCGTTCGGGTTTTTCT	bta-mir-2284y-5
t0095143	21	7	CAGATTCGATTCTAGGGGAAT	bta-mir-10b
t0095712	18	7	TACCCATTGCATATCGGA	bta-mir-660
t0095800	19	7	TCGGGACCGGGGTCCGGTG	bta-mir-2887-2
t0095915	19	7	CCGGGGTCCGGTGCGGAGA	bta-mir-2887-2
t0095985	22	7	ACTGTTTGCAGAGGAAACTGAG	bta-mir-452
t0096108	23	7	AAAAGGTAGATAGAACAGGTCTT	bta-mir-1839
t0096355	22	7	ACATACTTCTTTATGTGCCCAT	bta-mir-1-1
t0096419	24	7	AAGGAGCTTACAATCTAGCTGGGG	bta-mir-708
t0096423	21	7	CTCCTGACTCCAGGTCCTGTG	bta-mir-378-1
t0096577	21	7	TCGTGTCTTGTGTTGCAGCCG	bta-mir-187
t0096589	26	7	TCGGGACCGGGGTCCGGTGCGGAGAG	bta-mir-2887-2
t0096647	21	7	TTCAACGGGTATTTATTGAGC	bta-mir-95
t0096659	21	7	ACTCTTTCCCTGTTGCACTAC	bta-mir-130b
t0096966	24	7	AAAGGATTCTGCTGTCGGTCCCAC	bta-mir-541
t0097057	23	7	CCAATATTGGCTGTGCTGCTCCA	bta-mir-195
t0097204	21	7	ACAGGTGAGGTTCTTGGGAGC	bta-mir-125a
t0097457	24	7	GGGAGCCAGGAAGTATTGATGTTT	bta-mir-505
t0098018	26	7	TGAGAACTGAATTCCATAGGCTGTGA	bta-mir-146b
t0098022	23	7	GAAAAGTTCGTTCGGGTTTTTCC	bta-mir-2284x
t0098102	19	7	AACTGTTTGCAGAGGAAAC	bta-mir-452
t0098115	21	7	CTGTTTGCAGAGGAAACTGAG	bta-mir-452
t0098228	22	7	ATCACACAAAGGCAACTTTTGT	bta-mir-377
t0098276	20	7	TCGGGGATCATCATGTCACG	bta-mir-542
t0098475	24	7	CTGGTTTCACATGGTGGCTTAGAT	bta-mir-29e
t0098523	21	7	CGGGAACGTCGGGACTGGAGC	bta-mir-1247
t0098552	23	7	ACTGTTTGCAGAGGAAACTGAGA	bta-mir-452
t0098601	21	7	CAAAAGTTCGTTCGGGTTTTT	bta-mir-2284y-4
t0098925	23	7	TATGGCTTTTTATTCCTATGTGA	bta-mir-135a-1
t0099451	18	7	AAGGTAGATAGAACAGGT	bta-mir-1839
t0099656	24	7	CAACCCTAGGAGAGGGTGCCATTC	bta-mir-652
t0100039	24	7	TTTGGTCCCCTTCAACCAGCTGTA	bta-mir-133a-1
t0100127	20	7	AGAGGTAAAAAATTGATTTG	bta-mir-6119
t0100296	21	7	ACAAGTCAGGCTCTTGGGACC	bta-mir-125b-2
t0100411	21	7	GTGCCTACTGAGCTGATATCA	bta-mir-24-1
t0100566	19	7	TCGGGGATCATCATGTCAC	bta-mir-542
t0100767	20	7	TCTAGTAAGAGTGGCAGTCG	bta-mir-628
t0101356	27	7	GCCGGTCCCCCGCCGTCCCCGCCGGCG	bta-mir-2904-3
t0101527	19	7	TGGTCCCCTTCAACCAGCT	bta-mir-133b
t0101619	19	7	TTTGGTCCCCTTCAACCAG	bta-mir-133b
t0101716	18	7	TCCAGCATCAGTGATTTT	bta-mir-338
t0102000	24	6	TGTCAGTTTGTCAAATACCCCAAG	bta-mir-223
t0102139	23	6	GGGACTTTTGGGGGCAGATGTGT	bta-mir-365-1
t0102170	20	6	CAAGCTCGCTTCTATGGGTC	bta-mir-99a
t0102568	22	6	AATCACTAACCACACGGCCAGG	bta-mir-34c
t0102641	22	6	GAGGGCCCCCCCCAATCCTGTT	bta-mir-296
t0103717	23	6	CACTGGACTTGGAGTCAGAAGGC	bta-mir-378-2
t0104123	19	6	CAAGCTCGCTTCTATGGGT	bta-mir-99a
t0104251	22	6	GGGGTTCCTGGGGATGGGATTT	bta-mir-23a
t0104429	24	6	TGGAGACGCGGCCCTGTTGGAGTA	bta-mir-139
t0104510	23	6	GGCTTCCGTGCCTGCAGATGTCT	bta-mir-2331
t0104547	19	6	CATTATTACTTTTGGTACG	bta-mir-126
t0104565	20	6	TATGTGCCTTTGGACTACAT	bta-mir-455
t0104707	22	6	CGGGGTCCGGTGCGGAGAGCCC	bta-mir-2887-2
t0104776	20	6	AGGGACTTTTGGGGGCAGAT	bta-mir-365-1
t0104977	21	6	TTGCATATGTAGGATGTCCCA	bta-mir-448
t0105042	32	6	CGGATAGCCGGTCCCCCGCCGTCCCCGCCGGC	bta-mir-2904-3
t0105292	23	6	TTTGACAAGCTGAGTTGGACACT	bta-mir-223
t0105485	19	6	AGAGCTTAGCTGATTGGTG	bta-mir-27b
t0105516	20	6	GTAGTGTTTCCTACTTTATG	bta-mir-142
t0105558	18	6	GGGGTCCGGTGCGGAGAG	bta-mir-2887-2
t0105600	19	6	GTCAGTTTGTCAAATACCC	bta-mir-223
t0105753	19	6	GAGAGATCAGAGGCGCAGA	bta-mir-6529
t0105859	23	6	CAGAGCTTAGCTGATTGGTGAAC	bta-mir-27b
t0105997	20	6	AATGTTTCCACAGTGCATCA	bta-mir-33a
t0106230	23	6	AAAGGATTCTGCTGTCGGTCCCA	bta-mir-541
t0106538	21	6	GCAAAGCACACGGCCTGCAGA	bta-mir-330
t0106759	18	6	GGATAGCCGGTCCCCCGC	bta-mir-2904-3
t0106774	22	6	GTCAGTGCATGACAGAACTTGG	bta-mir-152
t0106857	19	6	GTAGAGGAGATGGCGCAGG	bta-mir-877
t0106902	23	6	CCGGGGTCCGGTGCGGAGAGCCC	bta-mir-2887-2
t0106997	21	6	CAAAGCACACGGCCTGCAGAG	bta-mir-330
t0107064	31	6	TACCCTGTAGAACCGAATTTGTGTGGTATCC	bta-mir-10b
t0107179	20	6	CGGGAACGTCGGGACTGGAG	bta-mir-1247
t0107244	21	6	TATATATATATATGTACGTAT	bta-mir-1277
t0107379	21	6	ATGCACCTGGGCAAGGATTCA	bta-mir-502a-2
t0107459	22	6	CTGGGAGGTGGATGTTTACTTC	bta-mir-30b
t0107844	20	6	CCACCTCCCCTGCAAACGTC	bta-mir-1306
t0108029	22	6	ATTGTCCTTGCTGTTTGGAGAT	bta-mir-2355
t0108203	22	6	CCACTGCCCCAGGTGCTGCTGG	bta-mir-324
t0108322	22	6	AACTATACAATCTATTGCCTTC	bta-let-7f-1
t0108350	20	6	TGAAACATACACGGGAAACC	bta-mir-494
t0108519	24	6	TCAGGGTAGTGATGTTGCCCCCTC	bta-let-7b
t0108521	18	6	TAGCCGGTCCCCCGCCGT	bta-mir-2904-3
t0108526	20	6	ACGCACAGCACCTCACTGAG	bta-mir-3957
t0108594	21	6	TTATCAGGTTGTATTGTAATT	bta-mir-374a
t0108674	24	6	GGCTTCTTTACAGTGCTGCCTTGT	bta-mir-103-1
t0108687	21	6	GCGACCCATACTTGGTTTCAG	bta-mir-551b
t0108882	20	6	CGCATCCCCTAGGGCATTGG	bta-mir-324
t0109032	23	6	TGGTCGACCAGTTGGAAAGTAAT	bta-mir-412
t0109135	18	6	CATTATTACTTTTGGTAC	bta-mir-126
t0109367	21	6	GAAGAAATCTAAGGTCTGAGG	bta-mir-1434
t0109427	22	6	TATATATATATATGTACGTATG	bta-mir-1277
t0109707	21	6	ATACAATCTACTGTCTTTCCT	bta-let-7a-3
t0109715	19	6	CTGTACTGAGCTGCCCCGA	bta-mir-486
t0109779	20	6	AACACACCTGGTTAACCTCT	bta-mir-329b
t0110290	20	6	TATGGCACTGGTAGAATTCA	bta-mir-183
t0110297	22	6	CTTGGCACCTAGTAAGTACTCA	bta-mir-1271
t0110303	20	6	CCAATATTGGCTGTGCTGCT	bta-mir-195
t0110438	20	6	GGTCCCCCGCCGTCCCCGCC	bta-mir-2904-3
t0111043	22	6	AAAAAGTTCGTTCGGGTTTTTC	bta-mir-2284y-7
t0111074	24	6	TTAGGGCCCTGGCTCCATCTCCTT	bta-mir-1296
t0111102	21	6	TTTCCTATGCATATACTTCTT	bta-mir-202
t0111166	20	6	CTTATCAGGTTGTATTGTAA	bta-mir-374a
t0111245	20	6	GGATAGCCGGTCCCCCGCCG	bta-mir-2904-3
t0111297	22	6	GCTGGTTTCATATGGTGGTTTA	bta-mir-29b-1
t0111543	19	6	TCAGGGTAGTGATGTTGCC	bta-let-7b
t0112038	23	6	TGAGAACTGAATTCCATAGGTTG	bta-mir-146a
t0112207	21	6	AAAAAGTTCGTTCGGGTTTTT	bta-mir-2284y-7
t0112246	21	6	CGTCTTACCCAGCAGTGTTTG	bta-mir-200c
t0112262	23	6	AGATCAGAAGGTGATTGTGGCTT	bta-mir-383
t0112277	21	6	TAGGTAGTTTCCTGTTGTTGG	bta-mir-196b
t0112360	22	6	CGAATGTTGCTCGGTGAACCCC	bta-mir-409a
t0112533	20	6	TGGTTTTGTTTGGGTTTGTT	bta-mir-331
t0112951	22	6	TGGGGAGCGGCCCCCGGGCGGG	bta-mir-1343
t0113282	19	6	CCCATAAAGTAGAAAGCAC	bta-mir-142
t0113606	18	6	GAGGTAGTAGGTTGTGTG	bta-let-7b
t0113955	18	6	TAAAGTGCTGACAGTGCA	bta-mir-106b
t0114317	21	5	AATCACTAACCACACGGCCAG	bta-mir-34c
t0114536	21	5	AATCAGCAAGTATACTGCCCT	bta-mir-34a
t0114624	20	5	ATAATACATGGTTAACCTCT	bta-mir-655
t0114753	18	5	AGGCAGTGTAGTTAGCTG	bta-mir-34c
t0115171	21	5	ATAAACCTGAACGAACTTTTT	bta-mir-2285e-1
t0115218	18	5	TGAGGGGCAGAGAGCGAG	bta-mir-423
t0115225	22	5	ACAGATTCGATTCTAGGGGAAT	bta-mir-10b
t0115515	22	5	ATCATACATGGTTGACCTTTTT	bta-mir-154b
t0115578	24	5	TAATTCTTGCTCCCCAGGTGAGAG	bta-mir-502b
t0115583	22	5	CACTGGACTTGGAGTCAGAAGG	bta-mir-378-2
t0115712	21	5	TATGTGGGACGGTAAACCGCT	bta-mir-299
t0115809	22	5	TTCTAGGTATGGTCCCAGGGAT	bta-mir-331
t0116051	20	5	ACAGGTGAGGTTCTTGGGAG	bta-mir-125a
t0116334	23	5	CCACTAGATTGAGAGCTCCTGGA	bta-mir-28
t0116486	20	5	CTGGCCCTCTCTGCCCTTCC	bta-mir-328
t0116832	23	5	TCAGGGTAGTGATGTTGCCCCCT	bta-let-7b
t0117224	22	5	GGATATCATCATATACTGTAAG	bta-mir-144
t0117398	22	5	AATACAACCTGCTAAGTGTCCT	bta-mir-374b
t0117426	25	5	AACCTGGCATACAATGTAGATTTCT	bta-mir-221
t0117522	24	5	ACATGCCTTGAGTGTAGGACCGTT	bta-mir-532
t0117659	23	5	GGAGTATTGTTTCTGCTGCCCGG	bta-mir-503
t0117728	23	5	CTGGACTTGGAGTCAGAAGGCCT	bta-mir-378-1
t0118106	21	5	GGGACTTTTGGGGGCAGATGT	bta-mir-365-1
t0118347	22	5	TATGGCTTTTTATTCCTATGTG	bta-mir-135a-1
t0118354	23	5	CGGCCCCACGCACCAGGGTAAGA	bta-mir-874
t0118403	23	5	TCTAGGTATGGTCCCAGGGATCC	bta-mir-331
t0118437	22	5	AATCACTAGTTCCACTGCCATC	bta-mir-34b
t0118477	20	5	CCGGTCCCCCGCCGTCCCCG	bta-mir-2904-3
t0118562	22	5	AGCAAATCATTTTTTACTCTCC	bta-mir-6119
t0118895	20	5	CACCCGTCCCGTGCGTCCCC	bta-mir-1247
t0118986	23	5	CTGAAAAGTTCGTTCGGGTTTTT	bta-mir-2284x
t0119148	21	5	TCCCCCGCCGTCCCCGCCGGC	bta-mir-2904-3
t0119223	22	5	ATAAAGCTAGATAACCGAAAGT	bta-mir-9-2
t0119353	23	5	GTCCCCCGCCGTCCCCGCCGGCG	bta-mir-2904-3
t0119383	23	5	AACCCGTAGATCCGAACTTGTGG	bta-mir-100
t0119445	24	5	TGAGAACTGAATTCCATAGGTTGT	bta-mir-146a
t0119600	23	5	GGTGGATATTCCTTCTATGTTTA	bta-mir-376e
t0119841	25	5	TGGTAGACTATGGAACGTAGGCTTT	bta-mir-379
t0119976	24	5	GTGAGGTAGTAGGTTGTGTGGTTT	bta-let-7b
t0120094	23	5	AGTTTTGCAGGTTTGCATCCAGC	bta-mir-19b
t0120131	20	5	GCCGGTCCCCCGCCGTCCCC	bta-mir-2904-3
t0120207	21	5	AAAAACCCGCATGAACTTTTT	bta-mir-2285l
t0120384	21	5	TGGACTTGGAGTCAGAAGGCT	bta-mir-378-2
t0120475	29	5	GTCGGGACCGGGGTCCGGTGCGGAGAGCC	bta-mir-2887-2
t0120610	19	5	CCGGTCCCCCGCCGTCCCC	bta-mir-2904-3
t0120687	23	5	CTGCTATGCCAACATATTGCCAT	bta-mir-31
t0120947	18	5	AAAAGTTCGTTCGGGTTT	bta-mir-2284y-7
t0121246	21	5	TCAGTCTCATCTGCAAAGAAG	bta-mir-452
t0121248	19	5	TCGGGGTTTTGAGGGCGAG	bta-mir-193b
t0121481	21	5	AAAGGTAGATAGAACAGGTCT	bta-mir-1839
t0121962	24	5	AATGCACCTGGGCAAGGATTCTGA	bta-mir-500
t0122076	23	5	AGCTTCTTTACAGTGTTGCCTTG	bta-mir-107
t0122252	23	5	CCCATAAAGTAGAAAGCACTACT	bta-mir-142
t0123052	21	5	AAAAAGTTTGTTTGGGTTTTT	bta-mir-2284z-2
t0123188	22	5	TACTGCAATGCAAGCACTTCTT	bta-mir-106a
t0123232	20	5	TCTGAGATGAAGCACTGTAG	bta-mir-143
t0124016	23	5	AATGGCGCCACTAGGGTTGTGCA	bta-mir-652
t0124191	21	5	AATACTGTCTGGTAATGCCGT	bta-mir-429
t0124240	21	5	CAAAAAGTTCGTTTGGGTTTT	bta-mir-2285e-2
t0124252	21	5	GCTGGTTTCATATGGTGGTTT	bta-mir-29b-1
t0124390	26	5	TGAGGTAGTAGGTTGTGTGGTTTCAG	bta-let-7b
t0124531	22	5	AACCTGGCATACAATGTAGATT	bta-mir-221
t0124838	23	5	ACATACTTCTTTATGTACCCATA	bta-mir-1-2
t0125001	19	5	CATCATCGTCTCAAATGAG	bta-mir-136
t0125511	20	5	GCCCAAAGGTGAATTTTTTG	bta-mir-186
t0125589	20	5	CTGCGCAAGCTACTGCCTTG	bta-let-7i
t0125790	25	5	TCGGGACCGGGGTCCGGTGCGGAGA	bta-mir-2887-2
t0126546	20	5	GGGACCGGGGTCCGGTGCGG	bta-mir-2887-2
t0126623	20	5	AGGCGGAGACTTGGGCAATT	bta-mir-25
t0126684	21	5	GGCCTCGGATAGCCGGTCCCC	bta-mir-2904-3
t0126848	22	5	CCTGTGCCTTTTACCTCTTTAA	bta-mir-6529
t0126930	25	5	TGAGGGACTTTTGGGGGCAGATGTG	bta-mir-365-1
t0127097	22	5	ACAGGGTAGAACCACGGACAGG	bta-mir-140
t0127227	23	5	CTCCTGGGGCCCGCACTCTCGCT	bta-mir-1343
t0127433	20	5	AGGGACTTTCAGGGGCAGCT	bta-mir-365-2
t0127676	21	5	GGTGGATATTCCTTCTATGTT	bta-mir-376e
t0128077	18	5	ATAGCCGGTCCCCCGCCG	bta-mir-2904-3
t0128161	22	5	CAGAGCTTAGCTGATTGGTGAA	bta-mir-27b
t0128247	21	5	CGTCAACCATCCAGCTGTTTG	bta-mir-2483
t0128510	22	5	TCTAGTAAGAGTGGCAGTCGAA	bta-mir-628
t0128561	25	5	CGGGACCGGGGTCCGGTGCGGAGAG	bta-mir-2887-2
t0128688	22	5	ACAGTACTGTGATAACTGAAGA	bta-mir-101-2
t0128734	24	5	TAAAGTGCTGACAGTGCAGATAGT	bta-mir-106b
t0129025	23	5	TTGGACGGAGAACTGATAAGGGT	bta-mir-184
t0129168	21	5	ACAGACATTAATTGGGCGCCT	bta-mir-421
t0129173	21	5	CAAATCATTTTTTACTCTCCA	bta-mir-6119
t0129350	21	5	TTTGACAAGCTGAGTTGGACA	bta-mir-223
t0129371	22	5	TCCGTCAACCATCCAGCTGTTT	bta-mir-2483
t0129391	23	5	CAAAAAGTTCGTTTGGGTTTTTC	bta-mir-2285e-2
t0129449	25	5	TTAGGGCCCTGGCTCCATCTCCTTT	bta-mir-1296
t0129571	24	5	TGAGGGACTTTTGGGGGCAGATGT	bta-mir-365-1
t0129937	23	5	ACCAGTAGGCCGAGGCCCCTCAC	bta-mir-665
t0130003	23	5	GCCGGTCCCCCGCCGTCCCCGCC	bta-mir-2904-3
t0130083	23	5	TACAGTAGTCTGCACATTGGCTT	bta-mir-199c
t0130103	25	5	GAAAAGCTGGGTTGAGAGGGCGAAA	bta-mir-320a-1
t0130108	20	5	AGCCGGTCCCCCGCCGTCCC	bta-mir-2904-3
t0130200	19	5	ATTCCTGGAAATACTGTTC	bta-mir-145
t0130441	22	5	AAACCCGAACGAACTTTTGGGC	bta-mir-2285o-5
t0130593	20	5	AACACACCTATTCAAGGATT	bta-mir-362
t0130751	19	5	CATCTTACCGGACAGTGCT	bta-mir-200a
t0131023	21	5	ACCGATTTCTCCTGGTGTTCA	bta-mir-29d
t0131120	21	5	TGCCTGTCTACACTTGCTGTG	bta-mir-214
t0131136	21	5	GTCCCCCGCCGTCCCCGCCGG	bta-mir-2904-3
t0131311	21	5	CTTGGCACCTAGTAAGTACTC	bta-mir-1271
t0131413	22	5	ATTGGGAACATTTTGCATTCAT	bta-mir-450a-2
t0131473	21	5	ACTGCTGAGCCAGCACTTCCC	bta-mir-93
t0131966	25	5	TGGAATGTAAAGAAGTATGTATTTT	bta-mir-1-2
t0132035	22	4	AAAACATGGTTCCGTCAAGCAC	bta-mir-218-1
t0132248	23	4	GGATATCATCATATACTGTAAGT	bta-mir-144
t0132422	23	4	TATTGCACTCGTCCCGGCCTCCG	bta-mir-92b
t0132717	22	4	CGGCCCCACGCACCAGGGTAAG	bta-mir-874
t0132911	19	4	GAGGGCCCCCCCCAATCCT	bta-mir-296
t0133055	20	4	AAAACGTGAGGCGCTGCTAT	bta-mir-424
t0133395	19	4	AACCCGTAGATCCGAACTT	bta-mir-100
t0134178	22	4	AGCTGCCAGTTGAAGAACTGTT	bta-mir-22
t0134277	27	4	TCCCCCGCCGTCCCCGCCGGCGGGCCG	bta-mir-2904-3
t0134614	19	4	ACCATCGACCGTTGATTGT	bta-mir-181a-1
t0134948	24	4	AACCTGGCATACAATGTAGATTTC	bta-mir-221
t0135105	22	4	TGGGATATCATCATATACTGTA	bta-mir-144
t0135107	18	4	CCGGGGTCCGGTGCGGAG	bta-mir-2887-2
t0135254	23	4	TAGGTAGTTTCCTGTTGTTGGGA	bta-mir-196b
t0135425	24	4	TCTTGGAGTAGGTCATTGGGTGGA	bta-mir-432
t0135445	20	4	TTTCAGTCGGATGTTTACAG	bta-mir-30e
t0135707	19	4	ACTGCCCCAGGTGCTGCTG	bta-mir-324
t0135718	19	4	CACCCCACTCCTGGTACCA	bta-mir-4286-2
t0135895	22	4	AGATCGACCGTGTTATATTCGC	bta-mir-369
t0135951	21	4	TCTTTGGTTATCTAGCTGTAT	bta-mir-9-2
t0136503	20	4	AGCAGCAATTCATGTTTTGA	bta-mir-424
t0136804	25	4	TCCCCCGCCGTCCCCGCCGGCGGGC	bta-mir-2904-3
t0137131	21	4	ACGCACAGCACCTCACTGAGC	bta-mir-3957
t0137204	22	4	TGTTTGCAGAGGAAACTGAGAC	bta-mir-452
t0137322	33	4	CTCGGATAGCCGGTCCCCCGCCGTCCCCGCCGG	bta-mir-2904-3
t0137379	18	4	TAATCCTTGCTACCTGGG	bta-mir-500
t0137584	24	4	TGGCAGTGTCTTAGCTGGTTGTTG	bta-mir-34a
t0137682	22	4	GCGCTCCTCGAGGCCAGAGCCC	bta-mir-339a
t0137685	22	4	GCACTGGACTTGGAGTCAGAAG	bta-mir-378-2
t0137701	20	4	TATGTAACACGGTCCACTAA	bta-mir-411a
t0137960	21	4	CCGTCCCCGCCGGCGGGCCGT	bta-mir-2904-3
t0138591	22	4	GAGCTTTTGGCCCGGGTTATAC	bta-mir-208a
t0138903	22	4	CTGGGAGAGGGTTGTTTACTCC	bta-mir-30c
t0139155	20	4	CTTTCAGTCAGATGTTTGCT	bta-mir-30d
t0139348	22	4	GGTGCCTACTGAGCTGATATCA	bta-mir-24-1
t0139497	20	4	TGGGAGGTGGATGTTTACTT	bta-mir-30b
t0139776	20	4	ACCATCGACCGTTGATTGTA	bta-mir-181a-1
t0140055	22	4	TAGGTTATCCGTGTAGCCTTCG	bta-mir-154a
t0140697	19	4	GACCGGGGTCCGGTGCGGA	bta-mir-2887-2
t0140741	20	4	GAAGAAATCTAAGGTCTGAG	bta-mir-1434
t0140852	18	4	TAGCAGCGGGAACAGTAC	bta-mir-503
t0141137	26	4	ACAACCCTAGGAGAGGGTGCCATTCA	bta-mir-652
t0141189	24	4	TGATATGTTTGATATATTAGGTTG	bta-mir-190a
t0141283	22	4	CGCCGTCCCCGCCGGCGGGCCG	bta-mir-2904-3
t0141389	21	4	GCTATTTCACGACACCAGGGT	bta-mir-138-2
t0141613	23	4	TAGTGCAATATTGCTTATAGGGT	bta-mir-454
t0141703	23	4	TAATTCTTGCTCCCCAGGTGAGA	bta-mir-502b
t0141911	19	4	AAGGAGCTCACAGTCTATT	bta-mir-28
t0142035	19	4	CGGGAACGTCGGGACTGGA	bta-mir-1247
t0142295	19	4	GGTTTTGTTTGGGTTTGTT	bta-mir-331
t0142436	22	4	TCCAGTATTAACTGTGCTGCTG	bta-mir-16a
t0143048	25	4	TAGCAGCACATAATGGTTTGTGGAT	bta-mir-15a
t0143081	18	4	TAGGTAGTTTCATGTTGT	bta-mir-196a-1
t0143139	23	4	CTTTCAGTCGGATGTTTGCAGCT	bta-mir-30a
t0143231	21	4	ATCTAGAGGACTGACTGAAAT	bta-mir-3431
t0143723	23	4	ACATACTTCTTTATGTGCCCATA	bta-mir-1-1
t0143859	20	4	AAGCTCGCTTCTATGGGTCT	bta-mir-99a
t0143978	18	4	CAAGCTCGCTTCTATGGG	bta-mir-99a
t0144022	22	4	TGTTGTACTTTTTTTTTTGTTC	bta-mir-3613
t0144534	19	4	ACCCGTCCCGTGCGTCCCC	bta-mir-1247
t0144807	21	4	GCTGGGAAGGCAAAGGGACGT	bta-mir-204
t0144986	23	4	TCCAGTATTAACTGTGCTGCTGA	bta-mir-16a
t0145018	23	4	AAAAACCCGCATGAACTTTTTGG	bta-mir-2285l
t0145473	22	4	TTGACAAGCTGAGTTGGACACT	bta-mir-223
t0146132	19	4	TGGCAGTGTCTTAGCTGGT	bta-mir-34a
t0146887	19	4	AGGGTTGGGCGGAGGCTTT	bta-mir-296
t0146929	25	4	CGCATCCCCTAGGGCATTGGTGTAA	bta-mir-324
t0146987	18	4	ACCATCGACCGTTGAGTG	bta-mir-181c
t0147135	19	4	CGGTCCCCCGCCGTCCCCG	bta-mir-2904-3
t0147383	23	4	GTGAGGTAGTAGGTTGTGTGGTT	bta-let-7b
t0148168	24	4	GCTGGTTTCATATGGTGGTTTAGA	bta-mir-29b-1
t0148368	21	4	TCATGATGGGCTCCTCGGTGT	bta-mir-433
t0148442	19	4	CAGTGCAATGATGAAAGGG	bta-mir-130b
t0148755	19	4	CCTCCCACACCCAAGGCTT	bta-mir-532
t0148945	19	4	TGGACGGAGAACTGATAAG	bta-mir-184
t0148957	21	4	AGCTGCCAGTTGAAGAACTGT	bta-mir-22
t0149089	22	4	AAATGGTACCCTAGTGACTACA	bta-mir-224
t0149161	24	4	AGGGCTTAGCTGCTTGTGAGCAGG	bta-mir-27a
t0149293	18	4	TCGGGACCGGGGTCCGGT	bta-mir-2887-2
t0149650	24	4	AAAAGGTAGATAGAACAGGTCTTG	bta-mir-1839
t0149687	20	4	ATAATACAACCTGCTAAGTG	bta-mir-374b
t0149804	22	4	TGGCAGTGTATTGTTAGCTGGT	bta-mir-449a
t0149819	21	4	CATCATCGTCTCAAATGAGTC	bta-mir-136
t0149868	22	4	AGGTTATCCGTGTTGTCTTCTC	bta-mir-494
t0150018	25	4	GAGAGATCAGAGGCGCAGAGTGCGT	bta-mir-6529
t0150243	23	4	TCCGTCTCAGTTACTTTATAGCC	bta-mir-340
t0150952	22	4	GCACATTACACGGTCGACCTCT	bta-mir-323
t0151745	20	4	CGTCGGGACCGGGGTCCGGT	bta-mir-2887-2
t0151938	23	4	CAATCACTAGTTCCACTGCCATC	bta-mir-34b
t0152080	19	4	ATGGCACTGGTAGAATTCA	bta-mir-183
t0152266	25	4	TTCAAGTAATCCAGGATAGGCTGTT	bta-mir-26a-2
t0152700	24	4	TACTAGACTGAAGCTCCTTGAGGA	bta-mir-151
t0152811	23	4	TGTGACAGATTGATAACTGAAAG	bta-mir-542
t0152913	22	4	AAAAGTTCGTTTGGGTTTTTCT	bta-mir-2285e-2
t0153317	27	4	AATCCTTGGAACCTAGGTGTGAGTGCT	bta-mir-362
t0153382	19	4	TAGGTAGTTTCATGTTGTT	bta-mir-196a-1
t0154102	24	4	GGTGCCTACTGAGCTGATATCAGT	bta-mir-24-1
t0154141	21	4	ATCATCGTCTCAAATGAGTCT	bta-mir-136
t0154167	27	4	GGCCTCGGATAGCCGGTCCCCCGCCGT	bta-mir-2904-3
t0154597	21	4	TTGTTCGTTCGGCTCGCGTGA	bta-mir-375
t0154727	24	4	CTGAGAACTGAATTCCATAGGCTG	bta-mir-146b
t0155261	18	4	AACTGTTTGCAGAGGAAA	bta-mir-452
t0155295	25	4	ACCGGGGTCCGGTGCGGAGAGCCCT	bta-mir-2887-2
t0155308	23	4	GAGGGACTTTTGGGGGCAGATGT	bta-mir-365-1
t0155647	22	4	ACATAGAGGAAATTCCACGTTT	bta-mir-376c
t0155775	20	4	CATCCCTTGCATGGTGGAGG	bta-mir-188
t0155787	22	4	AGTTGTTCGTGGTGGATTCGCT	bta-mir-382
t0155969	25	4	ACTGATTTCTTTTGGTGTTCAGAGT	bta-mir-29a
t0156018	21	4	TATGGCTTTTTATTCCTATGT	bta-mir-135a-1
t0156093	19	4	CATAAAGTAGAAAGCACTA	bta-mir-142
t0156097	19	4	GAGGTAGTAGGTTGTGTGG	bta-let-7b
t0156124	22	4	CCTATTCTCGGTTACTTGCACG	bta-mir-26a-1
t0156318	24	4	GAATGTTGCTCGGTGAACCCCTTT	bta-mir-409a
t0156557	23	4	CCTCCCACACCCAAGGCTTGCAG	bta-mir-532
t0156592	23	4	AAATCTCTGCAGGCAAATGTGAT	bta-mir-216b
t0156777	19	4	TAGCCGGTCCCCCGCCGTC	bta-mir-2904-3
t0156909	22	4	GTCCCCCGCCGTCCCCGCCGGC	bta-mir-2904-3
t0157157	20	4	AAAGCACACGGCCTGCAGAG	bta-mir-330
t0157201	22	4	CACCCGTCCCGTGCGTCCCCGG	bta-mir-1247
t0157401	21	4	TCTAGACTGTGAGCTTCTAGA	bta-mir-708
t0157437	22	4	ACCGCACTGTGGGTACTTGCTG	bta-mir-106b
t0157779	24	4	AGGTAGATAGAACAGGTCTTGTTT	bta-mir-1839
t0157809	21	4	AGCTGGTAAAATGGAACCAAA	bta-mir-133a-1
t0157837	25	4	AATGACACGATCACTCCCGTTGAGT	bta-mir-425
t0157905	20	4	ACTCCATTTGTTTTGATGAT	bta-mir-136
t0157983	19	4	ACCACCGACCGTTGACTGT	bta-mir-181a-2
t0158098	19	4	AAAAGTTCGTTTGGGTTTT	bta-mir-2285e-2
t0158225	23	4	TTTTGTTCGTTCGGCTCGCGTGA	bta-mir-375
t0158252	23	4	GGTTGATCAGAGAACATACATTT	bta-mir-411c
t0158845	19	4	GATAGCCGGTCCCCCGCCG	bta-mir-2904-3
t0158868	23	4	CGAATCATTATTTGCTGCTCTAG	bta-mir-15b
t0158979	19	4	TGTACTGAGCTGCCCCGAG	bta-mir-486
t0159039	24	4	CCCCGCCGTCCCCGCCGGCGGGCC	bta-mir-2904-3
t0159142	21	4	CCTGTGCCTTTTACCTCTTTA	bta-mir-6529
t0159360	22	4	CTCGGGGATCATCATGTCACGA	bta-mir-542
t0159375	18	4	ATCTTACCGGACAGTGCT	bta-mir-200a
t0159541	22	4	GAGGGGCAGAGAGCGAGACTTT	bta-mir-423
t0159549	22	4	AAACCTGAATGAACTTTTTGGC	bta-mir-2285f-2
t0160213	20	4	GGACCGGGGTCCGGTGCGGA	bta-mir-2887-2
t0160274	18	4	TTGGTCCCCTTCAACCAG	bta-mir-133b
t0160619	21	4	CTATACGGCCTCCTAGCTTTC	bta-let-7e
t0160625	22	4	AACACACCTGGTTAACCTTTTT	bta-mir-329a
t0161188	22	3	GGAATGTAAAGAAGTATGTATT	bta-mir-1-1
t0161229	22	3	CAGCCACTGCCCACCGCACACT	bta-mir-210
t0161322	22	3	AAAGGATTCTGCTGTCGGTCCC	bta-mir-541
t0161455	20	3	CCACTGCCCCAGGTGCTGCT	bta-mir-324
t0161476	20	3	AGATTCGATTCTAGGGGAAT	bta-mir-10b
t0161547	23	3	TTGAGAACTGAATTCCATAGGTT	bta-mir-146a
t0161589	18	3	TATTGCACTCGTCCCGGC	bta-mir-92b
t0161710	21	3	AAGTCACTAGTGGTTCCGTTT	bta-mir-224
t0161721	24	3	AAGCTGGGTTGAGAGGGCGAAAAA	bta-mir-320a-1
t0161922	24	3	GTACAGTACTGTGATAACTGAAGG	bta-mir-101-1
t0163075	20	3	CTTTTTGCGGTCTGGGCTTG	bta-mir-129-2
t0163190	22	3	CCAATATTGGCTGTGCTGCTCC	bta-mir-195
t0163751	23	3	ACTGCATTATGAGCACTTAAAGT	bta-mir-20a
t0163882	19	3	CGGCAGCGCCGCGGGAGCC	bta-mir-2904-3
t0164182	21	3	AAAAAGTTCATTTGGGTTTTT	bta-mir-2285u
t0164192	22	3	GGAGACGCGGCCCTGTTGGAGT	bta-mir-139
t0164414	22	3	GCTGCGCTTGGATTTCGTTCCC	bta-mir-191
t0164533	20	3	CTCCTGACTCCAGGTCCTGT	bta-mir-378-1
t0164613	21	3	CCAGTGGGGCTGCTGTTATCT	bta-mir-194-2
t0164679	23	3	GTTTGGTTTTGTTTGGGTTTGTT	bta-mir-331
t0164944	22	3	CCAAAGGTGAATTTTTTGGGAA	bta-mir-186
t0165139	22	3	GACGGAGAACTGATAAGGGTAG	bta-mir-184
t0165462	22	3	CATCCCTTGCATGGTGGAGGGT	bta-mir-188
t0165538	19	3	GGGGTCCGGTGCGGAGAGC	bta-mir-2887-2
t0166007	19	3	TTATAAAGCAATGAGACTG	bta-mir-340
t0167036	21	3	TTATTGCTTAAGAATACGCGT	bta-mir-137
t0167186	26	3	CAAAGTGCTGTTCGTGCAGGTAGTGT	bta-mir-93
t0167317	23	3	AAAGCTGCCAGTTGAAGAACTGT	bta-mir-22
t0167654	21	3	AGCAAATCATTTTTTACTCTC	bta-mir-6119
t0167784	22	3	CTTATGCAAGATTCCCTTCTAC	bta-mir-491
t0168685	19	3	ATATAATACAACCTGCTAA	bta-mir-374b
t0168795	33	3	TCGGATAGCCGGTCCCCCGCCGTCCCCGCCGGC	bta-mir-2904-3
t0168864	18	3	ACTGGCCCACAAAGTCCC	bta-mir-193b
t0169544	24	3	GGTTGATCAGAGAACATACATTTT	bta-mir-411c
t0169939	23	3	AGGGCTTAGCTGCTTGTGAGCAG	bta-mir-27a
t0170200	22	3	TCTAGACTGTGAGCTTCTAGAG	bta-mir-708
t0170442	18	3	GGTCCCCCGCCGTCCCCG	bta-mir-2904-3
t0170815	21	3	TATACAATCTACTGTCTTTCC	bta-let-7a-3
t0170881	22	3	TTCAACGGGTATTTATTGAGCA	bta-mir-95
t0171191	21	3	TGGAGTGACTGTCAGATGCAG	bta-mir-2411
t0171992	22	3	TGGTCGACCATAAAACGTACGT	bta-mir-411b
t0172085	20	3	ACTGGCCCACAAAGTCCCGC	bta-mir-193b
t0172149	22	3	AATCCACCTGGGCAAGGATTCT	bta-mir-502b
t0172217	22	3	ATTGGGAGCATTTTGCATGCAT	bta-mir-450a-1
t0172773	23	3	AATCATACATGGTTGACCTTTTT	bta-mir-154b
t0173124	21	3	CGAATGTTGCTCGGTGAACCC	bta-mir-409a
t0173155	19	3	AAGCTCGCTTCTATGGGTC	bta-mir-99a
t0174429	22	3	CTAGGTATGGTCCCAGGGATCC	bta-mir-331
t0174603	22	3	ATGGTTGATCAGAGAACATACA	bta-mir-411c
t0174753	22	3	CCAATATTATTGTGCTGCTTTA	bta-mir-16b
t0174780	19	3	GACGTTGGCTCTGGTGGTG	bta-mir-1306
t0174814	20	3	TCGGGGTTTTGAGGGCGAGA	bta-mir-193b
t0174989	30	3	TAGCCGGTCCCCCGCCGTCCCCGCCGGCGG	bta-mir-2904-3
t0175363	22	3	CACTGGACTTGGAGTCAGAAGT	bta-mir-378c
t0176084	20	3	TACAATCTACTGTCTTTCCT	bta-let-7a-3
t0176264	20	3	ATCTTACTGGGCAGCATTGG	bta-mir-200b
t0176433	27	3	CCCCCGCCGTCCCCGCCGGCGGGCCGT	bta-mir-2904-3
t0176489	24	3	CCGGGTAGAGAGGGCAGTGGGAGG	bta-mir-197
t0176733	23	3	AGCTGGTAAAATGGAACCAAATC	bta-mir-133a-1
t0177194	22	3	AAAAGGTAGATAGAACAGGTCT	bta-mir-1839
t0177589	20	3	CTGCCCTGGCCCGAGGGACC	bta-mir-874
t0177654	20	3	GTGGAACGATGGAAACGGAA	bta-mir-218-2
t0177712	21	3	CATCTAGACTGTGAGCTTCTA	bta-mir-708
t0177721	23	3	AAACATGGTTCCGTCAAGCACCA	bta-mir-218-1
t0177814	22	3	ACTATATATCAAACATATTCCT	bta-mir-190a
t0177967	22	3	AAGCTCGCTTCTATGGGTCTGT	bta-mir-99a
t0178790	23	3	AGCAGCACACTGTGGTTTGTACG	bta-mir-497
t0178917	19	3	AATGCACCTGGGCAAGGAT	bta-mir-502a-2
t0178943	18	3	CCCATAAAGTAGAAAGCA	bta-mir-142
t0178961	23	3	ATTATAATACAACCTGATAAGTG	bta-mir-374a
t0179338	20	3	AAATTCGTATCTAGGGGAAT	bta-mir-10a
t0180079	19	3	CAAATTCGTATCTAGGGGA	bta-mir-10a
t0180213	22	3	TACTGCATCAGGAACTGATTGG	bta-mir-217
t0180499	22	3	CTGCTATGCCAACATATTGCCA	bta-mir-31
t0181490	23	3	CCACAGGGTAGAACCACGGACAG	bta-mir-140
t0181563	23	3	CGGGTAGAGAGGGCAGTGGGAGG	bta-mir-197
t0181584	22	3	TTTCAGTCGGATGTTTACAGCG	bta-mir-30e
t0181827	22	3	AACCGTTACCATTACTGAGTTT	bta-mir-451
t0182338	18	3	TCTTGGAGTAGGTCATTG	bta-mir-432
t0182500	21	3	AACTATACAATCTATTGCCTT	bta-let-7f-1
t0182911	18	3	TAATACTGTCTGGTAATG	bta-mir-429
t0183661	20	3	TATCAGGTTGTATTGTAATT	bta-mir-374a
t0183839	21	3	CGGGGCCGTAGCACTGTCTGA	bta-mir-128-1
t0184063	20	3	TGTTCACAGTGGCTAAGTTC	bta-mir-27b
t0184156	24	3	CAGTGCAATAGTATTGTCAAAGCA	bta-mir-301a
t0184401	19	3	CTGCGCAAGCTACTGCCTT	bta-let-7i
t0184770	21	3	AGCAACTAAAGATCCCTCAGG	bta-mir-3432-2
t0184913	21	3	GGATTCCTGGAAATACTGTTC	bta-mir-145
t0185349	23	3	ATAATACATGGTTAACCTCTCTT	bta-mir-655
t0185595	22	3	TACAGTTGTTCAACCAGTTACT	bta-mir-582
t0185834	28	3	AAACCGTTACCATTACTGAGTTTAGTAA	bta-mir-451
t0186036	23	3	GGCTTCTTTACAGTGCTGCCTTG	bta-mir-103-1
t0186969	22	3	AACCACCGACCGTTGACTGTAC	bta-mir-181a-2
t0188274	24	3	TAGTAGACCGTATAGCGTACGCTT	bta-mir-411a
t0188463	19	3	CGGGGTTTTGAGGGCGAGA	bta-mir-193b
t0188481	24	3	ACTGATTTCTTTTGGTGTTCAGAG	bta-mir-29a
t0189270	22	3	ACTGCCCTAAGTGCTCCTTCTG	bta-mir-18a
t0189656	20	3	CTGTACTGAGCTGCCCCGAG	bta-mir-486
t0189864	19	3	CTGGACTTGGAGTCAGAAG	bta-mir-378c
t0190082	25	3	ACTCGGCGTGGCGTCGGTCGTGGTA	bta-mir-1307
t0190194	24	3	TCGACCGGACCTCGACCGGCTCGT	bta-mir-1307
t0190298	20	3	AATGTTGCTCGGTGAACCCC	bta-mir-409a
t0190343	18	3	TCAGGGTAGTGATGTTGC	bta-let-7b
t0190808	18	3	ACCGGGGTCCGGTGCGGA	bta-mir-2887-2
t0191112	23	3	AACATAGAGGAAATTCCACGTTT	bta-mir-376c
t0191146	26	3	TGAGGGGCAGAGAGCGAGACTTTTCT	bta-mir-423
t0191150	21	3	TTACAGTTGTTCAACCAGTTA	bta-mir-582
t0191222	19	3	CGGGACCGGGGTCCGGTGC	bta-mir-2887-2
t0191452	21	3	GCGGGGCTAGGGCTAACAGCA	bta-mir-744
t0191478	25	3	AAAGCTGGGTTGAGAGGGCGAAAAA	bta-mir-320a-1
t0191496	18	3	CCCTGAACTAGGGGTCTG	bta-mir-345
t0191777	23	3	AATGCACCTGGGCAAGGATTCTG	bta-mir-500
t0191997	26	3	TACCCTGTAGATCCGAATTTGTGTAA	bta-mir-10a
t0192542	21	3	ATCATTCACGGACAACACTTT	bta-mir-382
t0193261	23	3	TACCGCACTGTGGGTACTTGCTG	bta-mir-106b
t0193362	24	3	AGATCGACCGTGTTATATTCGCTT	bta-mir-369
t0193797	21	3	CATCTTACCGGACAGTGCTGG	bta-mir-200a
t0193891	22	3	GTTGAGGTAGTAGGTTGTATGG	bta-let-7c
t0194081	22	3	CCTGTTCTCCATTACTTGGCTC	bta-mir-26b
t0194362	18	3	GTAGAGGAGATGGCGCAG	bta-mir-877
t0194701	22	3	CTGCAGTGAAGGCACTTGTAGC	bta-mir-17
t0194721	25	3	TAATTCTTGCTCCCCAGGTGAGAGT	bta-mir-502b
t0195125	26	3	GGCCTCGGATAGCCGGTCCCCCGCCG	bta-mir-2904-3
t0195312	26	3	AAGGCTGAGTCTGATGAAGCAAGACT	bta-mir-1940
t0195993	20	3	CGAATGTTGCTCGGTGAACC	bta-mir-409a
t0196455	26	3	GTCCCCCGCCGTCCCCGCCGGCGGGC	bta-mir-2904-3
t0197154	19	3	GAATGTTGCTCGGTGAACC	bta-mir-409a
t0197601	21	3	CATCCCTTGCATGGTGGAGGG	bta-mir-188
t0198032	21	3	TAGTGCAATATTGCTTATAGG	bta-mir-454
t0198373	27	3	CCGGTCCCCCGCCGTCCCCGCCGGCGG	bta-mir-2904-3
t0199086	28	3	GTCCCCCGCCGTCCCCGCCGGCGGGCCG	bta-mir-2904-3
t0199431	19	3	TTCCCTTTGTCATCCTTTG	bta-mir-211
t0199488	21	3	CCAAAGGTGAATTTTTTGGGA	bta-mir-186
t0199508	20	3	GGTTGATCAGAGAACATACA	bta-mir-411c
t0199729	22	3	ACAGACATTAATTGGGCGCCTG	bta-mir-421
t0199801	24	3	ACCAGTAGGCCGAGGCCCCTCACA	bta-mir-665
t0199863	22	3	CTGCGCTTGGATTTCGTTCCCT	bta-mir-191
t0200194	22	3	GAATGTAAAGAAGTATGTATTT	bta-mir-1-1
t0200297	22	3	CAGATTCGATTCTAGGGGAATA	bta-mir-10b
t0200649	20	3	CTGTTTGCAGAGGAAACTGA	bta-mir-452
t0200822	20	3	AGGGGTGCTATCTGTGGTTG	bta-mir-342
t0200981	20	3	CTCACTGATGAGCAGCTTCT	bta-mir-677
t0201182	19	3	AGTGCATGACAGAACTTGG	bta-mir-152
t0201225	18	3	AGCGCCGCGGGAGCCTCG	bta-mir-2904-3
t0201656	19	3	AGCAGCACACTGTGGTTTG	bta-mir-497
t0201952	18	3	AAACATTCGCGGTGCACT	bta-mir-543
t0202081	24	3	GCTGGTTTCACATGGTGGCTTAGA	bta-mir-29e
t0202414	23	3	AAGTCACTAGTGGTTCCGTTTAG	bta-mir-224
t0202721	20	3	CAAGCTCGTGTCTGTGGGTC	bta-mir-99b
t0203182	23	3	GGATTCCTGGAAATACTGTTCTT	bta-mir-145
t0203775	19	3	TGGAGACGCGGCCCTGTTG	bta-mir-139
t0204053	23	3	TCCTGACTCCAGGTCCTGTGTGT	bta-mir-378-1
t0204098	22	3	AAATTCGTATCTAGGGGAATAT	bta-mir-10a
t0204687	20	3	GGGGTCCGGTGCGGAGAGCC	bta-mir-2887-2
t0204901	22	3	GTGAATTACCGAAGGGCCATAA	bta-mir-183
t0205186	22	3	CAATCAGCAAGTATACTGCCCT	bta-mir-34a
t0205488	21	3	TGCGGGATCTTTAGTTGTGGT	bta-mir-3432-2
t0205713	21	3	CATCTAGAGGACTGACTGAAA	bta-mir-3431
t0205864	20	3	GAGGTCTTCCATGGTGCATT	bta-mir-154b
t0206328	19	3	AGGCAGCGGGGTGTAGTGG	bta-mir-885
t0206371	19	3	GCGCTCCTCGAGGCCAGAG	bta-mir-339a
t0206434	20	3	CAGTACTGTGATAACTGAAG	bta-mir-101-1
t0206526	21	3	GCACTGGACTTGGAGTCAGAA	bta-mir-378-2
t0206811	20	3	GAGGTAGTAGGTTGTATGGT	bta-let-7c
t0207106	21	3	TTTTTCATTATTGCTCCTGAC	bta-mir-335
t0207210	20	3	TCCATTACACTACCCTGCCT	bta-mir-885
t0207259	19	3	CACATTACACGGTCGACCT	bta-mir-323
t0207616	23	3	CCATCTTACTGGGCAGCATTGGA	bta-mir-200b
t0207666	20	3	AAGCCCTTACCCCAAAAAGC	bta-mir-129-2
t0207690	19	3	GTAGTAGGTTGTGTGGTTT	bta-let-7b
t0207699	21	3	TAGCAGCGGGAACAGTACTGC	bta-mir-503
t0207992	24	3	ACTGGACTTGGAGTCAGAAGGCTG	bta-mir-378-2
t0208052	20	3	GGTAAACGACTTGCACATGA	bta-mir-708
t0208214	18	3	CAAATTCGTATCTAGGGG	bta-mir-10a
t0208289	21	3	CCTGAACTAGGGGTCTGGAGG	bta-mir-345
t0208315	24	3	TGCCAAGCCCACGTTCAAAGGCTG	bta-mir-6123
t0208570	21	3	AAGTTGCCCGTGTCTTTTTCG	bta-mir-543
t0208572	20	3	GTCGGGACCGGGGTCCGGTG	bta-mir-2887-2
t0208743	24	3	ACTGCCCTAAGTGCTCCTTCTGGC	bta-mir-18a
t0209216	22	3	CATCTTCCAGCACAGTGTTGGA	bta-mir-141
t0209908	22	3	ACTGCAATGCAAGCACTTCTTA	bta-mir-106a
t0210274	24	3	TGGAGAGAAAGGCAGTTCCTGATG	bta-mir-185
t0210468	21	3	TGAAGGTCTACTGTGTGCCAG	bta-mir-493
t0210951	22	3	TTTGACAAGCTGAGTTGGACAC	bta-mir-223
t0211081	23	3	CATGCAGTCCATGGGCATATACA	bta-mir-455
t0211117	22	3	CCAGTAGGCCGAGGCCCCTCAC	bta-mir-665
t0211487	20	3	CTCGGCGTGGCGTCGGTCGT	bta-mir-1307
t0211490	19	3	CCCCCGCCGTCCCCGCCGG	bta-mir-2904-3
t0211570	25	3	GGTCCCCCGCCGTCCCCGCCGGCGG	bta-mir-2904-3
t0211715	20	3	GTCCCCCGCCGTCCCCGCCG	bta-mir-2904-3
t0211983	18	3	TGCTATGCCAACATATTG	bta-mir-31
t0212011	24	3	CCCGCCGTCCCCGCCGGCGGGCCG	bta-mir-2904-3
t0212309	20	3	GCACCCCACTCCTGGTACCA	bta-mir-4286-2
t0212313	23	3	TGGTTTACCGTCCCACATACATT	bta-mir-299
t0212576	22	3	CTGTACAACCTTCTAGCTTTCC	bta-let-7c
t0212763	20	3	TTCAGTCGGATGTTTGCAGC	bta-mir-30a
t0212859	21	3	TGATTTCTTTTGGTGTTCAGA	bta-mir-29a
t0213245	19	3	GTGGTTGATTGGATCCGTG	bta-mir-2448
t0213611	22	3	ACGCACAGCACCTCACTGAGCT	bta-mir-3957
t0213807	22	3	GGCAGTGTCTTAGCTGGTTGTT	bta-mir-34a
t0213826	21	3	CAGTGGTTTTACCCTATGGTA	bta-mir-140
t0213939	18	3	ATCCCACCACTGCCACCA	bta-mir-1260b
t0214345	24	3	TGGACGGAGAACTGATAAGGGTAG	bta-mir-184
t0214774	23	3	ATAATGCCCCTAAAAATCCTTAT	bta-mir-365-2
t0214833	22	3	TATAATACAACCTGCTAAGTGT	bta-mir-374b
t0214901	29	3	GTCCCCCGCCGTCCCCGCCGGCGGGCCGT	bta-mir-2904-3
t0214907	20	3	CCCAACAATATCCTGGTGCT	bta-mir-338
t0215509	21	3	CCTATTCTTGATTACTTGTTT	bta-mir-26a-2
t0215582	21	3	CAGTACTGTGATAACTGAAGA	bta-mir-101-2
t0215719	25	3	GGACCGGGGTCCGGTGCGGAGAGCC	bta-mir-2887-2
t0215807	21	3	ATACTGCATCAGGAACTGATT	bta-mir-217
t0216470	20	3	TAATCTCAGCTGGCAACTGT	bta-mir-216a
t0217077	22	3	ACATGCTTCTTTATATCCCCAT	bta-mir-206
t0217279	23	3	TAGAGGAGATGGCGCAGGGGACA	bta-mir-877
t0217347	22	2	ATCATAGAGGAAAATCCACATT	bta-mir-376d
t0217939	24	2	TAGGTAGTTTCATGTTGTTGGGAT	bta-mir-196a-2
t0218369	19	2	GGACCGGGGTCCGGTGCGG	bta-mir-2887-2
t0218600	23	2	GGTGCCTACTGAGCTGATATCAG	bta-mir-24-1
t0220842	20	2	CTGGAGGACTAAGAAGGCTG	bta-mir-1940
t0221772	21	2	TGTACATGGTAGGCTTTCATT	bta-mir-493
t0222127	19	2	TGTGCAAATCCATGCAAAA	bta-mir-19b-2
t0222310	18	2	TGGGATATCATCATATAC	bta-mir-144
t0222728	22	2	TCGGCTCTGGGTCTGTGGGGAG	bta-mir-760
t0222996	21	2	CCCCGCCGTCCCCGCCGGCGG	bta-mir-2904-3
t0223300	20	2	AAAAGGTAGATAGAACAGGT	bta-mir-1839
t0223666	24	2	CAGCAGCACACTGTGGTTTGTACG	bta-mir-497
t0224179	22	2	TGAGACCTCCGGGTTCTGAGCT	bta-mir-769
t0225512	23	2	ACTGCCCTAAGTGCTCCTTCTGG	bta-mir-18a
t0226675	25	2	TGGAGACGCGGCCCTGTTGGAGTAA	bta-mir-139
t0227702	18	2	GTAGTAGGTTGTGTGGTT	bta-let-7b
t0228428	21	2	TGGCCCACAAAGTCCCGCTTT	bta-mir-193b
t0228539	21	2	ACCTCCCCTGCAAACGTCCAG	bta-mir-1306
t0229653	18	2	TTTGTTCGTTCGGCTCGC	bta-mir-375
t0230337	20	2	ACCTCCTATGTGCATGGATT	bta-mir-660
t0230381	22	2	ATACAACCTGCTAAGTGTCCTA	bta-mir-374b
t0230574	18	2	CATGCCTTGAGTGTAGGA	bta-mir-532
t0230655	18	2	GAAGTTGTTCGTGGTGGA	bta-mir-382
t0232160	21	2	TATACGGCCTCCTAGCTTTCC	bta-let-7e
t0232242	20	2	AAAAACCCAGATGAACTTTT	bta-mir-2284z-2
t0233741	20	2	CATCTAGAGGACTGACTGAA	bta-mir-3431
t0233994	21	2	AAGCTCGCTTCTATGGGTCTG	bta-mir-99a
t0234645	21	2	GAGCTTTTGGCCCGGGTTATA	bta-mir-208a
t0234920	21	2	CTGAAAAGTTCGTTCGGGTTT	bta-mir-2284x
t0235953	19	2	TGATTGTCCAAACGCAATT	bta-mir-219
t0236082	20	2	CATCTAGACTGTGAGCTTCT	bta-mir-708
t0236883	22	2	TACTGTAGTGTGGGCACTTCCA	bta-mir-20b
t0237146	22	2	GCTGGGAAGGCAAAGGGACGTT	bta-mir-204
t0237188	20	2	GCAAAGCACACGGCCTGCAG	bta-mir-330
t0237283	21	2	TGGTCGACCAGTTGGAAAGTA	bta-mir-412
t0237794	23	2	TGCCCTGGCCCGAGGGACCGACT	bta-mir-874
t0238153	22	2	ATGGAATGTAAAGAAGTATGTA	bta-mir-1-1
t0238498	20	2	CAAAAAGTTCGTTTGGGTTT	bta-mir-2285e-2
t0238684	21	2	AAAAAAGTTTGTTTGGGTTTT	bta-mir-2284z-2
t0239293	22	2	ACTTATCAGGTTGTATTGTAAT	bta-mir-374a
t0239618	29	2	TGAGGTAGTAGGTTGTATGGTTTAGAGTT	bta-let-7c
t0239681	24	2	CCTCAGTCAGCCTTGTGGATGTAT	bta-mir-3431
t0239700	23	2	CAGTGCAATAGTATTGTCAAAGC	bta-mir-301a
t0239941	32	2	TAGCCGGTCCCCCGCCGTCCCCGCCGGCGGGC	bta-mir-2904-3
t0240074	20	2	TGAAGGTCTACTGTGTGCCA	bta-mir-493
t0240312	18	2	ACCCTATCGATATTGTCT	bta-mir-454
t0240934	19	2	TGAAGGTCTACTGTGTGCC	bta-mir-493
t0242227	20	2	TGAGTGTGTGTGTGTGAGTG	bta-mir-574
t0242790	21	2	TGGAAGGCCTGGCTTTGCAGC	bta-mir-2387
t0244006	22	2	GCTATTTCACGACACCAGGGTT	bta-mir-138-2
t0244185	21	2	ATCATAGAGGAAAATCCACAT	bta-mir-376d
t0244593	21	2	TAAAGCTAGATAACCGAAAGT	bta-mir-9-2
t0245145	23	2	AATCACTAGTTCCACTGCCATCA	bta-mir-34b
t0245581	22	2	AGTCATACACGGCTCTCCTCTC	bta-mir-485
t0246319	23	2	ATCATGATGGGCTCCTCGGTGTT	bta-mir-433
t0247599	22	2	TGTAGGGATGGAAGCCATGAAA	bta-mir-135a-2
t0247783	24	2	ACCCGTCCCGTGCGTCCCCGGACG	bta-mir-1247
t0247885	20	2	TTTTTCATTATTGCTCCTGA	bta-mir-335
t0248066	25	2	TCAGTGCACTACAGAACTTTGTCTC	bta-mir-148a
t0248136	20	2	GCTGGGAAGGCAAAGGGACG	bta-mir-204
t0249312	22	2	AACGCCCTTCCCCCCCTTCTTC	bta-mir-1249
t0249549	21	2	ATCATAGAGGAAAATCCACGT	bta-mir-376a
t0249952	18	2	CAATGTTTCCACAGTGCA	bta-mir-33a
t0250244	20	2	ACTCTTTCCCTGTTGCACTA	bta-mir-130b
t0250406	19	2	CATCCCTTGCATGGTGGAG	bta-mir-188
t0250767	21	2	AACCGTTACCATTACTGAGTT	bta-mir-451
t0251153	19	2	TGGTTTACCGTCCCACATA	bta-mir-299
t0251264	24	2	TAACACTGTCTGGTAAAGATGGCC	bta-mir-141
t0251295	20	2	GTCATACACGGCTCTCCTCT	bta-mir-485
t0251947	21	2	TCAGTTATCACAGTGCTGATG	bta-mir-101-1
t0252298	18	2	CTTTCAGTCGGATGTTTG	bta-mir-30a
t0252483	20	2	TGTTGTACTTTTTTTTTTGT	bta-mir-3613
t0253674	18	2	TTGCACTGCATGGTATCT	bta-mir-2404-2
t0254136	20	2	TGGTCCCCTTCAACCAGCTG	bta-mir-133a-1
t0256156	22	2	TTACAGTTGTTCAACCAGTTAC	bta-mir-582
t0257147	27	2	AAACCGTTACCATTACTGAGTTTAGTA	bta-mir-451
t0257572	20	2	AAAACCTGAATGAACTTTTT	bta-mir-2285f-2
t0258953	21	2	CATGGTTCCGTCAAGCACCAT	bta-mir-218-1
t0259364	22	2	CACTCCTCTCCTCCCGTCTTCT	bta-mir-483
t0260133	21	2	AAAACCTGAATGAACTTTTTG	bta-mir-2285f-2
t0260619	26	2	CTCGGTTTAAGGTCTTGGAGACAAAG	bta-mir-2332
t0261771	22	2	AAGCTCGTGTCTGTGGGTCCGT	bta-mir-99b
t0261849	20	2	GAGGGCCCCCCCCAATCCTG	bta-mir-296
t0262016	18	2	GTCAGTTTGTCAAATACC	bta-mir-223
t0262031	25	2	TCAGGGTAGTGATGTTGCCCCCTCG	bta-let-7b
t0263649	21	2	AAAACCAGAACGAACTTTTTG	bta-mir-2285j-2
t0264635	20	2	TTCACCACCTTCTCCACCCA	bta-mir-197
t0264827	23	2	CTGGACTTGGAGTCAGAAGGCTG	bta-mir-378-2
t0265799	21	2	GCCTGTCTACACTTGCTGTGC	bta-mir-214
t0266723	18	2	CGGCAGCGCCGCGGGAGC	bta-mir-2904-3
t0267380	29	2	TGAGGTAGTAGGTTGTATAGTTTGGGGCT	bta-let-7a-3
t0267507	22	2	GCCGTCCCCGCCGGCGGGCCGT	bta-mir-2904-3
t0268359	23	2	ATCATAGAGGAAAATCCACATTT	bta-mir-376d
t0269241	24	2	AAGGAGCTCACAGTCTATTGAGTT	bta-mir-28
t0269438	18	2	GCCGGTCCCCCGCCGTCC	bta-mir-2904-3
t0269554	20	2	CAAGTCACTAGTGGTTCCGT	bta-mir-224
t0270055	20	2	CGTCCCCGCCGGCGGGCCGT	bta-mir-2904-3
t0271157	20	2	TATACGACCTGCTGCCTTTC	bta-let-7d
t0271318	22	2	CCCAACAATATCCTGGTGCTGA	bta-mir-338
t0271909	27	2	GAAGGCTGAGTCTGATGAAGCAAGACT	bta-mir-1940
t0272091	20	2	AAACATGGTTCCGTCAAGCA	bta-mir-218-1
t0273161	22	2	GTGCATTGTAGTTGCATTGCAT	bta-mir-33a
t0273429	26	2	TGAGGTAGTAGGTTGTATAGTTTAGA	bta-let-7a-2
t0273694	24	2	AGATAACTATACAATCTATTGCCT	bta-let-7f-1
t0274149	23	2	TACATGGTAGGCTTTCATTCATT	bta-mir-493
t0275420	20	2	TCCCCCAGGTGTGATTCTGA	bta-mir-361
t0275432	22	2	CAGTTACCGCTTCCGCTACCGC	bta-mir-935
t0275875	23	2	GCGGAGACTTGGGCAATTGCTGG	bta-mir-25
t0277613	18	2	GGTAGTAGGTTGTGTGGT	bta-let-7b
t0277662	22	2	ACAAGCTCGCTTCTATGGGTCT	bta-mir-99a
t0278003	19	2	ACGCCCTTCCCCCCCTTCT	bta-mir-1249
t0278426	23	2	AACCATCGACCGTTGATTGTACC	bta-mir-181a-1
t0279829	21	2	TACTGCAATGCAAGCACTTCT	bta-mir-106a
t0281034	21	2	TTGTGACAGATTGATAACTGA	bta-mir-542
t0281807	25	2	TCCCCCAGGTGTGATTCTGATTTGC	bta-mir-361
t0282370	23	2	GAGGTAGGAGGTTGTATAGTTGA	bta-let-7e
t0282614	23	2	TGTACATGGTAGGCTTTCATTCA	bta-mir-493
t0283974	22	2	TGATATGTTTGATATATTAGGT	bta-mir-190a
t0284728	21	2	GCTTTCAGTCGGATGTTTACA	bta-mir-30e
t0284815	22	2	CAGGGTAGAACCACGGACAGGA	bta-mir-140
t0286352	23	2	CAACCCTAGGAGAGGGTGCCATT	bta-mir-652
t0286618	30	2	ACGGCAGCGCCGCGGGAGCCTCGGTTGGCC	bta-mir-2904-3
t0287146	18	2	CATCATCGTCTCAAATGA	bta-mir-136
t0287161	20	2	CAAAGCACACGGCCTGCAGA	bta-mir-330
t0287202	27	2	AAGGAGCTTACAATCTAGCTGGGGGTA	bta-mir-708
t0287594	23	2	AGCAACTAAAGATCCCTCAGGCT	bta-mir-3432-2
t0287650	23	2	ACATGCTTCTTTATATCCCCATA	bta-mir-206
t0287828	25	2	TAGTGCAATATTGCTTATAGGGTTT	bta-mir-454
t0287864	18	2	GCGCCGCGGGAGCCTCGG	bta-mir-2904-3
t0288222	23	2	AAAACCCGCATGAACTTTTTGGC	bta-mir-2285l
t0289869	33	2	CCTCGGATAGCCGGTCCCCCGCCGTCCCCGCCG	bta-mir-2904-3
t0290089	23	2	CATCCCTTGCATGGTGGAGGGTG	bta-mir-188
t0290779	21	2	TGATTGTCCAAACGCAATTCT	bta-mir-219
t0291435	23	2	AATCATTCACGGACAACACTTTT	bta-mir-382
t0291538	21	2	AGCAGCAATTCATGTTTTGAA	bta-mir-424
t0292318	21	2	TGTAGGGATGGAAGCCATGAA	bta-mir-135a-2
t0292921	22	2	AGGGCCCCCCCCAATCCTGTTG	bta-mir-296
t0293925	23	2	TACGTAGATATATATGTATTTTT	bta-mir-1277
t0294608	18	2	TGGCAGTGTCTTAGCTGG	bta-mir-34a
t0294993	18	2	AAAAAGTTCGTTTGGGTT	bta-mir-2285e-2
t0295350	25	2	TACCCATTGCATATCGGAGCTGTGA	bta-mir-660
t0296478	20	2	AAAGTTCGTTCGGGTTTTTC	bta-mir-2284y-7
t0297715	24	2	TGAGGTAGTAGTTTGTGCTGTTGG	bta-let-7i
t0298050	19	2	TATGTGCCTTTGGACTACA	bta-mir-455
t0298067	21	2	CAGTTACCGCTTCCGCTACCG	bta-mir-935
t0298419	21	2	AAAAAGTTCGTTCAGGTTTTT	bta-mir-2285t
t0299081	22	2	AAACATCTGGTTGGTTGAGAGA	bta-mir-2483
t0299173	21	2	TCCTCTTCTCCCTCCTCCCAG	bta-mir-877
t0299451	18	2	GCCCCTGGGCCTATCCTA	bta-mir-331
t0299731	20	2	TGGAAAAACCCGAATGAACT	bta-mir-2285n-6
t0299971	21	2	CTGGTTTCACATGGTGGCTTA	bta-mir-29e
t0300101	21	2	GCCTCTGGTGGTCGGTTTGTG	bta-mir-2290
t0300920	20	2	ATTATTACTTTTGGTACGCG	bta-mir-126
t0301062	23	2	CAGCAGCAATTCATGTTTTGAAG	bta-mir-424
t0302068	18	2	GTGTGCGGAAATGCTTCT	bta-mir-147
t0302218	21	2	AATCCACCTGGGCAAGGATTC	bta-mir-502b
t0302461	21	2	TAATTCTTGCTCCCCAGGTGA	bta-mir-502b
t0303916	32	2	AGGTGTCGGTTCAACTGGCCTACAAAGTCCCA	bta-mir-193a
[truncated: 1,215 more rows]
