# Supplementary material for: Discovery of cashmere goat (Capra hircus) microRNAs in skin and hair follicles by Solexa sequencing
Source: BMC Genomics. 2013 Jul 28;14:511. doi: 10.1186/1471-2164-14-511 (PMC3765263; doi:10.1186/1471-2164-14-511)
Supplement: Additional file 3: Figure S3 — Differentially expressed of conserved miRNAs during HF cycling. [file 1471-2164-14-511-S3.xlsx]

## Sheet: list
Additional file 3. Differentially expressed of conserved miRNAs during HF Cycling
	S3-1 catagen-anagen
	S3-2 telogen-anagen
	S3-3 telogen-catagen
	Note:
	pairwise pair of simples in differential analysis
	miR-name miRNA name
	*-std normailized expression level of miRNA in a sample
	fold-change(log2*/*) fold change of miRNAs in the pair of samples
	P-value p value which reflects the significance of miRNA differential expression samples
				(less p value shows more significance of miRNA expression difference between samples)
	sig-label significance label:
	**:fold_change(log2)>1 or fold_change(log2)<-1,and p-value<0.01
	*:fold_change(log2)>1 or fold_change(log2)<-1,and 0.01<=p-value<0.05
	none:others

## Sheet: S3-1
pairwise	miR-name	catagen-expressed	anagen-expressed	catagen-std	anagen-std	fold-change(log2 anagen/catagen)	p-value	sig-lable
catagen-anagen	bta-let-7a-3p	5	34	0.2761	2.1253	2.9444	1.95511e-07	**
catagen-anagen	bta-let-7a-5p	1661018	1975152	91708.6	123464	0.428959	0
catagen-anagen	bta-let-7b	1069133	1131783	59029.3	70746	0.261219	0
catagen-anagen	bta-let-7c	306476	324995	16921.2	20314.9	0.263706	0
catagen-anagen	bta-let-7d	25468	25863	1406.15	1616.66	0.201267	3.12149e-56
catagen-anagen	bta-let-7e	30053	32182	1659.29	2011.65	0.277808	2.0343e-127
catagen-anagen	bta-let-7f	1423572	1886542	78598.7	117925	0.585292	0
catagen-anagen	bta-let-7g	149045	168427	8229.11	10528.1	0.355438	0
catagen-anagen	bta-let-7i	32504	49580	1794.62	3099.17	0.788204	0
catagen-anagen	bta-miR-1	1273960	58142	70338.2	3634.37	-4.27453	0	**
catagen-anagen	bta-miR-100	3712	1108	204.948	69.2594	-1.56518	1.56588e-258	**
catagen-anagen	bta-miR-101	53646	68706	2961.92	4294.71	0.536028	0
catagen-anagen	bta-miR-103	80670	55548	4453.97	3472.22	-0.359234	0
catagen-anagen	bta-miR-106a	19	9	1.049	0.5626	-0.898833	0.124197
catagen-anagen	bta-miR-106b	1865	1068	102.971	66.7591	-0.6252	1.83158e-30
catagen-anagen	bta-miR-107	42917	32953	2369.55	2059.84	-0.202077	6.0852e-82
catagen-anagen	bta-miR-10a	19666	11329	1085.8	708.159	-0.61662	1.41286e-296
catagen-anagen	bta-miR-10b	16065	7477	886.985	467.376	-0.924327	0
catagen-anagen	bta-miR-122	28	340	1.5459	21.2529	3.78114	2.7889e-78	**
catagen-anagen	bta-miR-1246	994	1711	54.881	106.952	0.962585	2.14996e-65
catagen-anagen	bta-miR-1247-3p	35	28	1.9324	1.7502	-0.142874	0.706003
catagen-anagen	bta-miR-1247-5p	233	301	12.8645	18.8151	0.548496	1.19747e-05
catagen-anagen	bta-miR-1248	30	31	1.6564	1.9378	0.226369	0.537021
catagen-anagen	bta-miR-1249	20	73	1.1042	4.5631	2.04701	5.19007e-10	**
catagen-anagen	bta-miR-125a	3990	3306	220.297	206.653	-0.0922388	0.00653126
catagen-anagen	bta-miR-125b	22347	6693	1233.83	418.369	-1.56029	0	**
catagen-anagen	bta-miR-1260b	6	16	0.3313	1.0001	1.59393	0.0160159	*
catagen-anagen	bta-miR-126-3p	161	142	8.8892	8.8762	-0.00211141	0.993687
catagen-anagen	bta-miR-126-5p	337	373	18.6065	23.3157	0.325495	0.00265468
catagen-anagen	bta-miR-127	1285	437	70.9478	27.3162	-1.377	2.33265e-75	**
catagen-anagen	bta-miR-1271	35	134	1.9324	8.3761	2.11588	6.54799e-18	**
catagen-anagen	bta-miR-1277	109	71	6.0181	4.4381	-0.439366	0.0452905
catagen-anagen	bta-miR-128	5190	2500	286.552	156.271	-0.874744	7.6411e-145
catagen-anagen	bta-miR-129-3p	66	27	3.644	1.6877	-1.11046	0.000487304	**
catagen-anagen	bta-miR-1298	468	444	25.8393	27.7538	0.103118	0.279945
catagen-anagen	bta-miR-1306	135	124	7.4537	7.7511	0.0564443	0.74983
catagen-anagen	bta-miR-1307	956	1032	52.7829	64.5088	0.289425	7.76345e-06
catagen-anagen	bta-miR-130a	2474	2058	136.595	128.643	-0.0865394	0.0443495
catagen-anagen	bta-miR-130b	532	266	29.3729	16.6273	-0.820932	8.12663e-15
catagen-anagen	bta-miR-133a	6617	371	365.34	23.1906	-3.97763	0	**
catagen-anagen	bta-miR-133b	725	89	40.0289	5.5633	-2.84703	1.66709e-108	**
catagen-anagen	bta-miR-1343-3p	23	10	1.2699	0.6251	-1.02256	0.0583443
catagen-anagen	bta-miR-135b	52	23	2.871	1.4377	-0.997791	0.00464631
catagen-anagen	bta-miR-136	37	11	2.0429	0.6876	-1.57098	0.000723616	**
catagen-anagen	bta-miR-138	46	38	2.5398	2.3753	-0.0966052	0.768342
catagen-anagen	bta-miR-139	320	188	17.6679	11.7516	-0.588273	7.02354e-06
catagen-anagen	bta-miR-140	54437	47830	3005.59	2989.78	-0.00760894	0.40016
catagen-anagen	bta-miR-141	121	104	6.6807	6.5009	-0.0393598	0.842996
catagen-anagen	bta-miR-142-3p	184	38	10.1591	2.3753	-2.09659	1.33025e-20	**
catagen-anagen	bta-miR-142-5p	1033	932	57.0343	58.2579	0.0306239	0.637284
catagen-anagen	bta-miR-143	90997	155737	5024.15	9734.88	0.954284	0
catagen-anagen	bta-miR-1434-3p	31	3	1.7116	0.1875	-3.19038	2.39088e-06	**
catagen-anagen	bta-miR-144	247	1173	13.6374	73.3225	2.42669	8.91848e-171	**
catagen-anagen	bta-miR-145	38901	8975	2147.81	561.014	-1.93676	0	**
catagen-anagen	bta-miR-1468	173	158	9.5517	9.8763	0.0482131	0.758366
catagen-anagen	bta-miR-146a	75	171	4.1409	10.689	1.36811	8.50324e-13	**
catagen-anagen	bta-miR-146b	26019	19102	1436.57	1194.04	-0.266779	1.46056e-84
catagen-anagen	bta-miR-148a	5892	2859	325.311	178.712	-0.864184	7.27536e-161
catagen-anagen	bta-miR-148b	1307	953	72.1625	59.5706	-0.276649	6.24049e-06
catagen-anagen	bta-miR-149-5p	43	35	2.3741	2.1878	-0.1179	0.728236
catagen-anagen	bta-miR-150	494	160	27.2749	10.0014	-1.44737	3.25592e-32	**
catagen-anagen	bta-miR-151-3p	1062	753	58.6354	47.0689	-0.316998	3.60326e-06
catagen-anagen	bta-miR-151-5p	10048	3375	554.773	210.966	-1.39489	0	**
catagen-anagen	bta-miR-152	34001	9237	1877.27	577.391	-1.70102	0	**
catagen-anagen	bta-miR-154b	186	77	10.2695	4.8132	-1.0933	6.01883e-09	**
catagen-anagen	bta-miR-154c	5175	2342	285.724	146.395	-0.964755	7.83957e-170
catagen-anagen	bta-miR-155	1079	596	59.5741	37.2551	-0.677247	7.72868e-21
catagen-anagen	bta-miR-15a	2027	810	111.915	50.6319	-1.14429	9.03454e-89	**
catagen-anagen	bta-miR-15b	2374	1799	131.074	112.453	-0.221062	8.88149e-07
catagen-anagen	bta-miR-16a	486	848	26.8332	53.0072	0.982169	2.271e-34
catagen-anagen	bta-miR-16b	475	842	26.2258	52.6321	1.00496	2.12246e-35	**
catagen-anagen	bta-miR-17-3p	230	226	12.6988	14.1269	0.153753	0.254365
catagen-anagen	bta-miR-17-5p	1137	889	62.7764	55.57	-0.175916	0.00639354
catagen-anagen	bta-miR-181a	16394	10178	905.15	636.211	-0.508651	1.22166e-175
catagen-anagen	bta-miR-181b	6216	3825	343.2	239.095	-0.521463	7.67577e-71
catagen-anagen	bta-miR-181c	107	60	5.9077	3.7505	-0.655514	0.00437416
catagen-anagen	bta-miR-181d	588	467	32.4648	29.1915	-0.153328	0.0864857
catagen-anagen	bta-miR-182	654	592	36.1088	37.005	0.0353697	0.664138
catagen-anagen	bta-miR-183	1882	2413	103.909	150.833	0.537625	4.19585e-34
catagen-anagen	bta-miR-1839	19024	13750	1050.36	859.492	-0.289326	2.03402e-72
catagen-anagen	bta-miR-184	669	517	36.937	32.3169	-0.192778	0.0223672
catagen-anagen	bta-miR-185	8320	6493	459.366	405.868	-0.178636	6.7202e-14
catagen-anagen	bta-miR-186	1128	723	62.2795	45.1936	-0.462639	1.10321e-11
catagen-anagen	bta-miR-187	28	28	1.5459	1.7502	0.179073	0.638041
catagen-anagen	bta-miR-188	4	25	0.2208	1.5627	2.82323	1.40729e-05	**
catagen-anagen	bta-miR-18a	71	66	3.9201	4.1256	0.0737135	0.760763
catagen-anagen	bta-miR-191	30341	14888	1675.2	930.626	-0.848056	0
catagen-anagen	bta-miR-192	8467	5601	467.482	350.11	-0.417104	3.08756e-64
catagen-anagen	bta-miR-193a-3p	1933	3365	106.725	210.341	0.978829	2.55395e-130
catagen-anagen	bta-miR-193a-5p	2307	1260	127.375	78.7607	-0.693531	1.93959e-44
catagen-anagen	bta-miR-193b	5664	4084	312.722	255.285	-0.292775	3.0724e-23
catagen-anagen	bta-miR-194	115	48	6.3494	3.0004	-1.08147	6.06354e-06	**
catagen-anagen	bta-miR-1940	35	45	1.9324	2.8129	0.541665	0.0947054
catagen-anagen	bta-miR-196a	184	52	10.1591	3.2504	-1.64408	2.87651e-15	**
catagen-anagen	bta-miR-197	114	156	6.2942	9.7513	0.631572	0.000348003
catagen-anagen	bta-miR-199a-3p	335203	159586	18507.3	9975.48	-0.891638	0
catagen-anagen	bta-miR-199a-5p	1637	2097	90.3825	131.08	0.536336	9.8052e-30
catagen-anagen	bta-miR-199b	1524	2049	84.1435	128.08	0.60612	7.21586e-36
catagen-anagen	bta-miR-199c	579	1374	31.9679	85.8867	1.42581	1.61658e-97	**
catagen-anagen	bta-miR-19b	1845	1705	101.867	106.577	0.0652136	0.178208
catagen-anagen	bta-miR-200a	3833	4231	211.629	264.473	0.321587	1.456e-23
catagen-anagen	bta-miR-200b	1310	1158	72.3281	72.3848	0.00113053	0.983164
catagen-anagen	bta-miR-200c	2896	2136	159.895	133.518	-0.260088	2.24629e-10
catagen-anagen	bta-miR-202	189	147	10.4351	9.1887	-0.183512	0.248998
catagen-anagen	bta-miR-204	307	208	16.9502	13.0018	-0.382591	0.00300808
catagen-anagen	bta-miR-205	29963	15021	1654.33	938.94	-0.817138	0
catagen-anagen	bta-miR-206	64303	2565	3550.32	160.334	-4.46879	0	**
catagen-anagen	bta-miR-20a	720	535	39.7528	33.442	-0.249395	0.00239875
catagen-anagen	bta-miR-210	1111	586	61.3408	36.63	-0.743821	6.12807e-25
catagen-anagen	bta-miR-211	268	179	14.7969	11.189	-0.403214	0.00361464
catagen-anagen	bta-miR-214	1862	541	102.805	33.8171	-1.60409	2.56086e-135	**
catagen-anagen	bta-miR-21-5p	61645	34636	3403.56	2165.04	-0.652649	0
catagen-anagen	bta-miR-216b	36	23	1.9876	1.4377	-0.467265	0.229196
catagen-anagen	bta-miR-217	30	18	1.6564	1.1252	-0.55787	0.198358
catagen-anagen	bta-miR-218	68	42	3.7544	2.6254	-0.516045	0.0678277
catagen-anagen	bta-miR-221	15990	13993	882.844	874.681	-0.0134019	0.422517
catagen-anagen	bta-miR-222	12766	26412	704.84	1650.97	1.22795	0	**
catagen-anagen	bta-miR-223	167	83	9.2205	5.1882	-0.829611	1.19149e-05
catagen-anagen	bta-miR-22-3p	5401	2326	298.202	145.395	-1.03631	4.56787e-199	**
catagen-anagen	bta-miR-224	627	433	34.6181	27.0662	-0.355034	7.54151e-05
catagen-anagen	bta-miR-22-5p	904	381	49.9119	23.8157	-1.06747	1.88329e-36	**
catagen-anagen	bta-miR-2284x	74686	46464	4123.58	2904.39	-0.505662	0
catagen-anagen	bta-miR-2284y	1287	787	71.0582	49.1942	-0.530513	2.01226e-16
catagen-anagen	bta-miR-2285e	16	16	0.8834	1.0001	0.179006	0.719524
catagen-anagen	bta-miR-2285l	48	12	2.6502	0.7501	-1.82095	1.81008e-05	**
catagen-anagen	bta-miR-2387	19	16	1.049	1.0001	-0.0688704	0.900815
catagen-anagen	bta-miR-23a	68668	34772	3791.32	2173.55	-0.802649	0
catagen-anagen	bta-miR-23b-3p	34750	19957	1918.63	1247.48	-0.621055	0
catagen-anagen	bta-miR-23b-5p	352	397	19.4347	24.8159	0.35263	0.000828608
catagen-anagen	bta-miR-24	51	20	2.8158	1.2502	-1.17139	0.00141811	**
catagen-anagen	bta-miR-2411-5p	76	62	4.1961	3.8755	-0.114667	0.648383
catagen-anagen	bta-miR-2424	34	23	1.8772	1.4377	-0.38482	0.330065
catagen-anagen	bta-miR-2427	9	22	0.4969	1.3752	1.46861	0.00748106	**
catagen-anagen	bta-miR-24-3p	14183	13209	783.076	825.675	0.0764214	1.18944e-05
catagen-anagen	bta-miR-2478	313	190	17.2814	11.8766	-0.541098	3.77116e-05
catagen-anagen	bta-miR-25	19538	10381	1078.74	648.901	-0.733275	0
catagen-anagen	bta-miR-26a	53272	39242	2941.27	2452.96	-0.261916	2.96973e-165
catagen-anagen	bta-miR-26b	31657	16603	1747.86	1037.83	-0.752018	0
catagen-anagen	bta-miR-27a-3p	8629	17360	476.427	1085.15	1.18756	0	**
catagen-anagen	bta-miR-27a-5p	25	10	1.3803	0.6251	-1.14282	0.0304709	*
catagen-anagen	bta-miR-27b	17124	19727	945.455	1233.1	0.383215	3.82308e-143
catagen-anagen	bta-miR-28	509	333	28.1031	20.8153	-0.433085	1.78421e-05
catagen-anagen	bta-miR-2887	1115	1310	61.5617	81.8861	0.411586	2.27258e-12
catagen-anagen	bta-miR-296	1021	610	56.3717	38.1302	-0.564037	1.0065e-14
catagen-anagen	bta-miR-299	62	14	3.4232	0.8751	-1.96783	2.64321e-07	**
catagen-anagen	bta-miR-29a	64306	41033	3550.48	2564.91	-0.469106	0
catagen-anagen	bta-miR-29b	1974	1315	108.989	82.1987	-0.406995	1.4069e-15
catagen-anagen	bta-miR-29c	5411	2617	298.754	163.585	-0.868919	2.98162e-149
catagen-anagen	bta-miR-30a-5p	5208	3978	287.546	248.659	-0.209623	4.56598e-12
catagen-anagen	bta-miR-30b-3p	27	35	1.4907	2.1878	0.553491	0.133114
catagen-anagen	bta-miR-30b-5p	758	417	41.8509	26.066	-0.683089	2.66916e-15
catagen-anagen	bta-miR-30c	894	714	49.3598	44.6311	-0.145287	0.0447483
catagen-anagen	bta-miR-30d	10200	5632	563.165	352.048	-0.677787	1.08891e-182
catagen-anagen	bta-miR-30e-5p	908	934	50.1328	58.3829	0.219791	0.00107755
catagen-anagen	bta-miR-30f	102	81	5.6317	5.0632	-0.153521	0.479035
catagen-anagen	bta-miR-31	5030	3510	277.718	219.405	-0.340025	4.38254e-27
catagen-anagen	bta-miR-320a	74766	55595	4128	3475.16	-0.248364	5.33994e-209
catagen-anagen	bta-miR-324	193	69	10.656	4.3131	-1.30487	9.53258e-12	**
catagen-anagen	bta-miR-328	57	79	3.1471	4.9382	0.649962	0.00908056
catagen-anagen	bta-miR-330	532	463	29.3729	28.9414	-0.021351	0.817989
catagen-anagen	bta-miR-331	95	495	5.2452	30.9417	2.56048	9.68528e-78	**
catagen-anagen	bta-miR-335	252	182	13.9135	11.3765	-0.290429	0.0382529
catagen-anagen	bta-miR-338	150	102	8.2818	6.3759	-0.377315	0.0411421
catagen-anagen	bta-miR-339a	153	302	8.4475	18.8776	1.16008	6.46152e-17	**
catagen-anagen	bta-miR-339b	11	92	0.6073	5.7508	3.24328	1.23643e-19	**
catagen-anagen	bta-miR-33a	95	590	5.2452	36.88	2.81377	2.45346e-102	**
catagen-anagen	bta-miR-342	13404	13109	740.065	819.424	0.146957	1.13711e-16
catagen-anagen	bta-miR-3431	133	96	7.3432	6.0008	-0.291254	0.132308
catagen-anagen	bta-miR-3432	252	265	13.9135	16.5647	0.251627	0.0472682
catagen-anagen	bta-miR-345-3p	80	293	4.417	18.315	2.05189	5.85667e-36	**
catagen-anagen	bta-miR-345-5p	66	137	3.644	8.5637	1.23271	3.61436e-09	**
catagen-anagen	bta-miR-34a	253	137	13.9687	8.5637	-0.705892	2.69034e-06
catagen-anagen	bta-miR-34c	982	710	54.2185	44.381	-0.288843	4.51799e-05
catagen-anagen	bta-miR-361	1103	632	60.8991	39.5054	-0.624371	1.25502e-18
catagen-anagen	bta-miR-362-3p	101	81	5.5764	5.0632	-0.139285	0.522068
catagen-anagen	bta-miR-362-5p	267	101	14.7417	6.3134	-1.22341	2.36997e-14	**
catagen-anagen	bta-miR-363	33	21	1.822	1.3127	-0.472986	0.24514
catagen-anagen	bta-miR-365-3p	6828	4609	376.99	288.102	-0.387947	8.31943e-46
catagen-anagen	bta-miR-365-5p	701	253	38.7038	15.8146	-1.29122	3.96108e-38	**
catagen-anagen	bta-miR-369-3p	53	32	2.9263	2.0003	-0.548861	0.0890649
catagen-anagen	bta-miR-369-5p	26	12	1.4355	0.7501	-0.936398	0.0605192
catagen-anagen	bta-miR-374a	926	624	51.1266	39.0053	-0.390404	1.44751e-07
catagen-anagen	bta-miR-374b	1448	1916	79.9474	119.766	0.583099	1.68152e-31
catagen-anagen	bta-miR-375	223	91	12.3123	5.6883	-1.11403	9.85778e-11	**
catagen-anagen	bta-miR-376b	100	48	5.5212	3.0004	-0.879827	0.000380055
catagen-anagen	bta-miR-376c	31	16	1.7116	1.0001	-0.775201	0.0798485
catagen-anagen	bta-miR-376e	94	20	5.19	1.2502	-2.05358	6.14104e-11	**
catagen-anagen	bta-miR-378	9933	5225	548.424	326.607	-0.747736	6.49284e-211
catagen-anagen	bta-miR-378c	83	329	4.5826	20.5653	2.16597	5.82847e-43	**
catagen-anagen	bta-miR-379	739	223	40.8019	13.9394	-1.54947	3.39632e-52	**
catagen-anagen	bta-miR-380-3p	74	23	4.0857	1.4377	-1.50682	2.90491e-06	**
catagen-anagen	bta-miR-382	296	159	16.3428	9.9388	-0.717512	2.58961e-07
catagen-anagen	bta-miR-409a	89	36	4.9139	2.2503	-1.12675	4.00201e-05	**
catagen-anagen	bta-miR-410	28	4	1.5459	0.25	-2.62845	4.9305e-05	**
catagen-anagen	bta-miR-411a	753	688	41.5748	43.0058	0.0488219	0.519972
catagen-anagen	bta-miR-411c-5p	332	142	18.3305	8.8762	-1.04623	5.97423e-14	**
catagen-anagen	bta-miR-421	281	82	15.5147	5.1257	-1.59781	1.04757e-21	**
catagen-anagen	bta-miR-423-3p	1421	703	78.4567	43.9435	-0.836247	4.34978e-38
catagen-anagen	bta-miR-423-5p	26988	24377	1490.07	1523.77	0.0322653	0.0113771
catagen-anagen	bta-miR-424-3p	326	206	17.9992	12.8767	-0.48317	0.000148128
catagen-anagen	bta-miR-424-5p	1162	467	64.1567	29.1915	-1.13605	4.41943e-51	**
catagen-anagen	bta-miR-425-3p	22	13	1.2147	0.8126	-0.579983	0.257664
catagen-anagen	bta-miR-425-5p	168	100	9.2757	6.2508	-0.569415	0.00160102
catagen-anagen	bta-miR-4286	66	28	3.644	1.7502	-1.058	0.000797231	**
catagen-anagen	bta-miR-429	476	481	26.281	30.0666	0.194142	0.037318
catagen-anagen	bta-miR-432	584	279	32.244	17.4399	-0.886639	3.71767e-18
catagen-anagen	bta-miR-433	57	26	3.1471	1.6252	-0.953406	0.0042801
catagen-anagen	bta-miR-448	11	32	0.6073	2.0003	1.71974	0.000281725	**
catagen-anagen	bta-miR-450a	150	50	8.2818	3.1254	-1.4059	2.12709e-10	**
catagen-anagen	bta-miR-451	22623	13649	1249.07	853.178	-0.549932	5.65568e-278
catagen-anagen	bta-miR-452	1464	1218	80.8308	76.1353	-0.0863396	0.12296
catagen-anagen	bta-miR-455-3p	718	433	39.6424	27.0662	-0.550552	2.18698e-10
catagen-anagen	bta-miR-455-5p	116	91	6.4046	5.6883	-0.171111	0.400538
catagen-anagen	bta-miR-484	244	244	13.4718	15.2521	0.179065	0.169883
catagen-anagen	bta-miR-485	441	207	24.3486	12.9393	-0.912079	1.09021e-14
catagen-anagen	bta-miR-486	10681	3740	589.722	233.782	-1.33487	0	**
catagen-anagen	bta-miR-487b	172	80	9.4965	5.0007	-0.925266	1.09138e-06
catagen-anagen	bta-miR-491	30	8	1.6564	0.5001	-1.72776	0.00118302	**
catagen-anagen	bta-miR-494	156	53	8.6131	3.3129	-1.37844	1.73847e-10	**
catagen-anagen	bta-miR-495	455	124	25.1216	7.7511	-1.69646	4.44087e-37	**
catagen-anagen	bta-miR-497	1639	709	90.4929	44.3185	-1.0299	4.04517e-61	**
catagen-anagen	bta-miR-499	796	479	43.949	29.9416	-0.553679	1.83806e-11
catagen-anagen	bta-miR-500	108	31	5.9629	1.9378	-1.62159	2.29003e-09	**
catagen-anagen	bta-miR-502a	206	489	11.3737	30.5666	1.42625	7.43935e-36	**
catagen-anagen	bta-miR-503-5p	2510	2894	138.583	180.9	0.384441	1.29004e-22
catagen-anagen	bta-miR-504	86	162	4.7483	10.1264	1.09264	5.64144e-09	**
catagen-anagen	bta-miR-505	55	37	3.0367	2.3128	-0.392864	0.202913
catagen-anagen	bta-miR-532	3733	2390	206.107	149.395	-0.464262	2.56259e-35
catagen-anagen	bta-miR-542-5p	55	47	3.0367	2.9379	-0.0477191	0.874907
catagen-anagen	bta-miR-543	85	46	4.693	2.8754	-0.706748	0.00672663
catagen-anagen	bta-miR-574	50	38	2.7606	2.3753	-0.216872	0.49202
catagen-anagen	bta-miR-6119-5p	573	313	31.6366	19.5652	-0.693305	3.35877e-12
catagen-anagen	bta-miR-6123	84	28	4.6378	1.7502	-1.40592	2.15993e-06	**
catagen-anagen	bta-miR-652	137	89	7.5641	5.5633	-0.443228	0.0234783
catagen-anagen	bta-miR-6529	581	161	32.0783	10.0639	-1.67241	5.42472e-46	**
catagen-anagen	bta-miR-655	56	13	3.0919	0.8126	-1.92788	1.43071e-06	**
catagen-anagen	bta-miR-660	1959	1195	108.161	74.6976	-0.534045	1.86335e-24
catagen-anagen	bta-miR-665	23	12	1.2699	0.7501	-0.75956	0.140946
catagen-anagen	bta-miR-7	170	112	9.3861	7.001	-0.422965	0.0155548
catagen-anagen	bta-miR-708	2501	1520	138.086	95.0129	-0.539371	2.68185e-31
catagen-anagen	bta-miR-744	530	387	29.2625	24.1908	-0.274595	0.00431648
catagen-anagen	bta-miR-760-3p	59	51	3.2575	3.1879	-0.0311588	0.916763
catagen-anagen	bta-miR-874	60	22	3.3127	1.3752	-1.26837	0.000223835	**
catagen-anagen	bta-miR-877	135	114	7.4537	7.126	-0.0648643	0.728141
catagen-anagen	bta-miR-885	22	51	1.2147	3.1879	1.39201	8.06851e-05	**
catagen-anagen	bta-miR-92a	9601	11115	530.093	694.782	0.390314	2.78557e-84
catagen-anagen	bta-miR-92b	202	277	11.1529	17.3149	0.634595	1.68522e-06
catagen-anagen	bta-miR-93	4703	2057	259.663	128.58	-1.01398	1.38641e-167	**
catagen-anagen	bta-miR-95	61	61	3.3679	3.813	0.179077	0.490546
catagen-anagen	bta-miR-9-5p	24	7	1.3251	0.4376	-1.59842	0.00630363	**
catagen-anagen	bta-miR-96	158	122	8.7235	7.626	-0.193981	0.266513
catagen-anagen	bta-miR-98	1512	1509	83.481	94.3253	0.176197	0.00079044
catagen-anagen	bta-miR-99a-3p	253	116	13.9687	7.251	-0.945946	1.65318e-09
catagen-anagen	bta-miR-99a-5p	11168	4831	616.611	301.978	-1.02991	0	**
catagen-anagen	bta-miR-99b	4195	2713	231.615	169.585	-0.449719	2.48078e-37

## Sheet: S3-2
pairwise	miR-name	telogen-expressed	anagen-expressed	telogen-std	anagen-std	fold-change(log2 anagen/telogen)	p-value	sig-lable
telogen-anagen	bta-let-7a-3p	50	34	1.8508	2.1253	0.199517	0.513735
telogen-anagen	bta-let-7a-5p	2270869	1975152	84056.4	123464	0.554658	0
telogen-anagen	bta-let-7b	1563491	1131783	57872.8	70746	0.289765	0
telogen-anagen	bta-let-7c	452270	324995	16740.8	20314.9	0.279172	0
telogen-anagen	bta-let-7d	35592	25863	1317.44	1616.66	0.295275	8.48015e-137
telogen-anagen	bta-let-7e	41661	32182	1542.09	2011.65	0.383495	4.70802e-277
telogen-anagen	bta-let-7f	1885418	1886542	69788.9	117925	0.756798	0
telogen-anagen	bta-let-7g	185293	168427	6858.64	10528.1	0.618254	0
telogen-anagen	bta-let-7i	50913	49580	1884.55	3099.17	0.717663	0
telogen-anagen	bta-miR-1	496437	58142	18375.7	3634.37	-2.33802	0	**
telogen-anagen	bta-miR-100	3757	1108	139.066	69.2594	-1.00568	2.95697e-103	**
telogen-anagen	bta-miR-101	63976	68706	2368.08	4294.71	0.858844	0
telogen-anagen	bta-miR-103	76581	55548	2834.65	3472.22	0.292687	1.34377e-286
telogen-anagen	bta-miR-106a	41	9	1.5176	0.5626	-1.43161	0.00407746	**
telogen-anagen	bta-miR-106b	3011	1068	111.452	66.7591	-0.739391	2.37554e-50
telogen-anagen	bta-miR-107	30656	32953	1134.73	2059.84	0.860179	0
telogen-anagen	bta-miR-10a	31851	11329	1178.97	708.159	-0.73538	0
telogen-anagen	bta-miR-10b	21393	7477	791.864	467.376	-0.760669	0
telogen-anagen	bta-miR-122	29	340	1.0734	21.2529	4.3074	1.0769e-109	**
telogen-anagen	bta-miR-1246	2525	1711	93.4631	106.952	0.194495	1.78573e-05
telogen-anagen	bta-miR-1247-3p	23	28	0.8513	1.7502	1.03978	0.0097971	**
telogen-anagen	bta-miR-1247-5p	375	301	13.8807	18.8151	0.438811	9.17701e-05
telogen-anagen	bta-miR-1248	38	31	1.4066	1.9378	0.462208	0.178765
telogen-anagen	bta-miR-1249	75	73	2.7761	4.5631	0.716955	0.00252273
telogen-anagen	bta-miR-125a	7609	3306	281.648	206.653	-0.446681	8.68306e-52
telogen-anagen	bta-miR-125b	39334	6693	1455.95	418.369	-1.79911	0	**
telogen-anagen	bta-miR-1260b	5	16	0.1851	1.0001	2.43377	0.000304601	**
telogen-anagen	bta-miR-126-3p	248	142	9.1797	8.8762	-0.0485048	0.762952
telogen-anagen	bta-miR-126-5p	497	373	18.3965	23.3157	0.34187	0.000570318
telogen-anagen	bta-miR-127	1445	437	53.4868	27.3162	-0.969426	1.62744e-38
telogen-anagen	bta-miR-1271	85	134	3.1463	8.3761	1.41262	6.61167e-13	**
telogen-anagen	bta-miR-1277	63	71	2.332	4.4381	0.928374	0.000196223
telogen-anagen	bta-miR-128	3239	2500	119.892	156.271	0.382318	4.71283e-23
telogen-anagen	bta-miR-129-3p	93	27	3.4424	1.6877	-1.02836	0.000661494	**
telogen-anagen	bta-miR-1296	36	4	1.3325	0.25	-2.41414	0.000156685	**
telogen-anagen	bta-miR-1298	204	444	7.5511	27.7538	1.87793	1.18531e-58	**
telogen-anagen	bta-miR-1306	217	124	8.0323	7.7511	-0.0514121	0.766171
telogen-anagen	bta-miR-1307	1158	1032	42.8635	64.5088	0.589746	2.43807e-21
telogen-anagen	bta-miR-130a	4283	2058	158.536	128.643	-0.301439	3.41464e-15
telogen-anagen	bta-miR-130b	645	266	23.8747	16.6273	-0.521929	4.08772e-07
telogen-anagen	bta-miR-133a	3334	371	123.408	23.1906	-2.41183	2.20235577854656e-311	**
telogen-anagen	bta-miR-133b	460	89	17.0269	5.5633	-1.6138	3.36266e-27	**
telogen-anagen	bta-miR-1343-3p	45	10	1.6657	0.6251	-1.41397	0.00279065	**
telogen-anagen	bta-miR-135b	84	23	3.1093	1.4377	-1.11283	0.000574986	**
telogen-anagen	bta-miR-138	69	38	2.554	2.3753	-0.104649	0.745812
telogen-anagen	bta-miR-139	697	188	25.7995	11.7516	-1.13449	1.6187e-24	**
telogen-anagen	bta-miR-140	72979	47830	2701.32	2989.78	0.146373	3.56897e-66
telogen-anagen	bta-miR-141	199	104	7.366	6.5009	-0.180242	0.309372
telogen-anagen	bta-miR-142-3p	407	38	15.0651	2.3753	-2.66503	7.81385e-44	**
telogen-anagen	bta-miR-142-5p	1702	932	62.9997	58.2579	-0.112891	0.0548531
telogen-anagen	bta-miR-143	224149	155737	8296.89	9734.88	0.230592	0
telogen-anagen	bta-miR-1434-3p	29	3	1.0734	0.1875	-2.51723	0.00057824	**
telogen-anagen	bta-miR-144	107	1173	3.9606	73.3225	4.21047	0	**
telogen-anagen	bta-miR-145	56643	8975	2096.65	561.014	-1.90198	0	**
telogen-anagen	bta-miR-1468	227	158	8.4024	9.8763	0.233169	0.117086
telogen-anagen	bta-miR-146a	258	171	9.5499	10.689	0.162569	0.248727
telogen-anagen	bta-miR-146b	46827	19102	1733.31	1194.04	-0.537678	0
telogen-anagen	bta-miR-148a	5876	2859	217.501	178.712	-0.283384	3.26066e-18
telogen-anagen	bta-miR-148b	1599	953	59.1871	59.5706	0.00931772	0.869167
telogen-anagen	bta-miR-149-5p	170	35	6.2926	2.1878	-1.52418	3.51806e-10	**
telogen-anagen	bta-miR-150	887	160	32.8324	10.0014	-1.71492	2.44961e-55	**
telogen-anagen	bta-miR-151-3p	1377	753	50.9698	47.0689	-0.114869	0.0792318
telogen-anagen	bta-miR-151-5p	15923	3375	589.391	210.966	-1.48221	0	**
telogen-anagen	bta-miR-152	20486	9237	758.291	577.391	-0.393203	3.63351e-108
telogen-anagen	bta-miR-154b	351	77	12.9923	4.8132	-1.43259	5.07305e-18	**
telogen-anagen	bta-miR-154c	3136	2342	116.079	146.395	0.334755	3.07976e-17
telogen-anagen	bta-miR-155	1215	596	44.9733	37.2551	-0.271631	0.000148509
telogen-anagen	bta-miR-15a	3240	810	119.929	50.6319	-1.24406	2.58096e-124	**
telogen-anagen	bta-miR-15b	3337	1799	123.519	112.453	-0.135417	0.00128945
telogen-anagen	bta-miR-16a	1929	848	71.4021	53.0072	-0.429778	1.95297e-13
telogen-anagen	bta-miR-16b	1896	842	70.1806	52.6321	-0.415129	1.67233e-12
telogen-anagen	bta-miR-17-3p	222	226	8.2173	14.1269	0.781709	1.10986e-08
telogen-anagen	bta-miR-17-5p	2612	889	96.6834	55.57	-0.798962	6.87927e-50
telogen-anagen	bta-miR-181a	17294	10178	640.139	636.211	-0.00887876	0.623702
telogen-anagen	bta-miR-181b	5915	3825	218.944	239.095	0.127021	2.30879e-05
telogen-anagen	bta-miR-181c	120	60	4.4418	3.7505	-0.244061	0.294033
telogen-anagen	bta-miR-181d	576	467	21.3207	29.1915	0.453294	5.26655e-07
telogen-anagen	bta-miR-182	1111	592	41.1238	37.005	-0.152253	0.0379569
telogen-anagen	bta-miR-183	2615	2413	96.7944	150.833	0.639957	6.43663e-55
telogen-anagen	bta-miR-1839	21822	13750	807.743	859.492	0.089587	1.26202e-08
telogen-anagen	bta-miR-184	919	517	34.0169	32.3169	-0.0739629	0.354981
telogen-anagen	bta-miR-185	14152	6493	523.837	405.868	-0.36811	7.72242e-67
telogen-anagen	bta-miR-186	1409	723	52.1543	45.1936	-0.206668	0.00165696
telogen-anagen	bta-miR-187	57	28	2.1099	1.7502	-0.269655	0.439213
telogen-anagen	bta-miR-188	16	25	0.5922	1.5627	1.39988	0.00199461	**
telogen-anagen	bta-miR-18a	89	66	3.2943	4.1256	0.324632	0.161864
telogen-anagen	bta-miR-191	38255	14888	1416.01	930.626	-0.60556	0
telogen-anagen	bta-miR-192	8282	5601	306.559	350.11	0.191644	2.07581e-14
telogen-anagen	bta-miR-193a-3p	7777	3365	287.866	210.341	-0.452668	3.73911e-54
telogen-anagen	bta-miR-193a-5p	3917	1260	144.988	78.7607	-0.880387	9.44019e-87
telogen-anagen	bta-miR-193b	10801	4084	399.8	255.285	-0.647171	7.25499e-140
telogen-anagen	bta-miR-194	193	48	7.1439	3.0004	-1.25156	7.63945e-09	**
telogen-anagen	bta-miR-1940	37	45	1.3696	2.8129	1.0383	0.00110787	**
telogen-anagen	bta-miR-196a	483	52	17.8783	3.2504	-2.45952	1.54364e-47	**
telogen-anagen	bta-miR-196b	28	0	1.0364	0.01	-6.69544	2.77592e-06	**
telogen-anagen	bta-miR-197	304	156	11.2526	9.7513	-0.206592	0.148151
telogen-anagen	bta-miR-199a-3p	391284	159586	14483.4	9975.48	-0.537943	0
telogen-anagen	bta-miR-199a-5p	3879	2097	143.582	131.08	-0.131419	0.000750112
telogen-anagen	bta-miR-199b	2855	2049	105.678	128.08	0.277368	3.98207e-11
telogen-anagen	bta-miR-199c	1389	1374	51.414	85.8867	0.740273	5.2544e-41
telogen-anagen	bta-miR-19b	3488	1705	129.109	106.577	-0.276689	5.67933e-11
telogen-anagen	bta-miR-200a	6275	4231	232.27	264.473	0.187322	7.99596e-11
telogen-anagen	bta-miR-200b	1974	1158	73.0678	72.3848	-0.013549	0.804569
telogen-anagen	bta-miR-200c	6373	2136	235.897	133.518	-0.821122	1.08094e-124
telogen-anagen	bta-miR-202	207	147	7.6621	9.1887	0.262121	0.0909092
telogen-anagen	bta-miR-204	623	208	23.0604	13.0018	-0.826706	9.20257e-14
telogen-anagen	bta-miR-205	47139	15021	1744.85	938.94	-0.894002	0
telogen-anagen	bta-miR-206	26818	2565	992.671	160.334	-2.63023	0	**
telogen-anagen	bta-miR-20a	1229	535	45.4915	33.442	-0.443936	1.52383e-09
telogen-anagen	bta-miR-20b	38	5	1.4066	0.3125	-2.17028	0.000256263	**
telogen-anagen	bta-miR-210	1856	586	68.7	36.63	-0.907284	4.24044e-44
telogen-anagen	bta-miR-211	155	179	5.7373	11.189	0.963637	1.13893e-09
telogen-anagen	bta-miR-214	3315	541	122.705	33.8171	-1.85937	4.80196e-225	**
telogen-anagen	bta-miR-21-5p	67142	34636	2485.27	2165.04	-0.199005	7.11256e-98
telogen-anagen	bta-miR-216b	69	23	2.554	1.4377	-0.828996	0.0148322
telogen-anagen	bta-miR-217	30	18	1.1105	1.1252	0.0189721	0.925096
telogen-anagen	bta-miR-218	98	42	3.6275	2.6254	-0.466438	0.0801253
telogen-anagen	bta-miR-221	24129	13993	893.137	874.681	-0.0301242	0.049411
telogen-anagen	bta-miR-222	29595	26412	1095.46	1650.97	0.591779	0
telogen-anagen	bta-miR-223	926	83	34.276	5.1882	-2.72389	5.43708e-100	**
telogen-anagen	bta-miR-22-3p	5499	2326	203.546	145.395	-0.48538	7.87024e-44
telogen-anagen	bta-miR-224	833	433	30.8336	27.0662	-0.188011	0.0275885
telogen-anagen	bta-miR-22-5p	1275	381	47.1942	23.8157	-0.986697	3.95961e-35
telogen-anagen	bta-miR-2284x	82974	46464	3071.29	2904.39	-0.0806073	4.18558e-22
telogen-anagen	bta-miR-2284y	997	787	36.904	49.1942	0.414711	2.08587e-09
telogen-anagen	bta-miR-2285e	22	16	0.8143	1.0001	0.296512	0.503965
telogen-anagen	bta-miR-2285l	46	12	1.7027	0.7501	-1.18267	0.00834847	**
telogen-anagen	bta-miR-2387	25	16	0.9254	1.0001	0.111995	0.769642
telogen-anagen	bta-miR-23a	75535	34772	2795.93	2173.55	-0.363281	0
telogen-anagen	bta-miR-23b-3p	47742	19957	1767.17	1247.48	-0.502425	0
telogen-anagen	bta-miR-23b-5p	308	397	11.4006	24.8159	1.12216	7.99452e-25	**
telogen-anagen	bta-miR-24	46	20	1.7027	1.2502	-0.445665	0.262616
telogen-anagen	bta-miR-2411-5p	75	62	2.7761	3.8755	0.481323	0.0511046
telogen-anagen	bta-miR-2424	51	23	1.8878	1.4377	-0.392943	0.293194
telogen-anagen	bta-miR-2427	15	22	0.5552	1.3752	1.30856	0.0058764	**
telogen-anagen	bta-miR-24-3p	31470	13209	1164.86	825.675	-0.496517	3.7549e-252
telogen-anagen	bta-miR-2478	138	190	5.1081	11.8766	1.21726	2.79736e-14	**
telogen-anagen	bta-miR-2483-5p	38	2	1.4066	0.125	-3.49221	3.27229e-06	**
telogen-anagen	bta-miR-25	14988	10381	554.782	648.901	0.226076	2.74327e-34
telogen-anagen	bta-miR-26a	103535	39242	3832.36	2452.96	-0.643709	0
telogen-anagen	bta-miR-26b	53221	16603	1969.98	1037.83	-0.924613	0
telogen-anagen	bta-miR-27a-3p	11152	17360	412.792	1085.15	1.3944	0	**
telogen-anagen	bta-miR-27b	20045	19727	741.967	1233.1	0.732868	0
telogen-anagen	bta-miR-28	662	333	24.504	20.8153	-0.235373	0.0148356
telogen-anagen	bta-miR-2887	2840	1310	105.123	81.8861	-0.360385	3.44619e-14
telogen-anagen	bta-miR-296	819	610	30.3154	38.1302	0.330883	1.97642e-05
telogen-anagen	bta-miR-299	210	14	7.7732	0.8751	-3.15099	3.38719e-27	**
telogen-anagen	bta-miR-29a	80022	41033	2962.02	2564.91	-0.207673	4.76184e-126
telogen-anagen	bta-miR-29b	2076	1315	76.8433	82.1987	0.0971961	0.0558414
telogen-anagen	bta-miR-29c	6404	2617	237.045	163.585	-0.535121	3.2949e-60
telogen-anagen	bta-miR-30a-5p	6884	3978	254.812	248.659	-0.0352652	0.220495
telogen-anagen	bta-miR-30b-3p	42	35	1.5546	2.1878	0.492937	0.131061
telogen-anagen	bta-miR-30b-5p	1566	417	57.9656	26.066	-1.15303	2.08512e-54	**
telogen-anagen	bta-miR-30c	2641	714	97.7568	44.6311	-1.13115	6.54909e-88	**
telogen-anagen	bta-miR-30d	15995	5632	592.056	352.048	-0.749963	8.43434e-266
telogen-anagen	bta-miR-30e-5p	1431	934	52.9686	58.3829	0.140408	0.0207766
telogen-anagen	bta-miR-30f	228	81	8.4394	5.0632	-0.737091	4.73935e-05
telogen-anagen	bta-miR-31	9262	3510	342.834	219.405	-0.643914	3.60365e-119
telogen-anagen	bta-miR-320a	87364	55595	3233.79	3475.16	0.103855	5.65674e-40
telogen-anagen	bta-miR-324	341	69	12.6221	4.3131	-1.54915	1.7922e-19	**
telogen-anagen	bta-miR-328	130	79	4.812	4.9382	0.0373486	0.83747
telogen-anagen	bta-miR-330	561	463	20.7655	28.9414	0.478946	1.47488e-07
telogen-anagen	bta-miR-331	295	495	10.9195	30.9417	1.50265	1.64155e-47	**
telogen-anagen	bta-miR-335	260	182	9.6239	11.3765	0.241363	0.0825666
telogen-anagen	bta-miR-338	240	102	8.8836	6.3759	-0.478515	0.00451531
telogen-anagen	bta-miR-339a	489	302	18.1004	18.8776	0.0606538	0.558166
telogen-anagen	bta-miR-339b	19	92	0.7033	5.7508	3.03155	5.21649e-23	**
telogen-anagen	bta-miR-33a	235	590	8.6985	36.88	2.084	6.1959e-89	**
telogen-anagen	bta-miR-342	27924	13109	1033.61	819.424	-0.335009	2.26441e-109
telogen-anagen	bta-miR-3431	207	96	7.6621	6.0008	-0.352585	0.0474474
telogen-anagen	bta-miR-3432	309	265	11.4377	16.5647	0.534315	1.07959e-05
telogen-anagen	bta-miR-345-3p	182	293	6.7367	18.315	1.44291	3.44979e-27	**
telogen-anagen	bta-miR-345-5p	241	137	8.9206	8.5637	-0.0589065	0.716167
telogen-anagen	bta-miR-34a	430	137	15.9165	8.5637	-0.894217	3.94575e-11
telogen-anagen	bta-miR-34c	1398	710	51.7471	44.381	-0.221536	0.000808408
telogen-anagen	bta-miR-361	1314	632	48.6378	39.5054	-0.300028	1.4516e-05
telogen-anagen	bta-miR-362-3p	140	81	5.1821	5.0632	-0.0334874	0.88686
telogen-anagen	bta-miR-362-5p	329	101	12.178	6.3134	-0.947788	1.37926e-09
telogen-anagen	bta-miR-363	80	21	2.9612	1.3127	-1.17364	0.000461601	**
telogen-anagen	bta-miR-365-3p	7621	4609	282.092	288.102	0.0304119	0.257692
telogen-anagen	bta-miR-365-5p	925	253	34.239	15.8146	-1.11438	3.52836e-31	**
telogen-anagen	bta-miR-369-3p	48	32	1.7767	2.0003	0.171016	0.580705
telogen-anagen	bta-miR-369-5p	34	12	1.2585	0.7501	-0.74655	0.12742
telogen-anagen	bta-miR-374a	927	624	34.313	39.0053	0.184915	0.0134297
telogen-anagen	bta-miR-374b	3479	1916	128.775	119.766	-0.104636	0.0106805
telogen-anagen	bta-miR-375	332	91	12.289	5.6883	-1.1113	4.40492e-12	**
telogen-anagen	bta-miR-376b	129	48	4.7749	3.0004	-0.670316	0.00510217
telogen-anagen	bta-miR-376c	48	16	1.7767	1.0001	-0.829056	0.0442155
telogen-anagen	bta-miR-376e	147	20	5.4412	1.2502	-2.12177	3.42256e-13	**
telogen-anagen	bta-miR-378	10114	5225	374.371	326.607	-0.196912	7.39816e-16
telogen-anagen	bta-miR-378c	114	329	4.2197	20.5653	2.285	1.26037e-56	**
telogen-anagen	bta-miR-379	953	223	35.2754	13.9394	-1.33949	4.44795e-42	**
telogen-anagen	bta-miR-380-3p	95	23	3.5164	1.4377	-1.29034	3.81135e-05	**
telogen-anagen	bta-miR-382	282	159	10.4383	9.9388	-0.0707432	0.632704
telogen-anagen	bta-miR-383	37	15	1.3696	0.9376	-0.54671	0.22875
telogen-anagen	bta-miR-409a	108	36	3.9976	2.2503	-0.829017	0.00211763
telogen-anagen	bta-miR-411a	1326	688	49.082	43.0058	-0.190663	0.00476147
telogen-anagen	bta-miR-411c-5p	339	142	12.5481	8.8762	-0.499455	0.000434382
telogen-anagen	bta-miR-421	176	82	6.5147	5.1257	-0.34595	0.0732387
telogen-anagen	bta-miR-423-3p	2129	703	78.8051	43.9435	-0.842639	1.10973e-44
telogen-anagen	bta-miR-423-5p	43291	24377	1602.42	1523.77	-0.0726078	3.01396e-10
telogen-anagen	bta-miR-424-3p	282	206	10.4383	12.8767	0.302876	0.0220621
telogen-anagen	bta-miR-424-5p	1446	467	53.5238	29.1915	-0.874632	9.16376e-33
telogen-anagen	bta-miR-425-5p	220	100	8.1433	6.2508	-0.381573	0.0276257
telogen-anagen	bta-miR-4286	22	28	0.8143	1.7502	1.10389	0.00668917	**
telogen-anagen	bta-miR-429	899	481	33.2766	30.0666	-0.146346	0.0727867
telogen-anagen	bta-miR-432	672	279	24.8741	17.4399	-0.512253	3.70427e-07
telogen-anagen	bta-miR-433	88	26	3.2573	1.6252	-1.00306	0.00118374	**
telogen-anagen	bta-miR-448	6	32	0.2221	2.0003	3.17094	2.98183e-09	**
telogen-anagen	bta-miR-450a	165	50	6.1075	3.1254	-0.966541	1.4213e-05
telogen-anagen	bta-miR-451	11493	13649	425.414	853.178	1.00398	0	**
telogen-anagen	bta-miR-452	2007	1218	74.2893	76.1353	0.0354111	0.49575
telogen-anagen	bta-miR-455-3p	1632	433	60.4086	27.0662	-1.15826	5.08627e-57	**
telogen-anagen	bta-miR-455-5p	212	91	7.8472	5.6883	-0.46418	0.0095295
telogen-anagen	bta-miR-484	547	244	20.2473	15.2521	-0.408722	0.000194147
telogen-anagen	bta-miR-485	573	207	21.2096	12.9393	-0.712958	3.11323e-10
telogen-anagen	bta-miR-486	7530	3740	278.724	233.782	-0.253673	7.4424e-19
telogen-anagen	bta-miR-487b	241	80	8.9206	5.0007	-0.835011	3.22687e-06
telogen-anagen	bta-miR-491	32	8	1.1845	0.5001	-1.24399	0.0238714	*
telogen-anagen	bta-miR-494	243	53	8.9947	3.3129	-1.44098	5.29889e-13	**
telogen-anagen	bta-miR-495	714	124	26.4288	7.7511	-1.76964	9.50283e-47	**
telogen-anagen	bta-miR-497	1354	709	50.1184	44.3185	-0.177431	0.00779707
telogen-anagen	bta-miR-499	582	479	21.5428	29.9416	0.474946	1.13179e-07
telogen-anagen	bta-miR-500	136	31	5.0341	1.9378	-1.37731	2.00212e-07	**
telogen-anagen	bta-miR-502a	529	489	19.581	30.5666	0.642502	1.70399e-12
telogen-anagen	bta-miR-503-5p	2814	2894	104.16	180.9	0.796381	1.2485e-95
telogen-anagen	bta-miR-504	107	162	3.9606	10.1264	1.35433	2.06407e-14	**
telogen-anagen	bta-miR-505	169	37	6.2555	2.3128	-1.43548	2.12679e-09	**
telogen-anagen	bta-miR-532	6135	2390	227.088	149.395	-0.604114	2.74208e-71
telogen-anagen	bta-miR-542-5p	83	47	3.0723	2.9379	-0.0645338	0.831042
telogen-anagen	bta-miR-543	142	46	5.2561	2.8754	-0.87023	0.00022932
telogen-anagen	bta-miR-574	126	38	4.6639	2.3753	-0.973427	0.000141913
telogen-anagen	bta-miR-6119-5p	720	313	26.6509	19.5652	-0.445894	3.52874e-06
telogen-anagen	bta-miR-6123	124	28	4.5899	1.7502	-1.39094	5.84696e-07	**
telogen-anagen	bta-miR-652	267	89	9.883	5.5633	-0.829008	1.09505e-06
telogen-anagen	bta-miR-6529	151	161	5.5893	10.0639	0.84845	2.21201e-07
telogen-anagen	bta-miR-655	78	13	2.8872	0.8126	-1.82905	1.75033e-06	**
telogen-anagen	bta-miR-660	2899	1195	107.307	74.6976	-0.522606	4.48657e-27
telogen-anagen	bta-miR-665	57	12	2.1099	0.7501	-1.49202	0.000427386	**
telogen-anagen	bta-miR-7	304	112	11.2526	7.001	-0.684625	1.01889e-05
telogen-anagen	bta-miR-708	3501	1520	129.59	95.0129	-0.447757	7.84689e-25
telogen-anagen	bta-miR-744	669	387	24.7631	24.1908	-0.0337334	0.722281
telogen-anagen	bta-miR-760-3p	69	51	2.554	3.1879	0.319848	0.222941
telogen-anagen	bta-miR-874	116	22	4.2937	1.3752	-1.64258	5.14778e-08	**
telogen-anagen	bta-miR-877	268	114	9.92	7.126	-0.477248	0.00273321
telogen-anagen	bta-miR-885	61	51	2.2579	3.1879	0.497625	0.0675958
telogen-anagen	bta-miR-92a	16999	11115	629.219	694.782	0.142997	5.58772e-16
telogen-anagen	bta-miR-92b	355	277	13.1404	17.3149	0.398005	0.000609707
telogen-anagen	bta-miR-93	5388	2057	199.437	128.58	-0.633269	3.94153e-68
telogen-anagen	bta-miR-95	78	61	2.8872	3.813	0.401255	0.101348
telogen-anagen	bta-miR-9-5p	46	7	1.7027	0.4376	-1.96014	0.000146327	**
telogen-anagen	bta-miR-96	303	122	11.2156	7.626	-0.556508	0.00024672
telogen-anagen	bta-miR-98	2737	1509	101.31	94.3253	-0.103064	0.0257631
telogen-anagen	bta-miR-99a-3p	275	116	10.1791	7.251	-0.489358	0.001896
telogen-anagen	bta-miR-99a-5p	13740	4831	508.587	301.978	-0.75205	1.04972e-229
telogen-anagen	bta-miR-99b	6242	2713	231.048	169.585	-0.446181	1.03323e-42

## Sheet: S3-3
pairwise	miR-name	telogen-expressed	catagen-expressed	telogen-std	catagen-std	fold-change(log2 catagen/telogen)	p-value	sig-lable
telogen-catagen	bta-let-7a-3p	50	5	1.8508	0.2761	-2.74489	3.99451e-07	**
telogen-catagen	bta-let-7a-5p	2270869	1661018	84056.4	91708.6	0.125699	0
telogen-catagen	bta-let-7b	1563491	1069133	57872.8	59029.3	0.0285463	6.13787e-56
telogen-catagen	bta-let-7c	452270	306476	16740.8	16921.2	0.0154657	4.63654e-06
telogen-catagen	bta-let-7d	35592	25468	1317.44	1406.15	0.0940086	2.27297e-15
telogen-catagen	bta-let-7e	41661	30053	1542.09	1659.29	0.105687	4.44385e-22
telogen-catagen	bta-let-7f	1885418	1423572	69788.9	78598.7	0.171507	0
telogen-catagen	bta-let-7g	185293	149045	6858.64	8229.11	0.262815	0
telogen-catagen	bta-let-7i	50913	32504	1884.55	1794.62	-0.070541	5.27497e-12
telogen-catagen	bta-miR-1	496437	1273960	18375.7	70338.2	1.93651	0	**
telogen-catagen	bta-miR-100	3757	3712	139.066	204.948	0.559491	1.29149e-62
telogen-catagen	bta-miR-101	63976	53646	2368.08	2961.92	0.322816	6.15494926387266e-317
telogen-catagen	bta-miR-103	76581	80670	2834.65	4453.97	0.651922	0
telogen-catagen	bta-miR-106a	41	19	1.5176	1.049	-0.532777	0.190555
telogen-catagen	bta-miR-106b	3011	1865	111.452	102.971	-0.114191	0.00714677
telogen-catagen	bta-miR-107	30656	42917	1134.73	2369.55	1.06226	0	**
telogen-catagen	bta-miR-10a	31851	19666	1178.97	1085.8	-0.118759	8.71239e-20
telogen-catagen	bta-miR-10b	21393	16065	791.864	886.985	0.163658	2.34528e-27
telogen-catagen	bta-miR-122	29	28	1.0734	1.5459	0.526259	0.163745
telogen-catagen	bta-miR-1246	2525	994	93.4631	54.881	-0.76809	6.07307e-49
telogen-catagen	bta-miR-1247-3p	23	35	0.8513	1.9324	1.18265	0.00191928	**
telogen-catagen	bta-miR-1247-5p	375	233	13.8807	12.8645	-0.109685	0.366949
telogen-catagen	bta-miR-1248	38	30	1.4066	1.6564	0.235839	0.488137
telogen-catagen	bta-miR-1249	75	20	2.7761	1.1042	-1.33006	9.44021e-05	**
telogen-catagen	bta-miR-125a	7609	3990	281.648	220.297	-0.354442	4.95464e-37
telogen-catagen	bta-miR-125b	39334	22347	1455.95	1233.83	-0.23882	4.02698e-88
telogen-catagen	bta-miR-126-3p	248	161	9.1797	8.8892	-0.0463934	0.760806
telogen-catagen	bta-miR-126-5p	497	337	18.3965	18.6065	0.0163754	0.865015
telogen-catagen	bta-miR-127	1445	1285	53.4868	70.9478	0.407575	2.15189e-13
telogen-catagen	bta-miR-1271	85	35	3.1463	1.9324	-0.703262	0.0137841
telogen-catagen	bta-miR-1277	63	109	2.332	6.0181	1.36774	8.38587e-10	**
telogen-catagen	bta-miR-128	3239	5190	119.892	286.552	1.25706	0	**
telogen-catagen	bta-miR-129-3p	93	66	3.4424	3.644	0.0821082	0.709221
telogen-catagen	bta-miR-1296	36	5	1.3325	0.2761	-2.27087	0.000124098	**
telogen-catagen	bta-miR-1298	204	468	7.5511	25.8393	1.77481	7.5504e-54	**
telogen-catagen	bta-miR-1306	217	135	8.0323	7.4537	-0.107856	0.503838
telogen-catagen	bta-miR-1307	1158	956	42.8635	52.7829	0.300321	2.05184e-06
telogen-catagen	bta-miR-130a	4283	2474	158.536	136.595	-0.2149	2.99625e-09
telogen-catagen	bta-miR-130b	645	532	23.8747	29.3729	0.299003	0.000415616
telogen-catagen	bta-miR-133a	3334	6617	123.408	365.34	1.5658	0	**
telogen-catagen	bta-miR-133b	460	725	17.0269	40.0289	1.23323	3.3686e-48	**
telogen-catagen	bta-miR-1343-3p	45	23	1.6657	1.2699	-0.391414	0.302823
telogen-catagen	bta-miR-135b	84	52	3.1093	2.871	-0.115036	0.668561
telogen-catagen	bta-miR-136	20	37	0.7403	2.0429	1.46444	0.000165971	**
telogen-catagen	bta-miR-138	69	46	2.554	2.5398	-0.00804363	0.996512
telogen-catagen	bta-miR-139	697	320	25.7995	17.6679	-0.546213	1.10761e-08
telogen-catagen	bta-miR-140	72979	54437	2701.32	3005.59	0.153982	8.43659e-79
telogen-catagen	bta-miR-141	199	121	7.366	6.6807	-0.140882	0.404457
telogen-catagen	bta-miR-142-3p	407	184	15.0651	10.1591	-0.568438	6.22463e-06
telogen-catagen	bta-miR-142-5p	1702	1033	62.9997	57.0343	-0.143515	0.0115292
telogen-catagen	bta-miR-143	224149	90997	8296.89	5024.15	-0.723691	0
telogen-catagen	bta-miR-1434-3p	29	31	1.0734	1.7116	0.673158	0.0688806
telogen-catagen	bta-miR-144	107	247	3.9606	13.6374	1.78378	2.01791e-29	**
telogen-catagen	bta-miR-145	56643	38901	2096.65	2147.81	0.0347854	0.000252507
telogen-catagen	bta-miR-1468	227	173	8.4024	9.5517	0.184956	0.20136
telogen-catagen	bta-miR-146a	258	75	9.5499	4.1409	-1.20554	1.17217e-11	**
telogen-catagen	bta-miR-146b	46827	26019	1733.31	1436.57	-0.270899	2.12809e-132
telogen-catagen	bta-miR-148a	5876	5892	217.501	325.311	0.580799	4.84912e-105
telogen-catagen	bta-miR-148b	1599	1307	59.1871	72.1625	0.285967	1.17301e-07
telogen-catagen	bta-miR-149-5p	170	43	6.2926	2.3741	-1.40628	6.41185e-10	**
telogen-catagen	bta-miR-150	887	494	32.8324	27.2749	-0.267546	0.000894769
telogen-catagen	bta-miR-151-3p	1377	1062	50.9698	58.6354	0.202129	0.000617979
telogen-catagen	bta-miR-151-5p	15923	10048	589.391	554.773	-0.0873279	1.93825e-06
telogen-catagen	bta-miR-152	20486	34001	758.291	1877.27	1.30781	0	**
telogen-catagen	bta-miR-154b	351	186	12.9923	10.2695	-0.339291	0.00912731
telogen-catagen	bta-miR-154c	3136	5175	116.079	285.724	1.29951	0	**
telogen-catagen	bta-miR-155	1215	1079	44.9733	59.5741	0.405616	2.14969e-11
telogen-catagen	bta-miR-15a	3240	2027	119.929	111.915	-0.0997721	0.0145128
telogen-catagen	bta-miR-15b	3337	2374	123.519	131.074	0.0856451	0.0270734
telogen-catagen	bta-miR-16a	1929	486	71.4021	26.8332	-1.41195	6.34359e-98	**
telogen-catagen	bta-miR-16b	1896	475	70.1806	26.2258	-1.42009	4.34076e-97	**
telogen-catagen	bta-miR-17-3p	222	230	8.2173	12.6988	0.627956	3.82787e-06
telogen-catagen	bta-miR-17-5p	2612	1137	96.6834	62.7764	-0.623046	1.25613e-35
telogen-catagen	bta-miR-181a	17294	16394	640.139	905.15	0.499772	6.83572e-220
telogen-catagen	bta-miR-181b	5915	6216	218.944	343.2	0.648484	1.37282e-134
telogen-catagen	bta-miR-181c	120	107	4.4418	5.9077	0.411452	0.0317381
telogen-catagen	bta-miR-181d	576	588	21.3207	32.4648	0.606622	8.3295e-13
telogen-catagen	bta-miR-182	1111	654	41.1238	36.1088	-0.187623	0.00816146
telogen-catagen	bta-miR-183	2615	1882	96.7944	103.909	0.102332	0.0190054
telogen-catagen	bta-miR-1839	21822	19024	807.743	1050.36	0.378913	3.67194e-153
telogen-catagen	bta-miR-184	919	669	34.0169	36.937	0.118815	0.104611
telogen-catagen	bta-miR-185	14152	8320	523.837	459.366	-0.189475	1.22838e-21
telogen-catagen	bta-miR-186	1409	1128	52.1543	62.2795	0.255971	9.52017e-06
telogen-catagen	bta-miR-187	57	28	2.1099	1.5459	-0.448728	0.183488
telogen-catagen	bta-miR-18a	89	71	3.2943	3.9201	0.250919	0.26885
telogen-catagen	bta-miR-191	38255	30341	1416.01	1675.2	0.242496	3.40797e-105
telogen-catagen	bta-miR-192	8282	8467	306.559	467.482	0.608748	3.36182e-163
telogen-catagen	bta-miR-193a-3p	7777	1933	287.866	106.725	-1.4315	0	**
telogen-catagen	bta-miR-193a-5p	3917	2307	144.988	127.375	-0.186856	7.14879e-07
telogen-catagen	bta-miR-193b	10801	5664	399.8	312.722	-0.354396	7.94304e-52
telogen-catagen	bta-miR-194	193	115	7.1439	6.3494	-0.170092	0.323026
telogen-catagen	bta-miR-1940	37	35	1.3696	1.9324	0.496639	0.140557
telogen-catagen	bta-miR-196a	483	184	17.8783	10.1591	-0.815437	1.43252e-11
telogen-catagen	bta-miR-196b	28	17	1.0364	0.9386	-0.142999	0.779745
telogen-catagen	bta-miR-197	304	114	11.2526	6.2942	-0.838163	4.3226e-08
telogen-catagen	bta-miR-199a-3p	391284	335203	14483.4	18507.3	0.353695	0
telogen-catagen	bta-miR-199a-5p	3879	1637	143.582	90.3825	-0.667755	1.30194e-58
telogen-catagen	bta-miR-199b	2855	1524	105.678	84.1435	-0.328753	4.0355e-13
telogen-catagen	bta-miR-199c	1389	579	51.414	31.9679	-0.685537	5.1868e-23
telogen-catagen	bta-miR-19b	3488	1845	129.109	101.867	-0.341903	8.78911e-17
telogen-catagen	bta-miR-200a	6275	3833	232.27	211.629	-0.134266	5.28575e-06
telogen-catagen	bta-miR-200b	1974	1310	73.0678	72.3281	-0.0146795	0.7788
telogen-catagen	bta-miR-200c	6373	2896	235.897	159.895	-0.561035	2.46046e-70
telogen-catagen	bta-miR-202	207	189	7.6621	10.4351	0.445633	0.00217013
telogen-catagen	bta-miR-204	623	307	23.0604	16.9502	-0.444115	7.7172e-06
telogen-catagen	bta-miR-205	47139	29963	1744.85	1654.33	-0.0768632	5.05419e-13
telogen-catagen	bta-miR-206	26818	64303	992.671	3550.32	1.83856	0	**
telogen-catagen	bta-miR-20a	1229	720	45.4915	39.7528	-0.194541	0.00394959
telogen-catagen	bta-miR-20b	38	15	1.4066	0.8282	-0.764161	0.0821949
telogen-catagen	bta-miR-210	1856	1111	68.7	61.3408	-0.163463	0.00274558
telogen-catagen	bta-miR-211	155	268	5.7373	14.7969	1.36685	6.63527e-22	**
telogen-catagen	bta-miR-214	3315	1862	122.705	102.805	-0.255279	7.62025e-10
telogen-catagen	bta-miR-21-5p	67142	61645	2485.27	3403.56	0.453644	0
telogen-catagen	bta-miR-216b	69	36	2.554	1.9876	-0.361731	0.229851
telogen-catagen	bta-miR-217	30	30	1.1105	1.6564	0.576842	0.118109
telogen-catagen	bta-miR-218	98	68	3.6275	3.7544	0.0496067	0.812115
telogen-catagen	bta-miR-221	24129	15990	893.137	882.844	-0.0167223	0.256052
telogen-catagen	bta-miR-222	29595	12766	1095.46	704.84	-0.636171	0
telogen-catagen	bta-miR-223	926	167	34.276	9.2205	-1.89428	1.584e-71	**
telogen-catagen	bta-miR-22-3p	5499	5401	203.546	298.202	0.550933	8.34861e-88
telogen-catagen	bta-miR-224	833	627	30.8336	34.6181	0.167023	0.0285763
telogen-catagen	bta-miR-22-5p	1275	904	47.1942	49.9119	0.0807743	0.196727
telogen-catagen	bta-miR-2284x	82974	74686	3071.29	4123.58	0.425054	0
telogen-catagen	bta-miR-2284y	997	1287	36.904	71.0582	0.945224	6.377e-55
telogen-catagen	bta-miR-2285l	46	48	1.7027	2.6502	0.638277	0.0313184
telogen-catagen	bta-miR-2387	25	19	0.9254	1.049	0.180866	0.656141
telogen-catagen	bta-miR-23a	75535	68668	2795.93	3791.32	0.439369	0
telogen-catagen	bta-miR-23b-3p	47742	34750	1767.17	1918.63	0.11863	2.72661e-31
telogen-catagen	bta-miR-23b-5p	308	352	11.4006	19.4347	0.769525	7.87814e-12
telogen-catagen	bta-miR-24	46	51	1.7027	2.8158	0.725721	0.013002
telogen-catagen	bta-miR-2411-5p	75	76	2.7761	4.1961	0.59599	0.0110174
telogen-catagen	bta-miR-2424	51	34	1.8878	1.8772	-0.00812356	0.996959
telogen-catagen	bta-miR-24-3p	31470	14183	1164.86	783.076	-0.572939	0
telogen-catagen	bta-miR-2478	138	313	5.1081	17.2814	1.75836	3.97762e-36	**
telogen-catagen	bta-miR-2483-5p	38	16	1.4066	0.8834	-0.671073	0.121222
telogen-catagen	bta-miR-25	14988	19538	554.782	1078.74	0.959351	0
telogen-catagen	bta-miR-26a	103535	53272	3832.36	2941.27	-0.381793	0
telogen-catagen	bta-miR-26b	53221	31657	1969.98	1747.86	-0.172595	2.47738e-64
telogen-catagen	bta-miR-27a-3p	11152	8629	412.792	476.427	0.206839	2.12931e-23
telogen-catagen	bta-miR-27a-5p	24	25	0.8884	1.3803	0.635701	0.119295
telogen-catagen	bta-miR-27b	20045	17124	741.967	945.455	0.349653	5.75936e-119
telogen-catagen	bta-miR-28	662	509	24.504	28.1031	0.197712	0.020151
telogen-catagen	bta-miR-2887	2840	1115	105.123	61.5617	-0.771971	2.71752e-55
telogen-catagen	bta-miR-296	819	1021	30.3154	56.3717	0.89492	3.42801e-40
telogen-catagen	bta-miR-299	210	62	7.7732	3.4232	-1.18316	1.6893e-09	**
telogen-catagen	bta-miR-29a	80022	64306	2962.02	3550.48	0.261433	1.34157e-254
telogen-catagen	bta-miR-29b	2076	1974	76.8433	108.989	0.504191	1.6551e-28
telogen-catagen	bta-miR-29c	6404	5411	237.045	298.754	0.333798	9.86187e-36
telogen-catagen	bta-miR-30a-5p	6884	5208	254.812	287.546	0.174358	5.28819e-11
telogen-catagen	bta-miR-30b-3p	42	27	1.5546	1.4907	-0.0605535	0.891182
telogen-catagen	bta-miR-30b-5p	1566	758	57.9656	41.8509	-0.469938	7.40927e-14
telogen-catagen	bta-miR-30c	2641	894	97.7568	49.3598	-0.985861	8.62125e-77
telogen-catagen	bta-miR-30d	15995	10200	592.056	563.165	-0.0721759	7.69952e-05
telogen-catagen	bta-miR-30e-5p	1431	908	52.9686	50.1328	-0.0793826	0.195808
telogen-catagen	bta-miR-30f	228	102	8.4394	5.6317	-0.58357	0.000554141
telogen-catagen	bta-miR-31	9262	5030	342.834	277.718	-0.303889	6.53889e-34
telogen-catagen	bta-miR-320a	87364	74766	3233.79	4128	0.352219	0
telogen-catagen	bta-miR-324	341	193	12.6221	10.656	-0.244286	0.060137
telogen-catagen	bta-miR-328	130	57	4.812	3.1471	-0.612614	0.00671956
telogen-catagen	bta-miR-330	561	532	20.7655	29.3729	0.500297	1.11365e-08
telogen-catagen	bta-miR-331	295	95	10.9195	5.2452	-1.05784	6.07233e-11	**
telogen-catagen	bta-miR-335	260	252	9.6239	13.9135	0.531792	3.16645e-05
telogen-catagen	bta-miR-338	240	150	8.8836	8.2818	-0.1012	0.508592
telogen-catagen	bta-miR-339a	489	153	18.1004	8.4475	-1.09943	3.29223e-18	**
telogen-catagen	bta-miR-33a	235	95	8.6985	5.2452	-0.729769	1.94602e-05
telogen-catagen	bta-miR-342	27924	13404	1033.61	740.065	-0.481966	1.15655e-229
telogen-catagen	bta-miR-3431	207	133	7.6621	7.3432	-0.061331	0.712967
telogen-catagen	bta-miR-3432	309	252	11.4377	13.9135	0.282688	0.0210015
telogen-catagen	bta-miR-345-3p	182	80	6.7367	4.417	-0.608975	0.00137461
telogen-catagen	bta-miR-345-5p	241	66	8.9206	3.644	-1.29162	4.73234e-12	**
telogen-catagen	bta-miR-34a	430	253	15.9165	13.9687	-0.188325	0.10008
telogen-catagen	bta-miR-34c	1398	982	51.7471	54.2185	0.0673072	0.260962
telogen-catagen	bta-miR-361	1314	1103	48.6378	60.8991	0.324343	4.11756e-08
telogen-catagen	bta-miR-362-3p	140	101	5.1821	5.5764	0.105797	0.564331
telogen-catagen	bta-miR-362-5p	329	267	12.178	14.7417	0.275626	0.0204119
telogen-catagen	bta-miR-363	80	33	2.9612	1.822	-0.700659	0.0173437
telogen-catagen	bta-miR-365-3p	7621	6828	282.092	376.99	0.418359	2.89817e-67
telogen-catagen	bta-miR-365-5p	925	701	34.239	38.7038	0.176835	0.0144497
telogen-catagen	bta-miR-369-3p	48	53	1.7767	2.9263	0.719878	0.0119548
telogen-catagen	bta-miR-369-5p	34	26	1.2585	1.4355	0.189848	0.594163
telogen-catagen	bta-miR-374a	927	926	34.313	51.1266	0.575319	1.14799e-17
telogen-catagen	bta-miR-374b	3479	1448	128.775	79.9474	-0.687735	1.89137e-55
telogen-catagen	bta-miR-375	332	223	12.289	12.3123	0.00273277	0.973465
telogen-catagen	bta-miR-376b	129	100	4.7749	5.5212	0.209511	0.270914
telogen-catagen	bta-miR-376c	48	31	1.7767	1.7116	-0.0538545	0.895733
telogen-catagen	bta-miR-376e	147	94	5.4412	5.19	-0.0681903	0.733535
telogen-catagen	bta-miR-378	10114	9933	374.371	548.424	0.550824	9.16854e-160
telogen-catagen	bta-miR-378c	114	83	4.2197	4.5826	0.119026	0.556683
telogen-catagen	bta-miR-379	953	739	35.2754	40.8019	0.209974	0.0030323
telogen-catagen	bta-miR-380-3p	95	74	3.5164	4.0857	0.216484	0.326367
telogen-catagen	bta-miR-382	282	296	10.4383	16.3428	0.646768	7.42999e-08
telogen-catagen	bta-miR-383	37	14	1.3696	0.773	-0.825214	0.0670039
telogen-catagen	bta-miR-409a	108	89	3.9976	4.9139	0.297734	0.147013
telogen-catagen	bta-miR-410	13	28	0.4812	1.5459	1.68374	0.000285412	**
telogen-catagen	bta-miR-411a	1326	753	49.082	41.5748	-0.239485	0.000255374
telogen-catagen	bta-miR-411c-5p	339	332	12.5481	18.3305	0.546777	9.74822e-07
telogen-catagen	bta-miR-421	176	281	6.5147	15.5147	1.25187	3.87033e-20	**
telogen-catagen	bta-miR-423-3p	2129	1421	78.8051	78.4567	-0.00639234	0.900631
telogen-catagen	bta-miR-423-5p	43291	26988	1602.42	1490.07	-0.104873	5.6162e-21
telogen-catagen	bta-miR-424-3p	282	326	10.4383	17.9992	0.786046	1.98863e-11
telogen-catagen	bta-miR-424-5p	1446	1162	53.5238	64.1567	0.261419	4.53148e-06
telogen-catagen	bta-miR-425-3p	16	22	0.5922	1.2147	1.03644	0.0268483	*
telogen-catagen	bta-miR-425-5p	220	168	8.1433	9.2757	0.187843	0.20117
telogen-catagen	bta-miR-4286	22	66	0.8143	3.644	2.16189	3.49902e-11	**
telogen-catagen	bta-miR-429	899	476	33.2766	26.281	-0.340488	2.66079e-05
telogen-catagen	bta-miR-432	672	584	24.8741	32.244	0.374386	4.82361e-06
telogen-catagen	bta-miR-433	88	57	3.2573	3.1471	-0.0496536	0.857429
telogen-catagen	bta-miR-450a	165	150	6.1075	8.2818	0.439362	0.00697779
telogen-catagen	bta-miR-451	11493	22623	425.414	1249.07	1.55391	0	**
telogen-catagen	bta-miR-452	2007	1464	74.2893	80.8308	0.121751	0.0141381
telogen-catagen	bta-miR-455-3p	1632	718	60.4086	39.6424	-0.60771	6.00593e-22
telogen-catagen	bta-miR-455-5p	212	116	7.8472	6.4046	-0.293069	0.0789356
telogen-catagen	bta-miR-484	547	244	20.2473	13.4718	-0.587787	6.57135e-08
telogen-catagen	bta-miR-485	573	441	21.2096	24.3486	0.199121	0.0293631
telogen-catagen	bta-miR-486	7530	10681	278.724	589.722	1.0812	0	**
telogen-catagen	bta-miR-487b	241	172	8.9206	9.4965	0.0902552	0.52357
telogen-catagen	bta-miR-491	32	30	1.1845	1.6564	0.483773	0.181763
telogen-catagen	bta-miR-494	243	156	8.9947	8.6131	-0.0625426	0.682485
telogen-catagen	bta-miR-495	714	455	26.4288	25.1216	-0.0731826	0.401542
telogen-catagen	bta-miR-497	1354	1639	50.1184	90.4929	0.852464	1.67986e-58
telogen-catagen	bta-miR-499	582	796	21.5428	43.949	1.02862	1.15199e-39	**
telogen-catagen	bta-miR-500	136	108	5.0341	5.9629	0.24428	0.185926
telogen-catagen	bta-miR-502a	529	206	19.581	11.3737	-0.783753	8.1958e-12
telogen-catagen	bta-miR-503-5p	2814	2510	104.16	138.583	0.41194	3.88383e-25
telogen-catagen	bta-miR-504	107	86	3.9606	4.7483	0.261692	0.206643
telogen-catagen	bta-miR-505	169	55	6.2555	3.0367	-1.04262	1.0615e-06	**
telogen-catagen	bta-miR-532	6135	3733	227.088	206.107	-0.139852	2.80567e-06
telogen-catagen	bta-miR-542-5p	83	55	3.0723	3.0367	-0.0168147	0.964943
telogen-catagen	bta-miR-543	142	85	5.2561	4.693	-0.163482	0.417958
telogen-catagen	bta-miR-574	126	50	4.6639	2.7606	-0.756555	0.00132068
telogen-catagen	bta-miR-6119-5p	720	573	26.6509	31.6366	0.24741	0.00223104
telogen-catagen	bta-miR-6123	124	84	4.5899	4.6378	0.0149779	0.926789
telogen-catagen	bta-miR-652	267	137	9.883	7.5641	-0.385781	0.010451
telogen-catagen	bta-miR-6529	151	581	5.5893	32.0783	2.52086	2.8646e-104	**
telogen-catagen	bta-miR-655	78	56	2.8872	3.0919	0.0988226	0.680579
telogen-catagen	bta-miR-660	2899	1959	107.307	108.161	0.0114389	0.783456
telogen-catagen	bta-miR-665	57	23	2.1099	1.2699	-0.73246	0.0380384
telogen-catagen	bta-miR-7	304	170	11.2526	9.3861	-0.261661	0.0582172
telogen-catagen	bta-miR-708	3501	2501	129.59	138.086	0.0916138	0.0153423
telogen-catagen	bta-miR-744	669	530	24.7631	29.2625	0.240861	0.00415086
telogen-catagen	bta-miR-760-3p	69	59	2.554	3.2575	0.351007	0.166569
telogen-catagen	bta-miR-874	116	60	4.2937	3.3127	-0.374214	0.104028
telogen-catagen	bta-miR-877	268	135	9.92	7.4537	-0.412383	0.00633931
telogen-catagen	bta-miR-885	61	22	2.2579	1.2147	-0.894382	0.0107281
telogen-catagen	bta-miR-92a	16999	9601	629.219	530.093	-0.247317	1.10258e-41
telogen-catagen	bta-miR-92b	355	202	13.1404	11.1529	-0.23659	0.0628384
telogen-catagen	bta-miR-93	5388	4703	199.437	259.663	0.380707	1.35255e-39
telogen-catagen	bta-miR-95	78	61	2.8872	3.3679	0.222178	0.359307
telogen-catagen	bta-miR-9-5p	46	24	1.7027	1.3251	-0.361723	0.333626
telogen-catagen	bta-miR-96	303	158	11.2156	8.7235	-0.362528	0.010006
telogen-catagen	bta-miR-98	2737	1512	101.31	83.481	-0.279261	1.14195e-09
telogen-catagen	bta-miR-99a-3p	275	253	10.1791	13.9687	0.456588	0.000288912
telogen-catagen	bta-miR-99a-5p	13740	11168	508.587	616.611	0.277865	3.09755e-51
telogen-catagen	bta-miR-99b	6242	4195	231.048	231.615	0.00353795	0.900162
