# Supplementary material for: Discovery of cashmere goat (Capra hircus) microRNAs in skin and hair follicles by Solexa sequencing
Source: BMC Genomics. 2013 Jul 28;14:511. doi: 10.1186/1471-2164-14-511 (PMC3765263; doi:10.1186/1471-2164-14-511)
Supplement: Additional file 4: Figure S4 — Predicted information on the novel cashmere goat miRNAs. [file 1471-2164-14-511-S4.xlsx]

## Sheet: list
Additional file 4. Predicted information on the novel cashmere goat miRNAs
Table S4-1. Predicted chromosomal positions and hairpin structures of the potential novel cashmere goat miRNAs
Table S4-2. Abundance of potential novel miRNAs in HF cycling
Table S4-3. Base bias of the novel miRNA candidates at the first, and subsequent positions

## Sheet: S4-1
Table S4-1. Predicted chromosomal positions and hairpin structures of the potential novel cashmere goat miRNAs
mireap
anagen-m0001 chr11:38415335:38415403:+ 69(nt) -26.50(kcal/mol)
AAAGTGAGGGGTTTCCCGGCCCATGCACCAAATGTTGTAGCCATGTGTCCTGGGAAACAAACTCACTCA anagen-m0001 317
..((((((..(((((((((..(((((..((.....))..))...)))..)))))))))...))))))..
**********GTTTCCCGGCCCATGCACCA*************************************** anagen-m0001-5p 317
---------GGTTTCCCGGCCCATGCAC----------------------------------------- t1258096 1
---------GGTTTCCCGGCCCATGCACCA--------------------------------------- t0093723 4
----------GTTTCCCGGCCCATGCAC----------------------------------------- t0046501 12
----------GTTTCCCGGCCCATGCACC---------------------------------------- t0077144 6
----------GTTTCCCGGCCCATGCACCA--------------------------------------- t0006193 202
-----------TTTCCCGGCCCATGCACC---------------------------------------- t0538642 1
-----------TTTCCCGGCCCATGCACCA--------------------------------------- t0011835 91
//
mireap
anagen-m0002 chr11:46493097:46493165:+ 69(nt) -24.27(kcal/mol)
AAAGTGAGGAGTTTCCTGGCCAATGCACCAAATGTTGTAGCCACGCGTTCCGGGAAACAAACTCACTCA anagen-m0002 19
..((((((..(((((((((..(((((..................))))))))))))))...))))))..
**********GTTTCCTGGCCAATGCACCA*************************************** anagen-m0002-5p 19
----------GTTTCCTGGCCAATGCACC---------------------------------------- t0134229 3
----------GTTTCCTGGCCAATGCACCA--------------------------------------- t0055479 9
-----------TTTCCTGGCCAATGCACCA--------------------------------------- t0070369 7
//
mireap
anagen-m0003 chr12:37046114:37046182:+ 69(nt) -22.80(kcal/mol)
AAAGTGATGAGTTTCCCGGCCCATGCACCAAATGTTGTAGGCACGCATTCCGGGAAACAAACTCACTCA anagen-m0003 312
..(((((...(((((((((...((((.((..........))...)))).)))))))))....)))))..
**********GTTTCCCGGCCCATGCACCA*************************************** anagen-m0003-5p 312
----------GTTTCCCGGCCCATGCAC----------------------------------------- t0046501 12
----------GTTTCCCGGCCCATGCACC---------------------------------------- t0077144 6
----------GTTTCCCGGCCCATGCACCA--------------------------------------- t0006193 202
-----------TTTCCCGGCCCATGCACC---------------------------------------- t0538642 1
-----------TTTCCCGGCCCATGCACCA--------------------------------------- t0011835 91
//
mireap
anagen-m0004 chr13:58091675:58091761:+ 87(nt) -42.40(kcal/mol)
CTGAGCCTGCTGCCAAGCCCACGTTCAAAGGCTGTTTCTTCAAAGTTAATGGTGCCGCCTTTGAGCTGGGAAGGGAAGCGGGCAGTT anagen-m0004 28
....(((((((.((...((((.((((((((((.((.((............)).)).))))))))))))))...)).)))))))....
**********TGCCAAGCCCACGTTCAAAGG******************************************************** anagen-m0004-5p 28
----------TGCCAAGCCCACGTTCAAA---------------------------------------------------------- t0146727 2
----------TGCCAAGCCCACGTTCAAAG--------------------------------------------------------- t0861852 1
----------TGCCAAGCCCACGTTCAAAGG-------------------------------------------------------- t0036167 18
----------TGCCAAGCCCACGTTCAAAGGC------------------------------------------------------- t0110298 3
----------TGCCAAGCCCACGTTCAAAGGCT------------------------------------------------------ t0227750 2
-------------CAAGCCCACGTTCAAAGG-------------------------------------------------------- t1168047 1
--------------AAGCCCACGTTCAAAGGCTGT---------------------------------------------------- t1050201 1
//
mireap
anagen-m0005 chr13:49795150:49795218:- 69(nt) -20.10(kcal/mol)
AAAGTGAGGAGTTTCCCGGCCCATGCACCAAATGTTGTAGCCATGCGTTCTGGGAAACAAAGTCACTCA anagen-m0005 312
..(((((...(((((((((.((((((..((.....))..).)))).)..)))))))))....)))))..
**********GTTTCCCGGCCCATGCACCA*************************************** anagen-m0005-5p 312
----------GTTTCCCGGCCCATGCAC----------------------------------------- t0046501 12
----------GTTTCCCGGCCCATGCACC---------------------------------------- t0077144 6
----------GTTTCCCGGCCCATGCACCA--------------------------------------- t0006193 202
-----------TTTCCCGGCCCATGCACC---------------------------------------- t0538642 1
-----------TTTCCCGGCCCATGCACCA--------------------------------------- t0011835 91
//
mireap
anagen-m0006 chr14:30815422:30815501:- 80(nt) -32.60(kcal/mol)
GGCTCCGCTCTTGGCATTCACCGCGTGCCTTAATTGTATGACATTAAATCAAGGTCCGCTGTGAACACGGAGGGCAGAGT anagen-m0006 14
.((((.((((((.(..(((((.(((..((((.(((...........))).))))..))).)))))..).)))))).))))
************************************************TCAAGGTCCGCTGTGAACACGG********** anagen-m0006-3p 14
------------------------------------------------TCAAGGTCCGCTGTGAACACGG---------- t0047110 12
-------------------------------------------------CAAGGTCCGCTGTGAACACGG---------- t0212714 2
//
mireap
anagen-m0007 chr16:1194:1283:- 90(nt) -32.40(kcal/mol)
TTGCCTCCTGAGGTCCCTGTTCTGGCGCCACCTGCAGGGGACCAGCCCCAGCTGATCCAGGGTATTCGAAGGAGAGATGGCCTAGGCGAC anagen-m0007 5
((((((....(((((.((.((((..((..((((.....(((.((((....)))).))).))))...)).)))).))..))))))))))).
**********AGGTCCCTGTTCTGGCGCCA************************************************************ anagen-m0007-5p 5
----------AGGTCCCTGTTCTGGCGCCA------------------------------------------------------------ t0091257 5
//
mireap
anagen-m0008 chr19:36408525:36408606:+ 82(nt) -43.60(kcal/mol)
CATGAGACTTTGGAAAAGCCTTGCAAAAATTAATTTTTTATTTTATTAATTAATTTTTGCAAGGCTTTTCCAACATCTCATA anagen-m0008 10
.((((((..((((((((((((((((((((((((((..(......)..))))))))))))))))))))))))))..)))))).
**************************************************TAATTTTTGCAAGGCTTTTCCA********** anagen-m0008-3p 10
-------------------------------------------------TTAATTTTTGCAAGGCTT--------------- t0248835 1
-------------------------------------------------TTAATTTTTGCAAGGCTTTT------------- t0418065 1
-------------------------------------------------TTAATTTTTGCAAGGCTTTTCC----------- t1265109 1
--------------------------------------------------TAATTTTTGCAAGGCTTTTC------------ t1129422 1
--------------------------------------------------TAATTTTTGCAAGGCTTTTCCA---------- t0084943 5
---------------------------------------------------AATTTTTGCAAGGCTTTTCCA---------- t0585874 1
//
mireap
anagen-m0009 chr19:55419745:55419826:+ 82(nt) -26.00(kcal/mol)
GGTTTTGAATTTGCAGTAACAGGTGTGAACATTCTAGCAGCAGTTTGATGATCATGTATGATACTGCAAACAGAACGTTCAT anagen-m0009 24
.((((((..(((((((((.((.(..(((.((((..(((....))).)))).)))..).)).)))))))))))))))......
**********TTGCAGTAACAGGTGTGAACATT************************************************* anagen-m0009-5p 6
**************************************************ATCATGTATGATACTGCAAACA********** anagen-m0009-3p 17
---------TTTGCAGTAACAGGTGTGAACA--------------------------------------------------- t1276359 1
---------TTTGCAGTAACAGGTGTGAACAT-------------------------------------------------- t1239004 1
---------TTTGCAGTAACAGGTGTGAACATT------------------------------------------------- t1001531 1
----------TTGCAGTAACAGGTGTGAACAT-------------------------------------------------- t1116059 1
----------TTGCAGTAACAGGTGTGAACATT------------------------------------------------- t0175728 2
-------------------------------------------------GATCATGTATGATACTGCAAACAGAA------- t0201069 2
--------------------------------------------------ATCATGTATGATACTGCAAAC----------- t0669987 1
--------------------------------------------------ATCATGTATGATACTGCAAACA---------- t0090584 5
--------------------------------------------------ATCATGTATGATACTGCAAACAG--------- t0579033 1
--------------------------------------------------ATCATGTATGATACTGCAAACAGA-------- t0161369 2
--------------------------------------------------ATCATGTATGATACTGCAAACAGAA------- t0598184 1
---------------------------------------------------TCATGTATGATACTGCAAACAGAA------- t0152735 2
----------------------------------------------------CATGTATGATACTGCAAACAGAA------- t0126182 3
---------------------------------------------------------ATGATACTGCAAACAGAACGT---- t0696653 1
//
mireap
anagen-m0010 chr19:56318783:56318859:+ 77(nt) -33.57(kcal/mol)
GCGTGTCCACTTGGAACGCAGGCTGTCAGCACTGCAGACGTCCTGATGGCCTGTGCTTCCCCCTTCAGCTTCACGCG anagen-m0010 7
(((((.......(((((((((((((((((.((.......)).))))))))))))).))))...........))))).
**********TTGGAACGCAGGCTGTCAGCA********************************************** anagen-m0010-5p 7
----------TTGGAACGCAGGCTGTCAGC----------------------------------------------- t0990970 1
----------TTGGAACGCAGGCTGTCAGCA---------------------------------------------- t0109207 4
----------TTGGAACGCAGGCTGTCAGCAC--------------------------------------------- t0208708 2
//
mireap
anagen-m0011 chr19:27886268:27886336:- 69(nt) -24.27(kcal/mol)
AAAGTGAGGAGTTTCCTGGCCAATGCACCAAATGTTGTAGCCACGCGTTCCGGGAAACAAACTCACTCA anagen-m0011 19
..((((((..(((((((((..(((((..................))))))))))))))...))))))..
**********GTTTCCTGGCCAATGCACCA*************************************** anagen-m0011-5p 19
----------GTTTCCTGGCCAATGCACC---------------------------------------- t0134229 3
----------GTTTCCTGGCCAATGCACCA--------------------------------------- t0055479 9
-----------TTTCCTGGCCAATGCACCA--------------------------------------- t0070369 7
//
mireap
anagen-m0012 chr19:36408525:36408607:- 83(nt) -45.00(kcal/mol)
ATATGAGATGTTGGAAAAGCCTTGCAAAAATTAATTAATAAAATAAAAAATTAATTTTTGCAAGGCTTTTCCAAAGTCTCATG anagen-m0012 10
.((((((((.((((((((((((((((((((((((((............)))))))))))))))))))))))))).))))))))
***************************************************TAATTTTTGCAAGGCTTTTCCA********** anagen-m0012-3p 10
--------------------------------------------------TTAATTTTTGCAAGGCTT--------------- t0248835 1
--------------------------------------------------TTAATTTTTGCAAGGCTTTT------------- t0418065 1
--------------------------------------------------TTAATTTTTGCAAGGCTTTTCC----------- t1265109 1
---------------------------------------------------TAATTTTTGCAAGGCTTTTC------------ t1129422 1
---------------------------------------------------TAATTTTTGCAAGGCTTTTCCA---------- t0084943 5
----------------------------------------------------AATTTTTGCAAGGCTTTTCCA---------- t0585874 1
//
mireap
anagen-m0013 chr21:25567622:25567687:+ 66(nt) -22.52(kcal/mol)
AAAATGAGGAGTTTCCCAGCCAATGCACCAAATGTAGCCATGCATTCTGGGAAACAAACTCACTCA anagen-m0013 15
....((((..(((((((((..((((((.............)))))))))))))))...))))....
**********GTTTCCCAGCCAATGCACCA************************************ anagen-m0013-5p 15
----------GTTTCCCAGCCAATGCACC------------------------------------- t0225676 2
----------GTTTCCCAGCCAATGCACCA------------------------------------ t0064532 7
-----------TTTCCCAGCCAATGCACCA------------------------------------ t0071926 6
//
mireap
anagen-m0014 chr21:68545756:68545835:+ 80(nt) -41.20(kcal/mol)
TGGAGGTAAAGGGGCAGGAACGGGCGGCCGACCTCGGGGCCAGGGACGGGATCGGCCTTCCACCGCTCCCCTGGCCTCTG anagen-m0014 25
.((((((..(((((..((...(((.((((((.((((...(....).)))).)))))).))).))...))))).)))))).
**************************************************ATCGGCCTTCCACCGCTCCC********** anagen-m0014-3p 25
--------------------------------------------------ATCGGCCTTCCACCGCTCC----------- t0073234 6
--------------------------------------------------ATCGGCCTTCCACCGCTCCC---------- t0057898 9
--------------------------------------------------ATCGGCCTTCCACCGCTCCCC--------- t0059173 9
--------------------------------------------------ATCGGCCTTCCACCGCTCCCCT-------- t0662375 1
//
mireap
anagen-m0015 chr23:30890101:30890186:+ 86(nt) -29.70(kcal/mol)
TATTGAGGCATAGCCAGTTGGGGAAGAATGCCCGTGTCTTAAAGTGAGAAGGTTTGTTCTCCAACCTGGCTCTTTATGGCTGCTGG anagen-m0015 21
.....((.(((((((((((((((((.((.(((....((((.....)))).))))).)))))))).))))))....))).)).....
**********TAGCCAGTTGGGGAAGAATGCC****************************************************** anagen-m0015-5p 20
*****************************************************TTGTTCTCCAACCTGGCTCTTTA********** anagen-m0015-3p 1
--------CATAGCCAGTTGGGGAAGAATGCC------------------------------------------------------ t0385213 1
---------ATAGCCAGTTGGGGAAGAATGCC------------------------------------------------------ t0234847 2
----------TAGCCAGTTGGGGAAGAATGCC------------------------------------------------------ t0039365 16
----------TAGCCAGTTGGGGAAGAATGCCC----------------------------------------------------- t1038755 1
-----------------------------------------------------TTGTTCTCCAACCTGGCTCTTTA---------- t0699488 1
//
mireap
anagen-m0016 chr23:30899888:30899972:- 85(nt) -27.80(kcal/mol)
ATTGAGACATAGCCAGTTGGGGAAGAATGCTGTTACCTTAGAGAGAAGCTGGATTGTTCTCCAACCTGGCTCTTTATGTTGCCGG anagen-m0016 20
.....(((((((((((((((((((.(((.(.(((.((.....).).))).).))).)))))))).))))))....))))).....
****************************************************ATTGTTCTCCAACCTGGCTCTTT********** anagen-m0016-3p 20
----------------------------------------------------ATTGTTCTCCAACCTGGC--------------- t0252975 1
----------------------------------------------------ATTGTTCTCCAACCTGGCT-------------- t0103517 4
----------------------------------------------------ATTGTTCTCCAACCTGGCTC------------- t1017489 1
----------------------------------------------------ATTGTTCTCCAACCTGGCTCT------------ t0711345 1
----------------------------------------------------ATTGTTCTCCAACCTGGCTCTTT---------- t0051161 11
----------------------------------------------------ATTGTTCTCCAACCTGGCTCTTTAT-------- t0595187 1
-----------------------------------------------------TTGTTCTCCAACCTGGCTCTTTA--------- t0699488 1
//
mireap
anagen-m0017 chr23:31395831:31395901:- 71(nt) -25.80(kcal/mol)
CAAGTGAGGAGTTTCCCGGCCCATGCACCAAATGTTGTAGCCACGTGTTCTGGGAAACAAACTCACTCTGA anagen-m0017 312
((((((((..(((((((((..(((((..((.....))..))...)))..)))))))))...)))))).)).
**********GTTTCCCGGCCCATGCACCA***************************************** anagen-m0017-5p 312
----------GTTTCCCGGCCCATGCAC------------------------------------------- t0046501 12
----------GTTTCCCGGCCCATGCACC------------------------------------------ t0077144 6
----------GTTTCCCGGCCCATGCACCA----------------------------------------- t0006193 202
-----------TTTCCCGGCCCATGCACC------------------------------------------ t0538642 1
-----------TTTCCCGGCCCATGCACCA----------------------------------------- t0011835 91
//
mireap
anagen-m0018 chr25:34409288:34409369:- 82(nt) -42.50(kcal/mol)
GACGTTGCGGCATGCGGGATCTTTAGTTGTGGTGTGTGAATTCTTAGTTGCAGCAACTAAAGATCCCTCAGGCTGCAATGAA anagen-m0018 14
..(((((((((.((.(((((((((((((((.(((..(((....)))..))).))))))))))))))).)).)))))))))..
**************************************************CAGCAACTAAAGATCCCTCAGG********** anagen-m0018-3p 14
--------------------------------------------------CAGCAACTAAAGATCCCTCAG----------- t0181878 2
--------------------------------------------------CAGCAACTAAAGATCCCTCAGG---------- t0053869 10
---------------------------------------------------AGCAACTAAAGATCCCTCAGG---------- t0693441 1
---------------------------------------------------AGCAACTAAAGATCCCTCAGGC--------- t0924123 1
//
mireap
anagen-m0019 chr25:37366483:37366561:- 79(nt) -39.10(kcal/mol)
AGTATTGGGTTGGCCAAAAGTTTGTTCAAATTTTCCTGTAACAGTAAAATCTGAACGAACTTTGTGGCAAACCCAATAC anagen-m0019 7
.((((((((((.((((((((((((((((.(((((.(((...))).))))).)))))))))))).)))).))))))))))
*************************************************TCTGAACGAACTTTGTGGCA********** anagen-m0019-3p 7
-----------------------------------------------AATCTGAACGAACTTTGTGGCA---------- t0272027 1
-------------------------------------------------TCTGAACGAACTTTGTGGCA---------- t0130187 3
-------------------------------------------------TCTGAACGAACTTTGTGGCAA--------- t0205017 2
-------------------------------------------------TCTGAACGAACTTTGTGGCAAAC------- t1021308 1
//
mireap
anagen-m0020 chr26:33881198:33881276:+ 79(nt) -37.00(kcal/mol)
GGGAGGGGCGTAGAGAAGCACTGGGGGAAAGTCTTAGAAGTAAGATGCTGCCCCTTGATGCTTGTCTTTATCCCTTTCA anagen-m0020 15
(..((((..(.(((.((((((.(((((...((((((....))))))....))))).).))))).))).)..))))..).
**********TAGAGAAGCACTGGGGGAAAGT*********************************************** anagen-m0020-5p 15
----------TAGAGAAGCACTGGGGGAA-------------------------------------------------- t0137440 3
----------TAGAGAAGCACTGGGGGAAA------------------------------------------------- t1167169 1
----------TAGAGAAGCACTGGGGGAAAGT----------------------------------------------- t0055298 10
----------TAGAGAAGCACTGGGGGAAAGTC---------------------------------------------- t0565584 1
//
mireap
anagen-m0021 chr28:8811458:8811526:- 69(nt) -26.20(kcal/mol)
AAAGTGAGGTGTTTCCCGGCCCATGCACCAAATGTTGTAGCCACGTGTTCTGGGAAACAAACTCACTCA anagen-m0021 312
..((((((.((((((((((..(((((..((.....))..))...)))..))))))))))..))))))..
**********GTTTCCCGGCCCATGCACCA*************************************** anagen-m0021-5p 312
----------GTTTCCCGGCCCATGCAC----------------------------------------- t0046501 12
----------GTTTCCCGGCCCATGCACC---------------------------------------- t0077144 6
----------GTTTCCCGGCCCATGCACCA--------------------------------------- t0006193 202
-----------TTTCCCGGCCCATGCACC---------------------------------------- t0538642 1
-----------TTTCCCGGCCCATGCACCA--------------------------------------- t0011835 91
//
mireap
anagen-m0022 chr29:5035910:5036003:+ 94(nt) -33.46(kcal/mol)
TGCTGTGCTACAACCGGGGCTGCGGCCAGCGCTTCGACCCCGAGACCAACTCTGACGGTGAGAGAGGCGCCGCCGCCCCCTCCCCTCCACCTCC anagen-m0022 24
....(((........((((..(((((..(((((((...(((((((.....)))..))).)...))))))).))))))))).......)))....
****************************************************************AGGCGCCGCCGCCCCCTCCC********** anagen-m0022-3p 24
---------------------------------------------------------------GAGGCGCCGCCGCCCCCTCC----------- t0174444 2
---------------------------------------------------------------GAGGCGCCGCCGCCCCCTCCC---------- t0139459 3
----------------------------------------------------------------AGGCGCCGCCGCCCCCTC------------ t0225279 2
----------------------------------------------------------------AGGCGCCGCCGCCCCCTCC----------- t0147336 2
----------------------------------------------------------------AGGCGCCGCCGCCCCCTCCC---------- t0049119 11
-----------------------------------------------------------------GGCGCCGCCGCCCCCTCCC---------- t0202779 2
------------------------------------------------------------------GCGCCGCCGCCCCCTCCC---------- t0166407 2
//
mireap
anagen-m0023 chr2:13686648:13686716:+ 69(nt) -23.90(kcal/mol)
AAAGTGAGGAGTTTCCCGGCCCATGCACCAAATGTTGTAGCCACGTGTTCCGGGAAACAAACTCAGAAG anagen-m0023 312
....((((..(((((((((..(((((..((.....))..))...)))..)))))))))...))))....
**********GTTTCCCGGCCCATGCACCA*************************************** anagen-m0023-5p 312
----------GTTTCCCGGCCCATGCAC----------------------------------------- t0046501 12
----------GTTTCCCGGCCCATGCACC---------------------------------------- t0077144 6
----------GTTTCCCGGCCCATGCACCA--------------------------------------- t0006193 202
-----------TTTCCCGGCCCATGCACC---------------------------------------- t0538642 1
-----------TTTCCCGGCCCATGCACCA--------------------------------------- t0011835 91
//
mireap
anagen-m0024 chr3:30686447:30686515:- 69(nt) -24.40(kcal/mol)
AAAGTGAGGAGTTTCCCGGCCCATGCACCAAATGTTGTAGCCATGAGTTCTGGGAAACAAACTCACTCA anagen-m0024 312
..((((((..(((((((((.((((((..((.....))..).)))).)..)))))))))...))))))..
**********GTTTCCCGGCCCATGCACCA*************************************** anagen-m0024-5p 312
----------GTTTCCCGGCCCATGCAC----------------------------------------- t0046501 12
----------GTTTCCCGGCCCATGCACC---------------------------------------- t0077144 6
----------GTTTCCCGGCCCATGCACCA--------------------------------------- t0006193 202
-----------TTTCCCGGCCCATGCACC---------------------------------------- t0538642 1
-----------TTTCCCGGCCCATGCACCA--------------------------------------- t0011835 91
//
mireap
anagen-m0025 chr5:100643009:100643096:+ 88(nt) -48.40(kcal/mol)
CCCACTTGCGGCAACTAAAGATTCCACATGCTGTACAACAAAGTGAATCCGATGTACCTCATGTGGAATCTTTAGTTGTGGCATGTGG anagen-m0025 5
.((((.(((.((((((((((((((((((((..(((((.(...........).)))))..)))))))))))))))))))).))).))))
********************************************************CCTCATGTGGAATCTTTAGTTG********** anagen-m0025-3p 5
--------------------------------------------------------CCTCATGTGGAATCTTTAGTTG---------- t0087395 5
//
mireap
anagen-m0026 chr5:100652024:100652092:- 69(nt) -25.39(kcal/mol)
AATGTGAGGAGTTTCCTGGCCAATGCACCAAATGTTGTAGCCATGCATTCCAGGAAACAAACTCACTCA anagen-m0026 19
...(((((..(((((((((..((((((................)))))))))))))))...)))))...
**********GTTTCCTGGCCAATGCACCA*************************************** anagen-m0026-5p 19
----------GTTTCCTGGCCAATGCACC---------------------------------------- t0134229 3
----------GTTTCCTGGCCAATGCACCA--------------------------------------- t0055479 9
-----------TTTCCTGGCCAATGCACCA--------------------------------------- t0070369 7
//
mireap
anagen-m0027 chr7:40703777:40703845:- 69(nt) -25.40(kcal/mol)
AAAGTGAGGAGTTTCCCGGCCCATGCACCAAATGTTGTAGCCACGTGTTCTGGGAAACAAACTCACTCA anagen-m0027 312
..((((((..(((((((((..(((((..((.....))..))...)))..)))))))))...))))))..
**********GTTTCCCGGCCCATGCACCA*************************************** anagen-m0027-5p 312
----------GTTTCCCGGCCCATGCAC----------------------------------------- t0046501 12
----------GTTTCCCGGCCCATGCACC---------------------------------------- t0077144 6
----------GTTTCCCGGCCCATGCACCA--------------------------------------- t0006193 202
-----------TTTCCCGGCCCATGCACC---------------------------------------- t0538642 1
-----------TTTCCCGGCCCATGCACCA--------------------------------------- t0011835 91
//
mireap
anagen-m0028 chr8:103134802:103134872:+ 71(nt) -24.97(kcal/mol)
CAAAGTGAGGCGTTTCCTGGCCAATGCACCAAATGTTGTAGCCACGCGTTCCAGGAAACAGACTCACTCAG anagen-m0028 51
...((((((..(((((((((..(((((..................))))))))))))))...))))))...
**********CGTTTCCTGGCCAATGCACCA**************************************** anagen-m0028-5p 51
----------CGTTTCCTGGCCAATGCACCA---------------------------------------- t0025296 32
-----------GTTTCCTGGCCAATGCACC----------------------------------------- t0134229 3
-----------GTTTCCTGGCCAATGCACCA---------------------------------------- t0055479 9
------------TTTCCTGGCCAATGCACCA---------------------------------------- t0070369 7
//
mireap
anagen-m0029 chr8:9153382:9153463:- 82(nt) -27.60(kcal/mol)
AGCCCCATTCTTGGCATTCACCGCGTGCCTTAATTGTATGGACATTTAAATCAAGGTCCGCTGTGAACACGGAGAGAGAGGC anagen-m0029 14
.(((.(.(((((.(..(((((.(((..((((.(((..((....))...))).))))..))).)))))..).))))).).)))
**************************************************TCAAGGTCCGCTGTGAACACGG********** anagen-m0029-3p 14
--------------------------------------------------TCAAGGTCCGCTGTGAACACGG---------- t0047110 12
---------------------------------------------------CAAGGTCCGCTGTGAACACGG---------- t0212714 2
//
mireap
anagen-m0030 chr9:72599454:72599522:+ 69(nt) -21.47(kcal/mol)
GAAGTGAGGAGTTTCCCGGCCAATGCATCAAATGTTGTACCCACGCGTTCTGGGAAACAAAATCACTCA anagen-m0030 33
((.((((...(((((((((..(((((..................))))))))))))))....)))))).
**********GTTTCCCGGCCAATGCATCA*************************************** anagen-m0030-5p 33
----------GTTTCCCGGCCAATGCATCA--------------------------------------- t0034111 20
-----------TTTCCCGGCCAATGCATC---------------------------------------- t0144436 2
-----------TTTCCCGGCCAATGCATCA--------------------------------------- t0049934 11
//
mireap
anagen-m0031 chrX:3998277:3998359:- 83(nt) -24.72(kcal/mol)
AGTCATTTTGAGAGGTAAAAAATTGATTTGACTAGTTCTTTAACACATCTAGCAAATCATTTTTTACTCTCCAAAAAGAACTC anagen-m0031 319
..((.(((((.((((((((((((.((((((.((((.............))))))))))))))))))).)))))))).))....
**********AGAGGTAAAAAATTGATTTGACT************************************************** anagen-m0031-5p 313
****************************************************CAAATCATTTTTTACTCTCCA********** anagen-m0031-3p 6
----------AGAGGTAAAAAATTGATTTGA---------------------------------------------------- t0016862 57
----------AGAGGTAAAAAATTGATTTGAC--------------------------------------------------- t0021232 41
----------AGAGGTAAAAAATTGATTTGACT-------------------------------------------------- t0005982 210
----------AGAGGTAAAAAATTGATTTGACTA------------------------------------------------- t0124074 3
----------AGAGGTAAAAAATTGATTTGACTAGT----------------------------------------------- t0620944 1
------------AGGTAAAAAATTGATTTGACT-------------------------------------------------- t0331516 1
--------------------------------------------------AGCAAATCATTTTTTACTCTCC----------- t0509930 1
--------------------------------------------------AGCAAATCATTTTTTACTCTCCA---------- t0732119 1
---------------------------------------------------GCAAATCATTTTTTACTCTCCA---------- t1190235 1
----------------------------------------------------CAAATCATTTTTTACTCTCCA---------- t0230300 2
----------------------------------------------------CAAATCATTTTTTACTCTCCAA--------- t1100864 1
//
mireap
catagen-m0001 chr11:38415335:38415403:+ 69(nt) -26.50(kcal/mol)
AAAGTGAGGGGTTTCCCGGCCCATGCACCAAATGTTGTAGCCATGTGTCCTGGGAAACAAACTCACTCA catagen-m0001 354
..((((((..(((((((((..(((((..((.....))..))...)))..)))))))))...))))))..
**********GTTTCCCGGCCCATGCACCA*************************************** catagen-m0001-5p 354
---------GGTTTCCCGGCCCATGCACCA--------------------------------------- t0098561 4
----------GTTTCCCGGCCCATGCAC----------------------------------------- t0117940 3
----------GTTTCCCGGCCCATGCACC---------------------------------------- t0139243 3
----------GTTTCCCGGCCCATGCACCA--------------------------------------- t0005980 245
-----------TTTCCCGGCCCATGCACCA--------------------------------------- t0012723 99
//
mireap
catagen-m0002 chr11:46493097:46493165:+ 69(nt) -24.27(kcal/mol)
AAAGTGAGGAGTTTCCTGGCCAATGCACCAAATGTTGTAGCCACGCGTTCCGGGAAACAAACTCACTCA catagen-m0002 19
..((((((..(((((((((..(((((..................))))))))))))))...))))))..
**********GTTTCCTGGCCAATGCACCA*************************************** catagen-m0002-5p 19
----------GTTTCCTGGCCAATGCACCA--------------------------------------- t0039758 18
-----------TTTCCTGGCCAATGCACCA--------------------------------------- t1236463 1
//
mireap
catagen-m0003 chr12:37046114:37046182:+ 69(nt) -22.80(kcal/mol)
AAAGTGATGAGTTTCCCGGCCCATGCACCAAATGTTGTAGGCACGCATTCCGGGAAACAAACTCACTCA catagen-m0003 350
..(((((...(((((((((...((((.((..........))...)))).)))))))))....)))))..
**********GTTTCCCGGCCCATGCACCA*************************************** catagen-m0003-5p 350
----------GTTTCCCGGCCCATGCAC----------------------------------------- t0117940 3
----------GTTTCCCGGCCCATGCACC---------------------------------------- t0139243 3
----------GTTTCCCGGCCCATGCACCA--------------------------------------- t0005980 245
-----------TTTCCCGGCCCATGCACCA--------------------------------------- t0012723 99
//
mireap
catagen-m0004 chr12:4034635:4034730:- 96(nt) -25.10(kcal/mol)
TAAGTGGTGTTCAGTCCCTGTTCGGGCGCCATGAAAGTGCTGCACTCAATATGCCAGCAAATTTGGAAAACTCAGCAGTGGCCCCAAGACCAGAAA catagen-m0004 9
....((((.((..(.(((((((.(((..(((......(((((((.......)).)))))....)))....)))))))).)).)..)).))))....
**********TCAGTCCCTGTTCGGGCGCCA***************************************************************** catagen-m0004-5p 9
---------TTCAGTCCCTGTTCGGGCGCC------------------------------------------------------------------ t1126626 1
----------TCAGTCCCTGTTCGGGCGCCA----------------------------------------------------------------- t0071830 7
-----------CAGTCCCTGTTCGGGCGC------------------------------------------------------------------- t0315392 1
//
mireap
catagen-m0005 chr13:58091675:58091761:+ 87(nt) -42.40(kcal/mol)
CTGAGCCTGCTGCCAAGCCCACGTTCAAAGGCTGTTTCTTCAAAGTTAATGGTGCCGCCTTTGAGCTGGGAAGGGAAGCGGGCAGTT catagen-m0005 84
....(((((((.((...((((.((((((((((.((.((............)).)).))))))))))))))...)).)))))))....
**********TGCCAAGCCCACGTTCAAAGG******************************************************** catagen-m0005-5p 84
----------TGCCAAGCCCACGTTCAAAG--------------------------------------------------------- t0052193 12
----------TGCCAAGCCCACGTTCAAAGG-------------------------------------------------------- t0027623 32
----------TGCCAAGCCCACGTTCAAAGGC------------------------------------------------------- t0053332 11
----------TGCCAAGCCCACGTTCAAAGGCT------------------------------------------------------ t0033170 25
----------TGCCAAGCCCACGTTCAAAGGCTGT---------------------------------------------------- t0144822 3
-----------GCCAAGCCCACGTTCAAAGGCT------------------------------------------------------ t0475523 1
//
mireap
catagen-m0006 chr13:49795150:49795218:- 69(nt) -20.10(kcal/mol)
AAAGTGAGGAGTTTCCCGGCCCATGCACCAAATGTTGTAGCCATGCGTTCTGGGAAACAAAGTCACTCA catagen-m0006 350
..(((((...(((((((((.((((((..((.....))..).)))).)..)))))))))....)))))..
**********GTTTCCCGGCCCATGCACCA*************************************** catagen-m0006-5p 350
----------GTTTCCCGGCCCATGCAC----------------------------------------- t0117940 3
----------GTTTCCCGGCCCATGCACC---------------------------------------- t0139243 3
----------GTTTCCCGGCCCATGCACCA--------------------------------------- t0005980 245
-----------TTTCCCGGCCCATGCACCA--------------------------------------- t0012723 99
//
mireap
catagen-m0007 chr14:1671934:1672011:- 78(nt) -38.00(kcal/mol)
CTCATGTGAGTGGGCTGGAGCTGGACCTGGCATCAGAACAGACCATGCAGTGCCGGCTCTTGGTCCACTCAGCAGAGA catagen-m0007 12
(((.((((((((((((((((((((..(((.(((...........))))))..))))))).))))))))))).))))).
**********TGGGCTGGAGCTGGACCTGGCAT********************************************* catagen-m0007-5p 12
----------TGGGCTGGAGCTGGACCTGGCA---------------------------------------------- t0232151 2
----------TGGGCTGGAGCTGGACCTGGCAT--------------------------------------------- t0059187 10
//
mireap
catagen-m0008 chr14:30815422:30815501:- 80(nt) -32.60(kcal/mol)
GGCTCCGCTCTTGGCATTCACCGCGTGCCTTAATTGTATGACATTAAATCAAGGTCCGCTGTGAACACGGAGGGCAGAGT catagen-m0008 31
.((((.((((((.(..(((((.(((..((((.(((...........))).))))..))).)))))..).)))))).))))
************************************************TCAAGGTCCGCTGTGAACACGG********** catagen-m0008-3p 31
------------------------------------------------TCAAGGTCCGCTGTGAACACGG---------- t0032760 25
------------------------------------------------TCAAGGTCCGCTGTGAACACGGA--------- t0753156 1
-------------------------------------------------CAAGGTCCGCTGTGAACACGG---------- t0137551 3
-------------------------------------------------CAAGGTCCGCTGTGAACACGGA--------- t0194577 2
//
mireap
catagen-m0009 chr18:50181054:50181145:- 92(nt) -47.00(kcal/mol)
TCATCATCGCGGTGGTTGGCCAGCGGCATGGTGTACACAGAGCGGGTGAAGCCTGGCATGGCCGGGGCCGGGGGCCGGGCGCCCGATGAATG catagen-m0009 24
...((((((.((((.((((((..((((.((((.....(((.((.......))))).....))))..))))..)))))).))))))))))...
**************************************************************CGGGGCCGGGGGCCGGGCGC********** catagen-m0009-3p 24
--------------------------------------------------------------CGGGGCCGGGGGCCGGGCG----------- t0083232 6
--------------------------------------------------------------CGGGGCCGGGGGCCGGGCGC---------- t0061066 9
---------------------------------------------------------------GGGGCCGGGGGCCGGGCG----------- t0077868 6
---------------------------------------------------------------GGGGCCGGGGGCCGGGCGC---------- t0142594 3
//
mireap
catagen-m0010 chr19:36408527:36408606:+ 80(nt) -42.10(kcal/mol)
TGAGACTTTGGAAAAGCCTTGCAAAAATTAATTTTTTATTTTATTAATTAATTTTTGCAAGGCTTTTCCAACATCTCATA catagen-m0010 13
(((((..((((((((((((((((((((((((((..(......)..))))))))))))))))))))))))))..)))))..
**********GAAAAGCCTTGCAAAAATTAATT*********************************************** catagen-m0010-5p 2
************************************************TAATTTTTGCAAGGCTTTTCCA********** catagen-m0010-3p 11
----------GAAAAGCCTTGCAAAAATTAATT----------------------------------------------- t0196371 2
-----------------------------------------------TTAATTTTTGCAAGGCTTTTCCA---------- t0727048 1
------------------------------------------------TAATTTTTGCAAGGCTTTTCCA---------- t0079679 6
-------------------------------------------------AATTTTTGCAAGGCTTTTCCA---------- t0125484 3
--------------------------------------------------ATTTTTGCAAGGCTTTTCCA---------- t1129208 1
//
mireap
catagen-m0011 chr19:56318783:56318859:+ 77(nt) -33.57(kcal/mol)
GCGTGTCCACTTGGAACGCAGGCTGTCAGCACTGCAGACGTCCTGATGGCCTGTGCTTCCCCCTTCAGCTTCACGCG catagen-m0011 10
(((((.......(((((((((((((((((.((.......)).))))))))))))).))))...........))))).
**********TTGGAACGCAGGCTGTCAGCA********************************************** catagen-m0011-5p 10
----------TTGGAACGCAGGCTGTCAGCA---------------------------------------------- t0095770 5
----------TTGGAACGCAGGCTGTCAGCAC--------------------------------------------- t0107943 4
----------TTGGAACGCAGGCTGTCAGCACT-------------------------------------------- t1312634 1
//
mireap
catagen-m0012 chr19:27886268:27886336:- 69(nt) -24.27(kcal/mol)
AAAGTGAGGAGTTTCCTGGCCAATGCACCAAATGTTGTAGCCACGCGTTCCGGGAAACAAACTCACTCA catagen-m0012 19
..((((((..(((((((((..(((((..................))))))))))))))...))))))..
**********GTTTCCTGGCCAATGCACCA*************************************** catagen-m0012-5p 19
----------GTTTCCTGGCCAATGCACCA--------------------------------------- t0039758 18
-----------TTTCCTGGCCAATGCACCA--------------------------------------- t1236463 1
//
mireap
catagen-m0013 chr19:36408525:36408604:- 80(nt) -43.20(kcal/mol)
TGAGATGTTGGAAAAGCCTTGCAAAAATTAATTAATAAAATAAAAAATTAATTTTTGCAAGGCTTTTCCAAAGTCTCATG catagen-m0013 13
((((((.((((((((((((((((((((((((((............)))))))))))))))))))))))))).))))))..
**********GAAAAGCCTTGCAAAAATTAATT*********************************************** catagen-m0013-5p 2
************************************************TAATTTTTGCAAGGCTTTTCCA********** catagen-m0013-3p 11
----------GAAAAGCCTTGCAAAAATTAATT----------------------------------------------- t0196371 2
-----------------------------------------------TTAATTTTTGCAAGGCTTTTCCA---------- t0727048 1
------------------------------------------------TAATTTTTGCAAGGCTTTTCCA---------- t0079679 6
-------------------------------------------------AATTTTTGCAAGGCTTTTCCA---------- t0125484 3
--------------------------------------------------ATTTTTGCAAGGCTTTTCCA---------- t1129208 1
//
mireap
catagen-m0014 chr1:65453347:65453427:- 81(nt) -31.30(kcal/mol)
CTGTTCTCTTGAGAGATCAGAGGCGCAGAGTGCGTCAATGTCAATGAAGCCTGTGCCTTTTACCTCTTTAAGAGCGCACGG catagen-m0014 587
.(((.((((((((((...((((((((((.((...(((.......))).))))))))))))...))).))))))).)))...
**********GAGAGATCAGAGGCGCAGAGT************************************************** catagen-m0014-5p 581
*************************************************CCTGTGCCTTTTACCTCTTTAA********** catagen-m0014-3p 6
---------TGAGAGATCAGAGGCGCAG----------------------------------------------------- t0317700 1
---------TGAGAGATCAGAGGCGCAGAGT-------------------------------------------------- t0814645 1
----------GAGAGATCAGAGGCGCAG----------------------------------------------------- t0007847 181
----------GAGAGATCAGAGGCGCAGA---------------------------------------------------- t0051514 12
----------GAGAGATCAGAGGCGCAGAG--------------------------------------------------- t0019523 55
----------GAGAGATCAGAGGCGCAGAGT-------------------------------------------------- t0004549 324
----------GAGAGATCAGAGGCGCAGAGTG------------------------------------------------- t0153137 2
----------GAGAGATCAGAGGCGCAGAGTGC------------------------------------------------ t0846907 1
----------GAGAGATCAGAGGCGCAGAGTGCG----------------------------------------------- t0548091 1
----------GAGAGATCAGAGGCGCAGAGTGCGT---------------------------------------------- t0135931 3
-------------------------------------------------CCTGTGCCTTTTACCTCTTT------------ t1148453 1
-------------------------------------------------CCTGTGCCTTTTACCTCTTTA----------- t0243667 2
-------------------------------------------------CCTGTGCCTTTTACCTCTTTAA---------- t0138774 3
//
mireap
catagen-m0015 chr20:72019111:72019208:+ 98(nt) -40.60(kcal/mol)
CCCTGGACTGGTCTGCCTCGGCCGGTCGTCGGTCGTCCGCTGCTCTGGGCCTGCCGCGCGGTCGCCAGGCGCCTCCCCACGCCCTCCGAGCCTCGGGG catagen-m0015 16
...(((...(((..((((.(((.(..(((((((.(((((......)))))..)))).)))..)))))))))))...)))....(((((.....)))))
**********GTCTGCCTCGGCCGGTCGTCG******************************************************************* catagen-m0015-5p 16
---------GGTCTGCCTCGGCCGGTCGTC-------------------------------------------------------------------- t0187208 2
---------GGTCTGCCTCGGCCGGTCGTCG------------------------------------------------------------------- t0083166 6
----------GTCTGCCTCGGCCGGTCGTCG------------------------------------------------------------------- t0067016 8
//
mireap
catagen-m0016 chr21:25567622:25567687:+ 66(nt) -22.52(kcal/mol)
AAAATGAGGAGTTTCCCAGCCAATGCACCAAATGTAGCCATGCATTCTGGGAAACAAACTCACTCA catagen-m0016 12
....((((..(((((((((..((((((.............)))))))))))))))...))))....
**********GTTTCCCAGCCAATGCACCA************************************ catagen-m0016-5p 12
---------AGTTTCCCAGCCAATGCACCA------------------------------------ t0350799 1
----------GTTTCCCAGCCAATGCACCA------------------------------------ t0056341 10
-----------TTTCCCAGCCAATGCACCA------------------------------------ t0374557 1
//
mireap
catagen-m0017 chr22:12321769:12321856:+ 88(nt) -34.12(kcal/mol)
AACTTTGGAGTTGGCCCAAAAGTTCACTTGGGTTTTTCATAAGATGTTAAAGAAAAACCTGAACAAACTTTTCGGCCAACCCAGTATT catagen-m0017 6
....((((.(((((((.(((((((...(..((((((((.............))))))))..)...))))))).)))))))))))....
*******************************************************AACCTGAACAAACTTTTCGGCCA********** catagen-m0017-3p 6
-------------------------------------------------------AACCTGAACAAACTTTTCGGCC----------- t1241729 1
-------------------------------------------------------AACCTGAACAAACTTTTCGGCCA---------- t0113270 4
--------------------------------------------------------ACCTGAACAAACTTTTCGGCCA---------- t0855127 1
//
mireap
catagen-m0018 chr23:30890101:30890185:+ 85(nt) -29.70(kcal/mol)
TATTGAGGCATAGCCAGTTGGGGAAGAATGCCCGTGTCTTAAAGTGAGAAGGTTTGTTCTCCAACCTGGCTCTTTATGGCTGCTG catagen-m0018 20
.....((.(((((((((((((((((.((.(((....((((.....)))).))))).)))))))).))))))....))).))....
**********TAGCCAGTTGGGGAAGAATGCC***************************************************** catagen-m0018-5p 18
*****************************************************TTGTTCTCCAACCTGGCTCTTT********** catagen-m0018-3p 2
----------TAGCCAGTTGGGGAAGAATGCC----------------------------------------------------- t0040333 18
-----------------------------------------------------TTGTTCTCCAACCTGGCTCTTT---------- t0553275 1
-----------------------------------------------------TTGTTCTCCAACCTGGCTCTTTA--------- t0707658 1
//
mireap
catagen-m0019 chr23:30899888:30899972:- 85(nt) -27.80(kcal/mol)
ATTGAGACATAGCCAGTTGGGGAAGAATGCTGTTACCTTAGAGAGAAGCTGGATTGTTCTCCAACCTGGCTCTTTATGTTGCCGG catagen-m0019 16
.....(((((((((((((((((((.(((.(.(((.((.....).).))).).))).)))))))).))))))....))))).....
****************************************************ATTGTTCTCCAACCTGGCTCTTT********** catagen-m0019-3p 16
-------------------------------------------------TGGATTGTTCTCCAACCTGGCTCT------------ t0739344 1
----------------------------------------------------ATTGTTCTCCAACCTGGCTCT------------ t0719473 1
----------------------------------------------------ATTGTTCTCCAACCTGGCTCTT----------- t0334055 1
----------------------------------------------------ATTGTTCTCCAACCTGGCTCTTT---------- t0059098 10
----------------------------------------------------ATTGTTCTCCAACCTGGCTCTTTAT-------- t0602460 1
-----------------------------------------------------TTGTTCTCCAACCTGGCTCTTT---------- t0553275 1
-----------------------------------------------------TTGTTCTCCAACCTGGCTCTTTA--------- t0707658 1
//
mireap
catagen-m0020 chr23:31395831:31395901:- 71(nt) -25.80(kcal/mol)
CAAGTGAGGAGTTTCCCGGCCCATGCACCAAATGTTGTAGCCACGTGTTCTGGGAAACAAACTCACTCTGA catagen-m0020 350
((((((((..(((((((((..(((((..((.....))..))...)))..)))))))))...)))))).)).
**********GTTTCCCGGCCCATGCACCA***************************************** catagen-m0020-5p 350
----------GTTTCCCGGCCCATGCAC------------------------------------------- t0117940 3
----------GTTTCCCGGCCCATGCACC------------------------------------------ t0139243 3
----------GTTTCCCGGCCCATGCACCA----------------------------------------- t0005980 245
-----------TTTCCCGGCCCATGCACCA----------------------------------------- t0012723 99
//
mireap
catagen-m0021 chr25:34409288:34409369:- 82(nt) -42.50(kcal/mol)
GACGTTGCGGCATGCGGGATCTTTAGTTGTGGTGTGTGAATTCTTAGTTGCAGCAACTAAAGATCCCTCAGGCTGCAATGAA catagen-m0021 29
..(((((((((.((.(((((((((((((((.(((..(((....)))..))).))))))))))))))).)).)))))))))..
**************************************************CAGCAACTAAAGATCCCTCAGG********** catagen-m0021-3p 29
--------------------------------------------------CAGCAACTAAAGATCCCTCAG----------- t0648605 1
--------------------------------------------------CAGCAACTAAAGATCCCTCAGG---------- t0034758 23
---------------------------------------------------AGCAACTAAAGATCCCTCAGG---------- t0701490 1
---------------------------------------------------AGCAACTAAAGATCCCTCAGGC--------- t0108034 4
//
mireap
catagen-m0022 chr25:37366482:37366562:- 81(nt) -40.90(kcal/mol)
GAGTATTGGGTTGGCCAAAAGTTTGTTCAAATTTTCCTGTAACAGTAAAATCTGAACGAACTTTGTGGCAAACCCAATACT catagen-m0022 6
.(((((((((((.((((((((((((((((.(((((.(((...))).))))).)))))))))))).)))).)))))))))))
**************************************************TCTGAACGAACTTTGTGGCAA********** catagen-m0022-3p 6
--------------------------------------------------TCTGAACGAACTTTGTGGCA----------- t0892505 1
--------------------------------------------------TCTGAACGAACTTTGTGGCAA---------- t0135017 3
--------------------------------------------------TCTGAACGAACTTTGTGGCAAAC-------- t0222713 2
//
mireap
catagen-m0023 chr26:33881198:33881276:+ 79(nt) -37.00(kcal/mol)
GGGAGGGGCGTAGAGAAGCACTGGGGGAAAGTCTTAGAAGTAAGATGCTGCCCCTTGATGCTTGTCTTTATCCCTTTCA catagen-m0023 18
(..((((..(.(((.((((((.(((((...((((((....))))))....))))).).))))).))).)..))))..).
**********TAGAGAAGCACTGGGGGAAAGT*********************************************** catagen-m0023-5p 18
----------TAGAGAAGCACTGGGGGA--------------------------------------------------- t0517667 1
----------TAGAGAAGCACTGGGGGAA-------------------------------------------------- t1118558 1
----------TAGAGAAGCACTGGGGGAAAGT----------------------------------------------- t0044410 16
//
mireap
catagen-m0024 chr27:28554501:28554589:- 89(nt) -31.00(kcal/mol)
TTGCCTCCTGAGGTCTCTGTTCGGGCGCCACCTGCGGGGAACATCCCCAGCTGATCCAGGGTATTCGAAGGAGAGATGGCCTAGGTGAC catagen-m0024 9
(..(((...(..((((((.((((((..((....((((((.....)))).))........))..)))))).).)))))..)..)))..).
**********AGGTCTCTGTTCGGGCGCCA*********************************************************** catagen-m0024-5p 9
----------AGGTCTCTGTTCGGGCGCCA----------------------------------------------------------- t0077729 6
-----------GGTCTCTGTTCGGGCGCCA----------------------------------------------------------- t0148960 2
------------GTCTCTGTTCGGGCGCCA----------------------------------------------------------- t1214952 1
//
mireap
catagen-m0025 chr28:8811458:8811526:- 69(nt) -26.20(kcal/mol)
AAAGTGAGGTGTTTCCCGGCCCATGCACCAAATGTTGTAGCCACGTGTTCTGGGAAACAAACTCACTCA catagen-m0025 350
..((((((.((((((((((..(((((..((.....))..))...)))..))))))))))..))))))..
**********GTTTCCCGGCCCATGCACCA*************************************** catagen-m0025-5p 350
----------GTTTCCCGGCCCATGCAC----------------------------------------- t0117940 3
----------GTTTCCCGGCCCATGCACC---------------------------------------- t0139243 3
----------GTTTCCCGGCCCATGCACCA--------------------------------------- t0005980 245
-----------TTTCCCGGCCCATGCACCA--------------------------------------- t0012723 99
//
mireap
catagen-m0026 chr29:5035910:5036003:+ 94(nt) -33.46(kcal/mol)
TGCTGTGCTACAACCGGGGCTGCGGCCAGCGCTTCGACCCCGAGACCAACTCTGACGGTGAGAGAGGCGCCGCCGCCCCCTCCCCTCCACCTCC catagen-m0026 116
....(((........((((..(((((..(((((((...(((((((.....)))..))).)...))))))).))))))))).......)))....
****************************************************************AGGCGCCGCCGCCCCCTCCC********** catagen-m0026-3p 116
---------------------------------------------------------------GAGGCGCCGCCGCCCCCT------------- t0083151 6
---------------------------------------------------------------GAGGCGCCGCCGCCCCCTC------------ t0150462 2
---------------------------------------------------------------GAGGCGCCGCCGCCCCCTCC----------- t0065615 8
---------------------------------------------------------------GAGGCGCCGCCGCCCCCTCCC---------- t0063557 9
----------------------------------------------------------------AGGCGCCGCCGCCCCCTC------------ t0055624 11
----------------------------------------------------------------AGGCGCCGCCGCCCCCTCC----------- t0041197 17
----------------------------------------------------------------AGGCGCCGCCGCCCCCTCCC---------- t0024305 39
-----------------------------------------------------------------GGCGCCGCCGCCCCCTCC----------- t0056457 10
-----------------------------------------------------------------GGCGCCGCCGCCCCCTCCC---------- t0058348 10
------------------------------------------------------------------GCGCCGCCGCCCCCTCCC---------- t0100357 4
//
mireap
catagen-m0027 chr2:13686648:13686716:+ 69(nt) -23.90(kcal/mol)
AAAGTGAGGAGTTTCCCGGCCCATGCACCAAATGTTGTAGCCACGTGTTCCGGGAAACAAACTCAGAAG catagen-m0027 350
....((((..(((((((((..(((((..((.....))..))...)))..)))))))))...))))....
**********GTTTCCCGGCCCATGCACCA*************************************** catagen-m0027-5p 350
----------GTTTCCCGGCCCATGCAC----------------------------------------- t0117940 3
----------GTTTCCCGGCCCATGCACC---------------------------------------- t0139243 3
----------GTTTCCCGGCCCATGCACCA--------------------------------------- t0005980 245
-----------TTTCCCGGCCCATGCACCA--------------------------------------- t0012723 99
//
mireap
catagen-m0028 chr3:30686447:30686515:- 69(nt) -24.40(kcal/mol)
AAAGTGAGGAGTTTCCCGGCCCATGCACCAAATGTTGTAGCCATGAGTTCTGGGAAACAAACTCACTCA catagen-m0028 350
..((((((..(((((((((.((((((..((.....))..).)))).)..)))))))))...))))))..
**********GTTTCCCGGCCCATGCACCA*************************************** catagen-m0028-5p 350
----------GTTTCCCGGCCCATGCAC----------------------------------------- t0117940 3
----------GTTTCCCGGCCCATGCACC---------------------------------------- t0139243 3
----------GTTTCCCGGCCCATGCACCA--------------------------------------- t0005980 245
-----------TTTCCCGGCCCATGCACCA--------------------------------------- t0012723 99
//
mireap
catagen-m0029 chr4:95112030:95112130:+ 101(nt) -32.50(kcal/mol)
GAAAGCCCTGCACCAAGTGCGGGGTAGGATAGAGTGTGTACGTGGGAGTGGACGTGGAGAATCCAGGAACTTTTGCCCCTAGTAACGGACTGAAGGCATGA catagen-m0029 11
....(((((((((...))))))))).......(((.(((((..(((.(..(((.(((.....))).)....))..))))..)).))).)))..........
*******************************************************************AACTTTTGCCCCTAGTAACGGACT********** catagen-m0029-3p 11
-------------------------------------------------------------------AACTTTTGCCCCTAGTAACG-------------- t0236262 2
-------------------------------------------------------------------AACTTTTGCCCCTAGTAACGG------------- t0854746 1
-------------------------------------------------------------------AACTTTTGCCCCTAGTAACGGA------------ t0234516 2
-------------------------------------------------------------------AACTTTTGCCCCTAGTAACGGAC----------- t1032462 1
-------------------------------------------------------------------AACTTTTGCCCCTAGTAACGGACT---------- t0127499 3
--------------------------------------------------------------------ACTTTTGCCCCTAGTAACGG------------- t1312928 1
--------------------------------------------------------------------ACTTTTGCCCCTAGTAACGGA------------ t0438780 1
//
mireap
catagen-m0030 chr5:100652024:100652092:- 69(nt) -25.39(kcal/mol)
AATGTGAGGAGTTTCCTGGCCAATGCACCAAATGTTGTAGCCATGCATTCCAGGAAACAAACTCACTCA catagen-m0030 19
...(((((..(((((((((..((((((................)))))))))))))))...)))))...
**********GTTTCCTGGCCAATGCACCA*************************************** catagen-m0030-5p 19
----------GTTTCCTGGCCAATGCACCA--------------------------------------- t0039758 18
-----------TTTCCTGGCCAATGCACCA--------------------------------------- t1236463 1
//
mireap
catagen-m0031 chr7:40703777:40703845:- 69(nt) -25.40(kcal/mol)
AAAGTGAGGAGTTTCCCGGCCCATGCACCAAATGTTGTAGCCACGTGTTCTGGGAAACAAACTCACTCA catagen-m0031 350
..((((((..(((((((((..(((((..((.....))..))...)))..)))))))))...))))))..
**********GTTTCCCGGCCCATGCACCA*************************************** catagen-m0031-5p 350
----------GTTTCCCGGCCCATGCAC----------------------------------------- t0117940 3
----------GTTTCCCGGCCCATGCACC---------------------------------------- t0139243 3
----------GTTTCCCGGCCCATGCACCA--------------------------------------- t0005980 245
-----------TTTCCCGGCCCATGCACCA--------------------------------------- t0012723 99
//
mireap
catagen-m0032 chr8:103134802:103134872:+ 71(nt) -24.97(kcal/mol)
CAAAGTGAGGCGTTTCCTGGCCAATGCACCAAATGTTGTAGCCACGCGTTCCAGGAAACAGACTCACTCAG catagen-m0032 44
...((((((..(((((((((..(((((..................))))))))))))))...))))))...
**********CGTTTCCTGGCCAATGCACCA**************************************** catagen-m0032-5p 44
----------CGTTTCCTGGCCAATGCACC----------------------------------------- t1167069 1
----------CGTTTCCTGGCCAATGCACCA---------------------------------------- t0034004 24
-----------GTTTCCTGGCCAATGCACCA---------------------------------------- t0039758 18
------------TTTCCTGGCCAATGCACCA---------------------------------------- t1236463 1
//
mireap
catagen-m0033 chr8:9153382:9153463:- 82(nt) -27.60(kcal/mol)
AGCCCCATTCTTGGCATTCACCGCGTGCCTTAATTGTATGGACATTTAAATCAAGGTCCGCTGTGAACACGGAGAGAGAGGC catagen-m0033 31
.(((.(.(((((.(..(((((.(((..((((.(((..((....))...))).))))..))).)))))..).))))).).)))
**************************************************TCAAGGTCCGCTGTGAACACGG********** catagen-m0033-3p 31
--------------------------------------------------TCAAGGTCCGCTGTGAACACGG---------- t0032760 25
--------------------------------------------------TCAAGGTCCGCTGTGAACACGGA--------- t0753156 1
---------------------------------------------------CAAGGTCCGCTGTGAACACGG---------- t0137551 3
---------------------------------------------------CAAGGTCCGCTGTGAACACGGA--------- t0194577 2
//
mireap
catagen-m0034 chr9:72599454:72599522:+ 69(nt) -21.47(kcal/mol)
GAAGTGAGGAGTTTCCCGGCCAATGCATCAAATGTTGTACCCACGCGTTCTGGGAAACAAAATCACTCA catagen-m0034 29
((.((((...(((((((((..(((((..................))))))))))))))....)))))).
**********GTTTCCCGGCCAATGCATCA*************************************** catagen-m0034-5p 29
----------GTTTCCCGGCCAATGCATCA--------------------------------------- t0035416 22
-----------TTTCCCGGCCAATGCATC---------------------------------------- t0255693 1
-----------TTTCCCGGCCAATGCATCA--------------------------------------- t0079067 6
//
mireap
catagen-m0035 chrUn_GJ059835:3040:3111:+ 72(nt) -21.50(kcal/mol)
GCGTGGTTCGTGTCTGCTCAGCTCTTTGAGTATTGCCTCCTGAGGTCTCTGTTCGGGCGCCACCTGCCGGGG catagen-m0035 9
(((.(((..(((((((..(((.((((.(((......)))..))))...)))..))))))).)))))).....
******************************************AGGTCTCTGTTCGGGCGCCA********** catagen-m0035-3p 9
------------------------------------------AGGTCTCTGTTCGGGCGCCA---------- t0077729 6
-------------------------------------------GGTCTCTGTTCGGGCGCCA---------- t0148960 2
--------------------------------------------GTCTCTGTTCGGGCGCCA---------- t1214952 1
//
mireap
catagen-m0036 chrX:3998277:3998359:- 83(nt) -24.72(kcal/mol)
AGTCATTTTGAGAGGTAAAAAATTGATTTGACTAGTTCTTTAACACATCTAGCAAATCATTTTTTACTCTCCAAAAAGAACTC catagen-m0036 590
..((.(((((.((((((((((((.((((((.((((.............))))))))))))))))))).)))))))).))....
**********AGAGGTAAAAAATTGATTTGACT************************************************** catagen-m0036-5p 573
****************************************************CAAATCATTTTTTACTCTCCA********** catagen-m0036-3p 17
----------AGAGGTAAAAAATTGATTT------------------------------------------------------ t1104431 1
----------AGAGGTAAAAAATTGATTTG----------------------------------------------------- t0082589 6
----------AGAGGTAAAAAATTGATTTGA---------------------------------------------------- t0014370 84
----------AGAGGTAAAAAATTGATTTGAC--------------------------------------------------- t0019400 55
----------AGAGGTAAAAAATTGATTTGACT-------------------------------------------------- t0003480 426
----------AGAGGTAAAAAATTGATTTGACTAG------------------------------------------------ t0963875 1
--------------------------------------------------AGCAAATCATTTTTTACT--------------- t0196188 2
--------------------------------------------------AGCAAATCATTTTTTACTCTC------------ t0160619 2
--------------------------------------------------AGCAAATCATTTTTTACTCTCC----------- t0123021 3
--------------------------------------------------AGCAAATCATTTTTTACTCTCCA---------- t0130188 3
---------------------------------------------------GCAAATCATTTTTTACTCTCCA---------- t1203362 1
----------------------------------------------------CAAATCATTTTTTACTCTCCA---------- t0094359 5
----------------------------------------------------CAAATCATTTTTTACTCTCCAA--------- t1112821 1
//
mireap
telogen-m0001 chr10:13200047:13200132:- 86(nt) -27.90(kcal/mol)
TAATTAGACCTGTGTGACTGTTCCTGGTATTGATTGCATTTGTTGGTCGTACAGTGCAACCATAGGCAGTCACATACATCAAAACA telogen-m0001 6
......((..((((((((((((..((((......((((((.((.......))))))))))))..))))))))))))..))......
**********TGTGTGACTGTTCCTGGTATT******************************************************* telogen-m0001-5p 6
----------TGTGTGACTGTTCCTGGTAT-------------------------------------------------------- t1191206 1
----------TGTGTGACTGTTCCTGGTATT------------------------------------------------------- t0168531 3
----------TGTGTGACTGTTCCTGGTATTG------------------------------------------------------ t1860096 1
-----------GTGTGACTGTTCCTGGTAT-------------------------------------------------------- t1211620 1
//
mireap
telogen-m0002 chr11:38415335:38415403:+ 69(nt) -26.50(kcal/mol)
AAAGTGAGGGGTTTCCCGGCCCATGCACCAAATGTTGTAGCCATGTGTCCTGGGAAACAAACTCACTCA telogen-m0002 964
..((((((..(((((((((..(((((..((.....))..))...)))..)))))))))...))))))..
**********GTTTCCCGGCCCATGCACCA*************************************** telogen-m0002-5p 964
---------GGTTTCCCGGCCCATGCACCA--------------------------------------- t0168047 3
----------GTTTCCCGGCCCATGCAC----------------------------------------- t0080338 9
----------GTTTCCCGGCCCATGCACC---------------------------------------- t0073940 11
----------GTTTCCCGGCCCATGCACCA--------------------------------------- t0003420 786
----------GTTTCCCGGCCCATGCACCAAA------------------------------------- t1941170 1
-----------TTTCCCGGCCCATGCACCA--------------------------------------- t0013901 153
-----------TTTCCCGGCCCATGCACCAA-------------------------------------- t1702383 1
//
mireap
telogen-m0003 chr11:46493097:46493165:+ 69(nt) -24.27(kcal/mol)
AAAGTGAGGAGTTTCCTGGCCAATGCACCAAATGTTGTAGCCACGCGTTCCGGGAAACAAACTCACTCA telogen-m0003 25
..((((((..(((((((((..(((((..................))))))))))))))...))))))..
**********GTTTCCTGGCCAATGCACCA*************************************** telogen-m0003-5p 25
----------GTTTCCTGGCCAATGCACC---------------------------------------- t0351163 2
----------GTTTCCTGGCCAATGCACCA--------------------------------------- t0047738 22
-----------TTTCCTGGCCAATGCACCA--------------------------------------- t1946473 1
//
mireap
telogen-m0004 chr12:37046114:37046182:+ 69(nt) -22.80(kcal/mol)
AAAGTGATGAGTTTCCCGGCCCATGCACCAAATGTTGTAGGCACGCATTCCGGGAAACAAACTCACTCA telogen-m0004 962
..(((((...(((((((((...((((.((..........))...)))).)))))))))....)))))..
**********GTTTCCCGGCCCATGCACCA*************************************** telogen-m0004-5p 962
---------AGTTTCCCGGCCCATGCACCA--------------------------------------- t1231096 1
----------GTTTCCCGGCCCATGCAC----------------------------------------- t0080338 9
----------GTTTCCCGGCCCATGCACC---------------------------------------- t0073940 11
----------GTTTCCCGGCCCATGCACCA--------------------------------------- t0003420 786
----------GTTTCCCGGCCCATGCACCAAA------------------------------------- t1941170 1
-----------TTTCCCGGCCCATGCACCA--------------------------------------- t0013901 153
-----------TTTCCCGGCCCATGCACCAA-------------------------------------- t1702383 1
//
mireap
telogen-m0005 chr13:58091675:58091761:+ 87(nt) -42.40(kcal/mol)
CTGAGCCTGCTGCCAAGCCCACGTTCAAAGGCTGTTTCTTCAAAGTTAATGGTGCCGCCTTTGAGCTGGGAAGGGAAGCGGGCAGTT telogen-m0005 124
....(((((((.((...((((.((((((((((.((.((............)).)).))))))))))))))...)).)))))))....
**********TGCCAAGCCCACGTTCAAAGG******************************************************** telogen-m0005-5p 124
----------TGCCAAGCCCACGTTCAAAG--------------------------------------------------------- t0058601 16
----------TGCCAAGCCCACGTTCAAAGG-------------------------------------------------------- t0025318 63
----------TGCCAAGCCCACGTTCAAAGGC------------------------------------------------------- t0059517 15
----------TGCCAAGCCCACGTTCAAAGGCT------------------------------------------------------ t0046299 24
----------TGCCAAGCCCACGTTCAAAGGCTG----------------------------------------------------- t0208315 3
----------TGCCAAGCCCACGTTCAAAGGCTGT---------------------------------------------------- t0382507 2
-------------CAAGCCCACGTTCAAAGG-------------------------------------------------------- t1859791 1
//
mireap
telogen-m0006 chr13:49795150:49795218:- 69(nt) -20.10(kcal/mol)
AAAGTGAGGAGTTTCCCGGCCCATGCACCAAATGTTGTAGCCATGCGTTCTGGGAAACAAAGTCACTCA telogen-m0006 962
..(((((...(((((((((.((((((..((.....))..).)))).)..)))))))))....)))))..
**********GTTTCCCGGCCCATGCACCA*************************************** telogen-m0006-5p 962
---------AGTTTCCCGGCCCATGCACCA--------------------------------------- t1231096 1
----------GTTTCCCGGCCCATGCAC----------------------------------------- t0080338 9
----------GTTTCCCGGCCCATGCACC---------------------------------------- t0073940 11
----------GTTTCCCGGCCCATGCACCA--------------------------------------- t0003420 786
----------GTTTCCCGGCCCATGCACCAAA------------------------------------- t1941170 1
-----------TTTCCCGGCCCATGCACCA--------------------------------------- t0013901 153
-----------TTTCCCGGCCCATGCACCAA-------------------------------------- t1702383 1
//
mireap
telogen-m0007 chr14:1671934:1672011:- 78(nt) -38.00(kcal/mol)
CTCATGTGAGTGGGCTGGAGCTGGACCTGGCATCAGAACAGACCATGCAGTGCCGGCTCTTGGTCCACTCAGCAGAGA telogen-m0007 10
(((.((((((((((((((((((((..(((.(((...........))))))..))))))).))))))))))).))))).
**********TGGGCTGGAGCTGGACCTGGCAT********************************************* telogen-m0007-5p 10
----------TGGGCTGGAGCTGGACCTGGCA---------------------------------------------- t1781084 1
----------TGGGCTGGAGCTGGACCTGGCAT--------------------------------------------- t0084410 9
//
mireap
telogen-m0008 chr14:30815422:30815501:- 80(nt) -32.60(kcal/mol)
GGCTCCGCTCTTGGCATTCACCGCGTGCCTTAATTGTATGACATTAAATCAAGGTCCGCTGTGAACACGGAGGGCAGAGT telogen-m0008 15
.((((.((((((.(..(((((.(((..((((.(((...........))).))))..))).)))))..).)))))).))))
************************************************TCAAGGTCCGCTGTGAACACGG********** telogen-m0008-3p 15
------------------------------------------------TCAAGGTCCGCTGTGAACACGG---------- t0068685 12
------------------------------------------------TCAAGGTCCGCTGTGAACACGGA--------- t1190979 1
-------------------------------------------------CAAGGTCCGCTGTGAACACGG---------- t1531832 1
-------------------------------------------------CAAGGTCCGCTGTGAACACGGA--------- t1161354 1
//
mireap
telogen-m0009 chr16:24306034:24306111:+ 78(nt) -28.70(kcal/mol)
CAGCCATCAAAAGTAACAGCATCTCCACTGGAAATTGACGCACAGTCCACATGGAGTTGCTGTTACAATCGATGACGC telogen-m0009 7
..(.((((....(((((((((.(((((.((((...((.....)).))))..))))).)))))))))....)))).)..
**********AAGTAACAGCATCTCCACTGGA********************************************** telogen-m0009-5p 1
***********************************************CACATGGAGTTGCTGTTACAA********** telogen-m0009-3p 6
----------AAGTAACAGCATCTCCACTGGA---------------------------------------------- t0946382 1
-----------------------------------------------CACATGGAGTTGCTGTTACA----------- t1285901 1
-----------------------------------------------CACATGGAGTTGCTGTTACAA---------- t0224799 2
-----------------------------------------------CACATGGAGTTGCTGTTACAAT--------- t0396061 2
------------------------------------------------ACATGGAGTTGCTGTTACAATC-------- t1726767 1
//
mireap
telogen-m0010 chr16:75799963:75800039:+ 77(nt) -29.70(kcal/mol)
CGCCTCCTGAACTTCACTCCACTGAAATCTGGTTGGGTACGAGACAGACTCCGGTGGAATGAAGGACAAGAGAAGCA telogen-m0010 5
.(((((.((..(((((.(((((((...((((.(((....)))..))))...))))))).)))))..)).)))..)).
***********************************************ACTCCGGTGGAATGAAGGAC********** telogen-m0010-3p 5
-----------------------------------------------ACTCCGGTGGAATGAAGGAC---------- t0145032 4
-----------------------------------------------ACTCCGGTGGAATGAAGGACA--------- t1732267 1
//
mireap
telogen-m0011 chr18:50181054:50181145:- 92(nt) -47.00(kcal/mol)
TCATCATCGCGGTGGTTGGCCAGCGGCATGGTGTACACAGAGCGGGTGAAGCCTGGCATGGCCGGGGCCGGGGGCCGGGCGCCCGATGAATG telogen-m0011 17
...((((((.((((.((((((..((((.((((.....(((.((.......))))).....))))..))))..)))))).))))))))))...
**************************************************************CGGGGCCGGGGGCCGGGCGC********** telogen-m0011-3p 17
--------------------------------------------------------------CGGGGCCGGGGGCCGGGCG----------- t1883045 1
--------------------------------------------------------------CGGGGCCGGGGGCCGGGCGC---------- t0076367 10
---------------------------------------------------------------GGGGCCGGGGGCCGGGCG----------- t0139085 4
---------------------------------------------------------------GGGGCCGGGGGCCGGGCGC---------- t0369998 2
//
mireap
telogen-m0012 chr19:27189750:27189827:+ 78(nt) -35.40(kcal/mol)
ACCTCCGCGGCGCCCCCTCCCCGGCCCCCTCACCCGGACAGCCCGAGCGGGCGGCGGCGCGGCTTCGCGAGCTGAGGG telogen-m0012 6
.((((.(((.(((((((.(.(.(((..((......))...))).).).))).)))).))).((((...)))).)))).
**********CGCCCCCTCCCCGGCCCCCT************************************************ telogen-m0012-5p 6
----------CGCCCCCTCCCCGGCCCCC------------------------------------------------- t0801085 1
----------CGCCCCCTCCCCGGCCCCCT------------------------------------------------ t0190042 3
----------CGCCCCCTCCCCGGCCCCCTC----------------------------------------------- t0355398 2
//
mireap
telogen-m0013 chr19:55419744:55419826:+ 83(nt) -26.00(kcal/mol)
GGGTTTTGAATTTGCAGTAACAGGTGTGAACATTCTAGCAGCAGTTTGATGATCATGTATGATACTGCAAACAGAACGTTCAT telogen-m0013 55
..((((((..(((((((((.((.(..(((.((((..(((....))).)))).)))..).)).)))))))))))))))......
**********TTTGCAGTAACAGGTGTGAACAT************************************************** telogen-m0013-5p 13
***************************************************ATCATGTATGATACTGCAAACA********** telogen-m0013-3p 41
--------AATTTGCAGTAACAGGTGTGAA----------------------------------------------------- t1179654 1
----------TTTGCAGTAACAGGTGTGAACA--------------------------------------------------- t0398085 2
----------TTTGCAGTAACAGGTGTGAACAT-------------------------------------------------- t0113229 6
----------TTTGCAGTAACAGGTGTGAACATT------------------------------------------------- t1596583 1
----------TTTGCAGTAACAGGTGTGAACATTC------------------------------------------------ t1396763 1
-----------TTGCAGTAACAGGTGTGAACATT------------------------------------------------- t0926343 1
------------TGCAGTAACAGGTGTGAACATTCTA---------------------------------------------- t0540923 1
------------------AACAGGTGTGAACATTCTAGCAGCA---------------------------------------- t2072739 1
--------------------------------------------------GATCATGTATGATACTGCAAACAGAA------- t0321300 2
---------------------------------------------------ATCATGTATGATACTGCAAACA---------- t0079501 10
---------------------------------------------------ATCATGTATGATACTGCAAACAG--------- t0928445 1
---------------------------------------------------ATCATGTATGATACTGCAAACAGA-------- t0690640 1
---------------------------------------------------ATCATGTATGATACTGCAAACAGAA------- t0087845 8
----------------------------------------------------TCATGTATGATACTGCAAACAGAA------- t0165916 3
-----------------------------------------------------CATGTATGATACTGCAAACAGAA------- t0122798 5
------------------------------------------------------ATGTATGATACTGCAAACAGA-------- t0805152 1
------------------------------------------------------ATGTATGATACTGCAAACAGAA------- t0094646 7
-------------------------------------------------------TGTATGATACTGCAAACAGAA------- t0196354 3
//
mireap
telogen-m0014 chr19:56318783:56318859:+ 77(nt) -33.57(kcal/mol)
GCGTGTCCACTTGGAACGCAGGCTGTCAGCACTGCAGACGTCCTGATGGCCTGTGCTTCCCCCTTCAGCTTCACGCG telogen-m0014 9
(((((.......(((((((((((((((((.((.......)).))))))))))))).))))...........))))).
**********TTGGAACGCAGGCTGTCAGCAC********************************************* telogen-m0014-5p 9
----------TTGGAACGCAGGCTGTCAG------------------------------------------------ t1208360 1
----------TTGGAACGCAGGCTGTCAGCA---------------------------------------------- t0397258 2
----------TTGGAACGCAGGCTGTCAGCAC--------------------------------------------- t0150285 4
-----------TGGAACGCAGGCTGTCAGCAC--------------------------------------------- t0402227 2
//
mireap
telogen-m0015 chr19:27653604:27653697:- 94(nt) -36.90(kcal/mol)
GGGGTGGCTCTCTGGTGTGGAGTAGACAGGAGGGTGTGCACACTGACAAAGCCCTCCTTTCATCACTGCTGCCAGTCGGGCTTTGCAACCACCA telogen-m0015 10
((((((((((.((((((..(.(..((.((((((((.(((.....).))..)))))))).))..).)..).)))))..))))).....))).)).
**********TCTGGTGTGGAGTAGACAGGAG************************************************************** telogen-m0015-5p 10
--------TCTCTGGTGTGGAGTAGACAG----------------------------------------------------------------- t1580320 1
----------TCTGGTGTGGAGTAGACAGG---------------------------------------------------------------- t1782893 1
----------TCTGGTGTGGAGTAGACAGGAG-------------------------------------------------------------- t0120586 5
----------TCTGGTGTGGAGTAGACAGGAGG------------------------------------------------------------- t0198743 3
//
mireap
telogen-m0016 chr19:27886268:27886336:- 69(nt) -24.27(kcal/mol)
AAAGTGAGGAGTTTCCTGGCCAATGCACCAAATGTTGTAGCCACGCGTTCCGGGAAACAAACTCACTCA telogen-m0016 25
..((((((..(((((((((..(((((..................))))))))))))))...))))))..
**********GTTTCCTGGCCAATGCACCA*************************************** telogen-m0016-5p 25
----------GTTTCCTGGCCAATGCACC---------------------------------------- t0351163 2
----------GTTTCCTGGCCAATGCACCA--------------------------------------- t0047738 22
-----------TTTCCTGGCCAATGCACCA--------------------------------------- t1946473 1
//
mireap
telogen-m0017 chr1:64645135:64645231:- 97(nt) -49.90(kcal/mol)
GGAGCCTCCTCCCGGCGGCGGGGGCGGTCCCCACGGCAGCTGCTCCGCGTCTCCGCTTTCTCCGGGCTGTCCTCGTCGCCGCGGCGTCTGGGGTGAG telogen-m0017 22
...((((((.((((((((((((((((((((....(((....)))..(((....))).......)))))))))))))))))).)).)...)))))...
**********CCCGGCGGCGGGGGCGGTCC******************************************************************* telogen-m0017-5p 22
----------CCCGGCGGCGGGGGCGGTC-------------------------------------------------------------------- t0080268 9
----------CCCGGCGGCGGGGGCGGTCC------------------------------------------------------------------- t0066341 13
//
mireap
telogen-m0018 chr1:65453347:65453427:- 81(nt) -31.30(kcal/mol)
CTGTTCTCTTGAGAGATCAGAGGCGCAGAGTGCGTCAATGTCAATGAAGCCTGTGCCTTTTACCTCTTTAAGAGCGCACGG telogen-m0018 161
.(((.((((((((((...((((((((((.((...(((.......))).))))))))))))...))).))))))).)))...
**********GAGAGATCAGAGGCGCAGAGT************************************************** telogen-m0018-5p 151
*************************************************CCTGTGCCTTTTACCTCTTTAA********** telogen-m0018-3p 10
---------TGAGAGATCAGAGGCGCA------------------------------------------------------ t0444860 1
----------GAGAGATCAGAGGCGCAG----------------------------------------------------- t0028628 52
----------GAGAGATCAGAGGCGCAGA---------------------------------------------------- t0105753 6
----------GAGAGATCAGAGGCGCAGAG--------------------------------------------------- t0053474 19
----------GAGAGATCAGAGGCGCAGAGT-------------------------------------------------- t0024311 68
----------GAGAGATCAGAGGCGCAGAGTGC------------------------------------------------ t1338210 1
----------GAGAGATCAGAGGCGCAGAGTGCGT---------------------------------------------- t0150018 4
-------------------------------------------------CCTGTGCCTTTTACCTCTTT------------ t1809263 1
-------------------------------------------------CCTGTGCCTTTTACCTCTTTA----------- t0159142 4
-------------------------------------------------CCTGTGCCTTTTACCTCTTTAA---------- t0126848 5
//
mireap
telogen-m0019 chr21:25567622:25567687:+ 66(nt) -22.52(kcal/mol)
AAAATGAGGAGTTTCCCAGCCAATGCACCAAATGTAGCCATGCATTCTGGGAAACAAACTCACTCA telogen-m0019 10
....((((..(((((((((..((((((.............)))))))))))))))...))))....
**********GTTTCCCAGCCAATGCACCA************************************ telogen-m0019-5p 10
----------GTTTCCCAGCCAATGCACCA------------------------------------ t0079852 9
-----------TTTCCCAGCCAATGCACCA------------------------------------ t0597629 1
//
mireap
telogen-m0020 chr21:68545754:68545836:+ 83(nt) -41.70(kcal/mol)
CATGGAGGTAAAGGGGCAGGAACGGGCGGCCGACCTCGGGGCCAGGGACGGGATCGGCCTTCCACCGCTCCCCTGGCCTCTGT telogen-m0020 29
.((((((((..(((((..((...(((.((((((.((((...(....).)))).)))))).))).))...))))).))))))))
****************************************************ATCGGCCTTCCACCGCTCCCC********** telogen-m0020-3p 29
----------------------------------------------------ATCGGCCTTCCACCGCTCC------------ t0087455 8
----------------------------------------------------ATCGGCCTTCCACCGCTCCC----------- t0125424 5
----------------------------------------------------ATCGGCCTTCCACCGCTCCCC---------- t0061755 15
----------------------------------------------------ATCGGCCTTCCACCGCTCCCCT--------- t1061436 1
//
mireap
telogen-m0021 chr22:12321769:12321856:+ 88(nt) -34.12(kcal/mol)
AACTTTGGAGTTGGCCCAAAAGTTCACTTGGGTTTTTCATAAGATGTTAAAGAAAAACCTGAACAAACTTTTCGGCCAACCCAGTATT telogen-m0021 6
....((((.(((((((.(((((((...(..((((((((.............))))))))..)...))))))).)))))))))))....
*******************************************************AACCTGAACAAACTTTTCGGCCA********** telogen-m0021-3p 6
-------------------------------------------------------AACCTGAACAAACTTTTCGGCC----------- t1954753 1
-------------------------------------------------------AACCTGAACAAACTTTTCGGCCA---------- t0158770 4
--------------------------------------------------------ACCTGAACAAACTTTTCGGCC----------- t1185231 1
//
mireap
telogen-m0022 chr23:30890101:30890185:+ 85(nt) -29.70(kcal/mol)
TATTGAGGCATAGCCAGTTGGGGAAGAATGCCCGTGTCTTAAAGTGAGAAGGTTTGTTCTCCAACCTGGCTCTTTATGGCTGCTG telogen-m0022 24
.....((.(((((((((((((((((.((.(((....((((.....)))).))))).)))))))).))))))....))).))....
**********TAGCCAGTTGGGGAAGAATGCC***************************************************** telogen-m0022-5p 22
*****************************************************TTGTTCTCCAACCTGGCTCTTT********** telogen-m0022-3p 2
---------ATAGCCAGTTGGGGAAGAATGCC----------------------------------------------------- t0157737 4
----------TAGCCAGTTGGGGAAGAATGCC----------------------------------------------------- t0054362 18
-----------------------------------------------------TTGTTCTCCAACCTGGCTCTTT---------- t0270053 2
//
mireap
telogen-m0023 chr23:30899888:30899972:- 85(nt) -27.80(kcal/mol)
ATTGAGACATAGCCAGTTGGGGAAGAATGCTGTTACCTTAGAGAGAAGCTGGATTGTTCTCCAACCTGGCTCTTTATGTTGCCGG telogen-m0023 61
.....(((((((((((((((((((.(((.(.(((.((.....).).))).).))).)))))))).))))))....))))).....
****************************************************ATTGTTCTCCAACCTGGCTCTTT********** telogen-m0023-3p 61
-------------------------------------------------TGGATTGTTCTCCAACCTGGCTCT------------ t0145222 4
----------------------------------------------------ATTGTTCTCCAACCTGGC--------------- t0413774 1
----------------------------------------------------ATTGTTCTCCAACCTGGCT-------------- t0339508 2
----------------------------------------------------ATTGTTCTCCAACCTGGCTC------------- t1621817 1
----------------------------------------------------ATTGTTCTCCAACCTGGCTCT------------ t0144647 4
----------------------------------------------------ATTGTTCTCCAACCTGGCTCTT----------- t0102936 6
----------------------------------------------------ATTGTTCTCCAACCTGGCTCTTT---------- t0035060 38
----------------------------------------------------ATTGTTCTCCAACCTGGCTCTTTA--------- t0287598 2
----------------------------------------------------ATTGTTCTCCAACCTGGCTCTTTAT-------- t0954529 1
-----------------------------------------------------TTGTTCTCCAACCTGGCTCTTT---------- t0270053 2
//
mireap
telogen-m0024 chr23:31112260:31112337:- 78(nt) -21.60(kcal/mol)
AGATTCCGAAATGTCTGGACGTGGCAAGCAAGGGGGCAAGGCTCGTGCTAAAGCTAAGACCCGTTCATCGCGGGCTGG telogen-m0024 12
....((((..(((..(((...((((.((((...((((...)))).))))...))))....)))..)))..))))....
**********ATGTCTGGACGTGGCAAGCAAGG********************************************* telogen-m0024-5p 12
----------ATGTCTGGACGTGGCAAGCA------------------------------------------------ t0603732 1
----------ATGTCTGGACGTGGCAAGCAAGG--------------------------------------------- t0158437 4
-----------TGTCTGGACGTGGCAAGCAA----------------------------------------------- t0263385 2
-----------TGTCTGGACGTGGCAAGCAAG---------------------------------------------- t0360647 2
-----------TGTCTGGACGTGGCAAGCAAGG--------------------------------------------- t0358807 2
--------------CTGGACGTGGCAAGCAAGG--------------------------------------------- t1498193 1
//
mireap
telogen-m0025 chr23:31395831:31395901:- 71(nt) -25.80(kcal/mol)
CAAGTGAGGAGTTTCCCGGCCCATGCACCAAATGTTGTAGCCACGTGTTCTGGGAAACAAACTCACTCTGA telogen-m0025 962
((((((((..(((((((((..(((((..((.....))..))...)))..)))))))))...)))))).)).
**********GTTTCCCGGCCCATGCACCA***************************************** telogen-m0025-5p 962
---------AGTTTCCCGGCCCATGCACCA----------------------------------------- t1231096 1
----------GTTTCCCGGCCCATGCAC------------------------------------------- t0080338 9
----------GTTTCCCGGCCCATGCACC------------------------------------------ t0073940 11
----------GTTTCCCGGCCCATGCACCA----------------------------------------- t0003420 786
----------GTTTCCCGGCCCATGCACCAAA--------------------------------------- t1941170 1
-----------TTTCCCGGCCCATGCACCA----------------------------------------- t0013901 153
-----------TTTCCCGGCCCATGCACCAA---------------------------------------- t1702383 1
//
mireap
telogen-m0026 chr25:34409288:34409369:- 82(nt) -42.50(kcal/mol)
GACGTTGCGGCATGCGGGATCTTTAGTTGTGGTGTGTGAATTCTTAGTTGCAGCAACTAAAGATCCCTCAGGCTGCAATGAA telogen-m0026 27
..(((((((((.((.(((((((((((((((.(((..(((....)))..))).))))))))))))))).)).)))))))))..
**************************************************CAGCAACTAAAGATCCCTCAGG********** telogen-m0026-3p 27
--------------------------------------------------CAGCAACTAAAGATCCCTCAG----------- t1027670 1
--------------------------------------------------CAGCAACTAAAGATCCCTCAGG---------- t0051313 20
---------------------------------------------------AGCAACTAAAGATCCCTCAGG---------- t0184770 3
---------------------------------------------------AGCAACTAAAGATCCCTCAGGC--------- t1474714 1
---------------------------------------------------AGCAACTAAAGATCCCTCAGGCT-------- t0287594 2
//
mireap
telogen-m0027 chr25:37366482:37366562:- 81(nt) -40.90(kcal/mol)
GAGTATTGGGTTGGCCAAAAGTTTGTTCAAATTTTCCTGTAACAGTAAAATCTGAACGAACTTTGTGGCAAACCCAATACT telogen-m0027 10
.(((((((((((.((((((((((((((((.(((((.(((...))).))))).)))))))))))).)))).)))))))))))
**************************************************TCTGAACGAACTTTGTGGCAA********** telogen-m0027-3p 10
-------------------------------------------------ATCTGAACGAACTTTGTGGCA----------- t1345766 1
--------------------------------------------------TCTGAACGAACTTTGTGGCAA---------- t0124809 5
--------------------------------------------------TCTGAACGAACTTTGTGGCAAA--------- t0297996 2
--------------------------------------------------TCTGAACGAACTTTGTGGCAAAC-------- t0353171 2
//
mireap
telogen-m0028 chr26:33881198:33881276:+ 79(nt) -37.00(kcal/mol)
GGGAGGGGCGTAGAGAAGCACTGGGGGAAAGTCTTAGAAGTAAGATGCTGCCCCTTGATGCTTGTCTTTATCCCTTTCA telogen-m0028 26
(..((((..(.(((.((((((.(((((...((((((....))))))....))))).).))))).))).)..))))..).
**********TAGAGAAGCACTGGGGGAAAGT*********************************************** telogen-m0028-5p 26
----------TAGAGAAGCACTGGGGGAA-------------------------------------------------- t0368120 2
----------TAGAGAAGCACTGGGGGAAA------------------------------------------------- t0157185 4
----------TAGAGAAGCACTGGGGGAAAG------------------------------------------------ t1768038 1
----------TAGAGAAGCACTGGGGGAAAGT----------------------------------------------- t0055339 18
----------TAGAGAAGCACTGGGGGAAAGTC---------------------------------------------- t0907413 1
//
mireap
telogen-m0029 chr28:8811458:8811526:- 69(nt) -26.20(kcal/mol)
AAAGTGAGGTGTTTCCCGGCCCATGCACCAAATGTTGTAGCCACGTGTTCTGGGAAACAAACTCACTCA telogen-m0029 962
..((((((.((((((((((..(((((..((.....))..))...)))..))))))))))..))))))..
**********GTTTCCCGGCCCATGCACCA*************************************** telogen-m0029-5p 962
---------TGTTTCCCGGCCCATGCACCA--------------------------------------- t0714233 1
----------GTTTCCCGGCCCATGCAC----------------------------------------- t0080338 9
----------GTTTCCCGGCCCATGCACC---------------------------------------- t0073940 11
----------GTTTCCCGGCCCATGCACCA--------------------------------------- t0003420 786
----------GTTTCCCGGCCCATGCACCAAA------------------------------------- t1941170 1
-----------TTTCCCGGCCCATGCACCA--------------------------------------- t0013901 153
-----------TTTCCCGGCCCATGCACCAA-------------------------------------- t1702383 1
//
mireap
telogen-m0030 chr29:40530287:40530365:- 79(nt) -22.60(kcal/mol)
TGCTAGGGTTTACTGTCTGGTGTGGAAGATGCTTTATGTCTAATGACTGTGTCTTTCCTCTTGGCAGCAAAGCACAATT telogen-m0030 9
......(.(((.(((((.((.(.(((((((((.....(((....))).)))))))))).)).))))).))).)......
**********TACTGTCTGGTGTGGAAGATGC*********************************************** telogen-m0030-5p 9
---------TTACTGTCTGGTGTGGAAGATGC----------------------------------------------- t0531071 1
----------TACTGTCTGGTGTGGAAGATGC----------------------------------------------- t0125877 5
----------TACTGTCTGGTGTGGAAGATGCT---------------------------------------------- t0265887 2
----------TACTGTCTGGTGTGGAAGATGCTT--------------------------------------------- t0526928 1
//
mireap
telogen-m0031 chr29:45367343:45367419:- 77(nt) -38.20(kcal/mol)
ACTAGTGTCTCTGCTGACTTTGAAGGTGGAAGCACGGTGCTAACATCTGCTTCCTCTTCCGGTTGGCAGATGCTGGA telogen-m0031 13
.((((((..(((((..(((..(((((.(((((((.((((....)))))))))))))))).)))..))))))))))).
**********CTGCTGACTTTGAAGGTGGAAGCA******************************************* telogen-m0031-5p 13
--------CTCTGCTGACTTTGAAGGTGGAA---------------------------------------------- t1456778 1
---------TCTGCTGACTTTGAAGGTGG------------------------------------------------ t1541403 1
---------TCTGCTGACTTTGAAGGTGGA----------------------------------------------- t0387279 2
---------TCTGCTGACTTTGAAGGTGGAA---------------------------------------------- t0380259 2
---------TCTGCTGACTTTGAAGGTGGAAG--------------------------------------------- t1263247 1
---------TCTGCTGACTTTGAAGGTGGAAGC-------------------------------------------- t0824198 1
---------TCTGCTGACTTTGAAGGTGGAAGCA------------------------------------------- t0289358 2
----------CTGCTGACTTTGAAGGTGGAAGCA------------------------------------------- t0306886 2
-----------TGCTGACTTTGAAGGTGGAAGCA------------------------------------------- t1903822 1
//
mireap
telogen-m0032 chr29:46581832:46581929:- 98(nt) -30.30(kcal/mol)
AGCTGGGGAATTAGCTCAAGTGGTAGAGCGCTCGCTTAGCATGTGAGAGGTAGTGGGATCGATGCCCGCATTCTCCACGGCTGAATTTTATAAAGTTG telogen-m0032 20
((((.(((.....((((........)))).)))..(((((.((((.((((..(((((.......)))))..))))))))))))).........)))).
*******************************************************************GCATTCTCCACGGCTGAATTT********** telogen-m0032-3p 20
------------------------------------------------------------------CGCATTCTCCACGGCTGAATT----------- t0653329 1
------------------------------------------------------------------CGCATTCTCCACGGCTGAATTT---------- t0291257 2
-------------------------------------------------------------------GCATTCTCCACGGCTGAATTT---------- t0114138 5
-------------------------------------------------------------------GCATTCTCCACGGCTGAATTTT--------- t0155906 4
-------------------------------------------------------------------GCATTCTCCACGGCTGAATTTTAT------- t0827730 1
--------------------------------------------------------------------CATTCTCCACGGCTGAATTT---------- t0958377 1
---------------------------------------------------------------------ATTCTCCACGGCTGAATTTT--------- t0148072 4
----------------------------------------------------------------------TTCTCCACGGCTGAATTTTAT------- t1718750 1
-----------------------------------------------------------------------TCTCCACGGCTGAATTTTA-------- t0906858 1
//
mireap
telogen-m0033 chr2:13686648:13686716:+ 69(nt) -23.90(kcal/mol)
AAAGTGAGGAGTTTCCCGGCCCATGCACCAAATGTTGTAGCCACGTGTTCCGGGAAACAAACTCAGAAG telogen-m0033 962
....((((..(((((((((..(((((..((.....))..))...)))..)))))))))...))))....
**********GTTTCCCGGCCCATGCACCA*************************************** telogen-m0033-5p 962
---------AGTTTCCCGGCCCATGCACCA--------------------------------------- t1231096 1
----------GTTTCCCGGCCCATGCAC----------------------------------------- t0080338 9
----------GTTTCCCGGCCCATGCACC---------------------------------------- t0073940 11
----------GTTTCCCGGCCCATGCACCA--------------------------------------- t0003420 786
----------GTTTCCCGGCCCATGCACCAAA------------------------------------- t1941170 1
-----------TTTCCCGGCCCATGCACCA--------------------------------------- t0013901 153
-----------TTTCCCGGCCCATGCACCAA-------------------------------------- t1702383 1
//
mireap
telogen-m0034 chr3:30686447:30686515:- 69(nt) -24.40(kcal/mol)
AAAGTGAGGAGTTTCCCGGCCCATGCACCAAATGTTGTAGCCATGAGTTCTGGGAAACAAACTCACTCA telogen-m0034 962
..((((((..(((((((((.((((((..((.....))..).)))).)..)))))))))...))))))..
**********GTTTCCCGGCCCATGCACCA*************************************** telogen-m0034-5p 962
---------AGTTTCCCGGCCCATGCACCA--------------------------------------- t1231096 1
----------GTTTCCCGGCCCATGCAC----------------------------------------- t0080338 9
----------GTTTCCCGGCCCATGCACC---------------------------------------- t0073940 11
----------GTTTCCCGGCCCATGCACCA--------------------------------------- t0003420 786
----------GTTTCCCGGCCCATGCACCAAA------------------------------------- t1941170 1
-----------TTTCCCGGCCCATGCACCA--------------------------------------- t0013901 153
-----------TTTCCCGGCCCATGCACCAA-------------------------------------- t1702383 1
//
mireap
telogen-m0035 chr4:95112087:95112166:+ 80(nt) -23.42(kcal/mol)
AGAATCCAGGAACTTTTGCCCCTAGTAACGGACTGAAGGCATGAGGAAGTCCGTGCAGGAGGCAAAGCAAAGCATACATG telogen-m0035 11
.............((((((((((.(((.((((((.............)))))))))))).))))))).............
**********AACTTTTGCCCCTAGTAACGGA************************************************ telogen-m0035-5p 10
*************************************************TCCGTGCAGGAGGCAAAGCAA********** telogen-m0035-3p 1
----------AACTTTTGCCCCTAGTAACG-------------------------------------------------- t1849543 1
----------AACTTTTGCCCCTAGTAACGG------------------------------------------------- t0322211 2
----------AACTTTTGCCCCTAGTAACGGA------------------------------------------------ t0129224 5
----------AACTTTTGCCCCTAGTAACGGAC----------------------------------------------- t0353165 2
-------------------------------------------------TCCGTGCAGGAGGCAAAGCAA---------- t0782423 1
//
mireap
telogen-m0036 chr5:100643009:100643096:+ 88(nt) -48.40(kcal/mol)
CCCACTTGCGGCAACTAAAGATTCCACATGCTGTACAACAAAGTGAATCCGATGTACCTCATGTGGAATCTTTAGTTGTGGCATGTGG telogen-m0036 15
.((((.(((.((((((((((((((((((((..(((((.(...........).)))))..)))))))))))))))))))).))).))))
********************************************************CCTCATGTGGAATCTTTAGTTG********** telogen-m0036-3p 15
--------------------------------------------------------CCTCATGTGGAATCTTTAGTT----------- t1884672 1
--------------------------------------------------------CCTCATGTGGAATCTTTAGTTG---------- t0066593 13
--------------------------------------------------------CCTCATGTGGAATCTTTAGTTGT--------- t0470508 1
//
mireap
telogen-m0037 chr5:100652024:100652092:- 69(nt) -25.39(kcal/mol)
AATGTGAGGAGTTTCCTGGCCAATGCACCAAATGTTGTAGCCATGCATTCCAGGAAACAAACTCACTCA telogen-m0037 25
...(((((..(((((((((..((((((................)))))))))))))))...)))))...
**********GTTTCCTGGCCAATGCACCA*************************************** telogen-m0037-5p 25
----------GTTTCCTGGCCAATGCACC---------------------------------------- t0351163 2
----------GTTTCCTGGCCAATGCACCA--------------------------------------- t0047738 22
-----------TTTCCTGGCCAATGCACCA--------------------------------------- t1946473 1
//
mireap
telogen-m0038 chr5:103737132:103737215:- 84(nt) -25.20(kcal/mol)
TCTCAAGGCCTGTTGTTGGATCCCTGACTCTTGTGACAGCGTCTTCATGCAGTCTGGGTGCAGAGAGAGCAGGGTCATGCAGAG telogen-m0038 7
(((((.(((((..((((...((.(((((((....(((.((((....)))).))).)))).))).)).))))))))).)).))).
**********TGTTGTTGGATCCCTGACTC****************************************************** telogen-m0038-5p 7
---------CTGTTGTTGGATCCCTGACTC------------------------------------------------------ t0580331 1
----------TGTTGTTGGATCCCTGACTC------------------------------------------------------ t0113885 6
//
mireap
telogen-m0039 chr7:13580003:13580094:+ 92(nt) -28.60(kcal/mol)
GCCAGTGCCCTGACCTCTGACCTTTGCCTCCCAGGAGAAGGAGTGTCCAGTGAAACGGGAGCGCCTGTCAGAGAGCAGCCCAGCCTTCCGCA telogen-m0039 8
((.((.((.(((..(((((((....(((((((....(..((.....))..).....))))).))..)))))))..)))....))))...)).
**********TGACCTCTGACCTTTGCCTCCCA*********************************************************** telogen-m0039-5p 8
----------TGACCTCTGACCTTTGCCTCCC------------------------------------------------------------ t0192389 3
----------TGACCTCTGACCTTTGCCTCCCA----------------------------------------------------------- t0121956 5
//
mireap
telogen-m0040 chr7:40703777:40703845:- 69(nt) -25.40(kcal/mol)
AAAGTGAGGAGTTTCCCGGCCCATGCACCAAATGTTGTAGCCACGTGTTCTGGGAAACAAACTCACTCA telogen-m0040 962
..((((((..(((((((((..(((((..((.....))..))...)))..)))))))))...))))))..
**********GTTTCCCGGCCCATGCACCA*************************************** telogen-m0040-5p 962
---------AGTTTCCCGGCCCATGCACCA--------------------------------------- t1231096 1
----------GTTTCCCGGCCCATGCAC----------------------------------------- t0080338 9
----------GTTTCCCGGCCCATGCACC---------------------------------------- t0073940 11
----------GTTTCCCGGCCCATGCACCA--------------------------------------- t0003420 786
----------GTTTCCCGGCCCATGCACCAAA------------------------------------- t1941170 1
-----------TTTCCCGGCCCATGCACCA--------------------------------------- t0013901 153
-----------TTTCCCGGCCCATGCACCAA-------------------------------------- t1702383 1
//
mireap
telogen-m0041 chr8:103134802:103134872:+ 71(nt) -24.97(kcal/mol)
CAAAGTGAGGCGTTTCCTGGCCAATGCACCAAATGTTGTAGCCACGCGTTCCAGGAAACAGACTCACTCAG telogen-m0041 62
...((((((..(((((((((..(((((..................))))))))))))))...))))))...
**********CGTTTCCTGGCCAATGCACCA**************************************** telogen-m0041-5p 62
----------CGTTTCCTGGCCAATGCACC----------------------------------------- t0376591 2
----------CGTTTCCTGGCCAATGCACCA---------------------------------------- t0036914 35
-----------GTTTCCTGGCCAATGCACC----------------------------------------- t0351163 2
-----------GTTTCCTGGCCAATGCACCA---------------------------------------- t0047738 22
------------TTTCCTGGCCAATGCACCA---------------------------------------- t1946473 1
//
mireap
telogen-m0042 chr8:9153382:9153463:- 82(nt) -27.60(kcal/mol)
AGCCCCATTCTTGGCATTCACCGCGTGCCTTAATTGTATGGACATTTAAATCAAGGTCCGCTGTGAACACGGAGAGAGAGGC telogen-m0042 15
.(((.(.(((((.(..(((((.(((..((((.(((..((....))...))).))))..))).)))))..).))))).).)))
**************************************************TCAAGGTCCGCTGTGAACACGG********** telogen-m0042-3p 15
--------------------------------------------------TCAAGGTCCGCTGTGAACACGG---------- t0068685 12
--------------------------------------------------TCAAGGTCCGCTGTGAACACGGA--------- t1190979 1
---------------------------------------------------CAAGGTCCGCTGTGAACACGG---------- t1531832 1
---------------------------------------------------CAAGGTCCGCTGTGAACACGGA--------- t1161354 1
//
mireap
telogen-m0043 chr9:72599454:72599522:+ 69(nt) -21.47(kcal/mol)
GAAGTGAGGAGTTTCCCGGCCAATGCATCAAATGTTGTACCCACGCGTTCTGGGAAACAAAATCACTCA telogen-m0043 42
((.((((...(((((((((..(((((..................))))))))))))))....)))))).
**********GTTTCCCGGCCAATGCATCA*************************************** telogen-m0043-5p 42
----------GTTTCCCGGCCAATGCATC---------------------------------------- t0398101 2
----------GTTTCCCGGCCAATGCATCA--------------------------------------- t0035959 36
----------GTTTCCCGGCCAATGCATCAAA------------------------------------- t1832181 1
-----------TTTCCCGGCCAATGCATC---------------------------------------- t0412132 1
-----------TTTCCCGGCCAATGCATCA--------------------------------------- t0289319 2
//
mireap
telogen-m0044 chrX:3998278:3998359:- 82(nt) -24.72(kcal/mol)
AGTCATTTTGAGAGGTAAAAAATTGATTTGACTAGTTCTTTAACACATCTAGCAAATCATTTTTTACTCTCCAAAAAGAACT telogen-m0044 738
..((.(((((.((((((((((((.((((((.((((.............))))))))))))))))))).)))))))).))...
**********AGAGGTAAAAAATTGATTTGACT************************************************* telogen-m0044-5p 720
**************************************************AGCAAATCATTTTTTACTCTCC********** telogen-m0044-3p 18
----------AGAGGTAAAAAATTGATTTG---------------------------------------------------- t0100127 7
----------AGAGGTAAAAAATTGATTTGA--------------------------------------------------- t0015726 129
----------AGAGGTAAAAAATTGATTTGAC-------------------------------------------------- t0016044 125
----------AGAGGTAAAAAATTGATTTGACT------------------------------------------------- t0005775 457
----------AGAGGTAAAAAATTGATTTGACTAG----------------------------------------------- t0341253 2
--------------------------------------------------AGCAAATCATTTTTTACTCTC----------- t0167654 3
--------------------------------------------------AGCAAATCATTTTTTACTCTCC---------- t0118562 5
---------------------------------------------------GCAAATCATTTTTTACTCTCCA--------- t0382932 2
----------------------------------------------------CAAATCATTTTTTACTCTCC---------- t1238020 1
----------------------------------------------------CAAATCATTTTTTACTCTCCA--------- t0129173 5
----------------------------------------------------CAAATCATTTTTTACTCTCCAA-------- t0367153 2
//

## Sheet: S4-2
Table S4-2. Abundance of potential novel miRNAs in HF cycling
Novel_miRNA_name	Novel_miRNA_sequence	anagen	anagen_count	catagen	catagen_count	telogen	telogen_count
novel_mir_1	GTTTCCCGGCCCATGCACCA	anagen-m0001_5p:317,anagen-m0003_5p:312,anagen-m0005_5p:312,anagen-m0017_5p:312,anagen-m0021_5p:312,anagen-m0023_5p:312,anagen-m0024_5p:312,anagen-m0027_5p:312	317	catagen-m0001_5p:354,catagen-m0003_5p:350,catagen-m0006_5p:350,catagen-m0020_5p:350,catagen-m0025_5p:350,catagen-m0027_5p:350,catagen-m0028_5p:350,catagen-m0031_5p:350	354	telogen-m0002_5p:964,telogen-m0004_5p:962,telogen-m0006_5p:962,telogen-m0025_5p:962,telogen-m0029_5p:962,telogen-m0033_5p:962,telogen-m0034_5p:962,telogen-m0040_5p:962	964
novel_mir_2	GTTTCCTGGCCAATGCACCA	anagen-m0002_5p:19,anagen-m0011_5p:19,anagen-m0026_5p:19	19	catagen-m0002_5p:19,catagen-m0012_5p:19,catagen-m0030_5p:19	19	telogen-m0003_5p:25,telogen-m0016_5p:25,telogen-m0037_5p:25	25
novel_mir_3	TGCCAAGCCCACGTTCAAAGG	anagen-m0004_5p:28	28	catagen-m0005_5p:84	84	telogen-m0005_5p:124	124
novel_mir_4	TCAAGGTCCGCTGTGAACACGG	anagen-m0006_3p:14,anagen-m0029_3p:14	14	catagen-m0008_3p:31,catagen-m0033_3p:31	31	telogen-m0008_3p:15,telogen-m0042_3p:15	15
novel_mir_5	AGGTCCCTGTTCTGGCGCCA	anagen-m0007_5p:5	5	-	0	-	0
novel_mir_6	TAATTTTTGCAAGGCTTTTCCA	anagen-m0008_3p:10,anagen-m0012_3p:10	10	catagen-m0010_3p:11,catagen-m0013_3p:11	11	-	0
novel_mir_7	ATCATGTATGATACTGCAAACA	anagen-m0009_3p:17	17	-	0	telogen-m0013_3p:41	41
novel_mir_8	TTGGAACGCAGGCTGTCAGCA	anagen-m0010_5p:7	7	catagen-m0011_5p:10	10	-	0
novel_mir_9	GTTTCCCAGCCAATGCACCA	anagen-m0013_5p:15	15	catagen-m0016_5p:12	12	telogen-m0019_5p:10	10
novel_mir_10	ATCGGCCTTCCACCGCTCCC	anagen-m0014_3p:25	25	-	0	-	0
novel_mir_11	TAGCCAGTTGGGGAAGAATGCC	anagen-m0015_5p:20	20	catagen-m0018_5p:18	18	telogen-m0022_5p:22	22
novel_mir_12	ATTGTTCTCCAACCTGGCTCTTT	anagen-m0016_3p:20	20	catagen-m0019_3p:16	16	telogen-m0023_3p:61	61
novel_mir_13	CAGCAACTAAAGATCCCTCAGG	anagen-m0018_3p:14	14	catagen-m0021_3p:29	29	telogen-m0026_3p:27	27
novel_mir_14	TCTGAACGAACTTTGTGGCA	anagen-m0019_3p:7	7	-	0	-	0
novel_mir_15	TAGAGAAGCACTGGGGGAAAGT	anagen-m0020_5p:15	15	catagen-m0023_5p:18	18	telogen-m0028_5p:26	26
novel_mir_16	AGGCGCCGCCGCCCCCTCCC	anagen-m0022_3p:24	24	catagen-m0026_3p:116	116	-	0
novel_mir_17	CCTCATGTGGAATCTTTAGTTG	anagen-m0025_3p:5	5	-	0	telogen-m0036_3p:15	15
novel_mir_18	CGTTTCCTGGCCAATGCACCA	anagen-m0028_5p:51	51	catagen-m0032_5p:44	44	telogen-m0041_5p:62	62
novel_mir_19	GTTTCCCGGCCAATGCATCA	anagen-m0030_5p:33	33	catagen-m0034_5p:29	29	telogen-m0043_5p:42	42
novel_mir_20	AGAGGTAAAAAATTGATTTGACT	anagen-m0031_5p:313	313	catagen-m0036_5p:573	573	telogen-m0044_5p:720	720
novel_mir_21	TCAGTCCCTGTTCGGGCGCCA	-	0	catagen-m0004_5p:9	9	-	0
novel_mir_22	TGGGCTGGAGCTGGACCTGGCAT	-	0	catagen-m0007_5p:12	12	telogen-m0007_5p:10	10
novel_mir_23	CGGGGCCGGGGGCCGGGCGC	-	0	catagen-m0009_3p:24	24	telogen-m0011_3p:17	17
novel_mir_24	GAGAGATCAGAGGCGCAGAGT	-	0	catagen-m0014_5p:581	581	telogen-m0018_5p:151	151
novel_mir_25	GTCTGCCTCGGCCGGTCGTCG	-	0	catagen-m0015_5p:16	16	-	0
novel_mir_26	AACCTGAACAAACTTTTCGGCCA	-	0	catagen-m0017_3p:6	6	telogen-m0021_3p:6	6
novel_mir_27	TCTGAACGAACTTTGTGGCAA	-	0	catagen-m0022_3p:6	6	telogen-m0027_3p:10	10
novel_mir_28	AGGTCTCTGTTCGGGCGCCA	-	0	catagen-m0024_5p:9,catagen-m0035_3p:9	9	-	0
novel_mir_29	AACTTTTGCCCCTAGTAACGGACT	-	0	catagen-m0029_3p:11	11	-	0
novel_mir_30	TGTGTGACTGTTCCTGGTATT	-	0	-	0	telogen-m0001_5p:6	6
novel_mir_31	CACATGGAGTTGCTGTTACAA	-	0	-	0	telogen-m0009_3p:6	6
novel_mir_32	ACTCCGGTGGAATGAAGGAC	-	0	-	0	telogen-m0010_3p:5	5
novel_mir_33	CGCCCCCTCCCCGGCCCCCT	-	0	-	0	telogen-m0012_5p:6	6
novel_mir_34	TTGGAACGCAGGCTGTCAGCAC	-	0	-	0	telogen-m0014_5p:9	9
novel_mir_35	TCTGGTGTGGAGTAGACAGGAG	-	0	-	0	telogen-m0015_5p:10	10
novel_mir_36	CCCGGCGGCGGGGGCGGTCC	-	0	-	0	telogen-m0017_5p:22	22
novel_mir_37	ATCGGCCTTCCACCGCTCCCC	-	0	-	0	telogen-m0020_3p:29	29
novel_mir_38	ATGTCTGGACGTGGCAAGCAAGG	-	0	-	0	telogen-m0024_5p:12	12
novel_mir_39	TACTGTCTGGTGTGGAAGATGC	-	0	-	0	telogen-m0030_5p:9	9
novel_mir_40	CTGCTGACTTTGAAGGTGGAAGCA	-	0	-	0	telogen-m0031_5p:13	13
novel_mir_41	GCATTCTCCACGGCTGAATTT	-	0	-	0	telogen-m0032_3p:20	20
novel_mir_42	AACTTTTGCCCCTAGTAACGGA	-	0	-	0	telogen-m0035_5p:10	10
novel_mir_43	TGTTGTTGGATCCCTGACTC	-	0	-	0	telogen-m0038_5p:7	7
novel_mir_44	TGACCTCTGACCTTTGCCTCCCA	-	0	-	0	telogen-m0039_5p:8	8

## Sheet: S4-3
Table S4-3. Base bias of the novel miRNA candidates at the first, and subsequent positions
A.anagen							B.catagen							C.telogen
1) Nucleotide bias at each position of novel miRNA candidates
pos	A	U	C	G			pos	A	U	C	G			pos	A	U	C	G
1	404	125	70	2606			1	740	241	97	3499			1	884	271	168	7996
2	69	2675	40	421			2	685	2944	77	871			2	257	7990	112	960
3	361	2689	70	85			3	666	2968	117	826			3	778	8001	253	287
4	60	2682	91	372			4	661	3013	253	650			4	254	7945	226	894
5	61	108	2631	405			5	129	108	2950	1390			5	185	225	7888	1021
6	91	358	2711	45			6	746	652	3111	68			6	369	862	7981	107
7	328	122	2702	53			7	597	733	3133	114			7	771	334	7988	226
8	345	160	56	2644			8	591	163	736	3087			8	783	254	344	7938
9	334	62	122	2687			9	1201	27	339	3010			9	930	111	314	7964
10	356	5	2723	121			10	642	18	3151	766			10	833	19	8067	400
11	417	5	2732	51			11	1311	27	3055	184			11	1160	41	8036	82
12	488	67	2609	41			12	715	107	3093	662			12	963	135	7915	306
13	2688	330	76	111			13	2975	590	197	815			13	7968	787	141	423
14	71	3003	91	40			14	73	3672	737	95			14	117	8765	347	90
15	20	121	58	3006			15	30	150	167	4230			15	37	350	67	8865
16	341	39	2702	123			16	635	71	3742	129			16	786	56	8172	305
17	2682	387	89	47			17	3658	717	120	82			17	8210	789	173	147
18	143	380	2675	7			18	185	665	3115	612			18	345	827	7947	200
19	88	373	2732	12			19	745	645	3135	52			19	392	838	8009	80
20	2664	5	175	361			20	2973	0	319	1285			20	7960	56	250	1053
21	371	25	57	85			21	642	597	58	220			21	842	253	116	226
22	37	35	333	47			22	45	34	597	91			22	61	87	774	107
23	0	333	0	0			23	6	601	11	0			23	14	791	13	12
							24	0	11	0	0			24	13	0	0	0
2)First nucleotide bias of 18~30nt novel miRNA candidates
len	A	U	C	G			len	A	U	C	G			len	A	U	C	G
20	54	7	0	2606			20	134	0	24	2902			20	5	7	45	7825
21	0	35	51	0			21	0	109	44	597			21	29	140	68	171
22	17	83	19	0			22	0	120	29	0			22	51	106	42	0
23	333	0	0	0			23	595	12	0	0			23	799	18	0	0
							24	11	0	0	0			24	0	0	13	0
