# Supplementary material for: Discovery of cashmere goat (Capra hircus) microRNAs in skin and hair follicles by Solexa sequencing
Source: BMC Genomics. 2013 Jul 28;14:511. doi: 10.1186/1471-2164-14-511 (PMC3765263; doi:10.1186/1471-2164-14-511)
Supplement: Additional file 5: Figure S5 — GO enrichment analysis for the target genes of conserved miRNAs. [file 1471-2164-14-511-S5.xlsx]

## Sheet: list
	Additional file 5. GO enrichment analysis for the target genes of conserved miRNAs
	S5-1 anagen
	S5-2 catagen
	S5-3 telogen

## Sheet: S5-1
cellular component
Gene Ontology term	Cluster frequency	Genome frequency of use	Corrected P-value
adherens junction	97 out of 10830 genes, 0.9%	97 out of 10830 genes, 0.9%	1
Golgi membrane	96 out of 10830 genes, 0.9%	96 out of 10830 genes, 0.9%	1
chromatin	93 out of 10830 genes, 0.9%	93 out of 10830 genes, 0.9%	1
myofibril	92 out of 10830 genes, 0.8%	92 out of 10830 genes, 0.8%	1
cell periphery	913 out of 10830 genes, 8.4%	913 out of 10830 genes, 8.4%	1
microbody	91 out of 10830 genes, 0.8%	91 out of 10830 genes, 0.8%	1
integral to membrane	909 out of 10830 genes, 8.4%	909 out of 10830 genes, 8.4%	1
cell	9084 out of 10830 genes, 83.9%	9084 out of 10830 genes, 83.9%	1
cell part	9084 out of 10830 genes, 83.9%	9084 out of 10830 genes, 83.9%	1
plasma membrane	904 out of 10830 genes, 8.3%	904 out of 10830 genes, 8.3%	1
spliceosomal complex	90 out of 10830 genes, 0.8%	90 out of 10830 genes, 0.8%	1
collagen	9 out of 10830 genes, 0.1%	9 out of 10830 genes, 0.1%	1
striated muscle thin filament	9 out of 10830 genes, 0.1%	9 out of 10830 genes, 0.1%	1
PcG protein complex	9 out of 10830 genes, 0.1%	9 out of 10830 genes, 0.1%	1
organelle subcompartment	9 out of 10830 genes, 0.1%	9 out of 10830 genes, 0.1%	1
Golgi cisterna	9 out of 10830 genes, 0.1%	9 out of 10830 genes, 0.1%	1
RNA cap binding complex	9 out of 10830 genes, 0.1%	9 out of 10830 genes, 0.1%	1
axoneme part	9 out of 10830 genes, 0.1%	9 out of 10830 genes, 0.1%	1
cytoskeleton	890 out of 10830 genes, 8.2%	890 out of 10830 genes, 8.2%	1
synapse	89 out of 10830 genes, 0.8%	89 out of 10830 genes, 0.8%	1
spindle	88 out of 10830 genes, 0.8%	88 out of 10830 genes, 0.8%	1
plasma membrane part	851 out of 10830 genes, 7.9%	851 out of 10830 genes, 7.9%	1
cell-substrate adherens junction	85 out of 10830 genes, 0.8%	85 out of 10830 genes, 0.8%	1
cell-substrate junction	85 out of 10830 genes, 0.8%	85 out of 10830 genes, 0.8%	1
chromosome, centromeric region	83 out of 10830 genes, 0.8%	83 out of 10830 genes, 0.8%	1
intracellular	8256 out of 10830 genes, 76.2%	8256 out of 10830 genes, 76.2%	1
intracellular part	8217 out of 10830 genes, 75.9%	8217 out of 10830 genes, 75.9%	1
cyclin-dependent protein kinase holoenzyme complex	8 out of 10830 genes, 0.1%	8 out of 10830 genes, 0.1%	1
rough endoplasmic reticulum	8 out of 10830 genes, 0.1%	8 out of 10830 genes, 0.1%	1
transcription elongation factor complex	8 out of 10830 genes, 0.1%	8 out of 10830 genes, 0.1%	1
lamellipodium	8 out of 10830 genes, 0.1%	8 out of 10830 genes, 0.1%	1
clathrin vesicle coat	8 out of 10830 genes, 0.1%	8 out of 10830 genes, 0.1%	1
ribonuclease P complex	8 out of 10830 genes, 0.1%	8 out of 10830 genes, 0.1%	1
multimeric ribonuclease P complex	8 out of 10830 genes, 0.1%	8 out of 10830 genes, 0.1%	1
rough endoplasmic reticulum membrane	8 out of 10830 genes, 0.1%	8 out of 10830 genes, 0.1%	1
intrinsic to mitochondrial outer membrane	8 out of 10830 genes, 0.1%	8 out of 10830 genes, 0.1%	1
RNAi effector complex	8 out of 10830 genes, 0.1%	8 out of 10830 genes, 0.1%	1
protein-DNA complex	8 out of 10830 genes, 0.1%	8 out of 10830 genes, 0.1%	1
proton-transporting two-sector ATPase complex, proton-transporting domain	8 out of 10830 genes, 0.1%	8 out of 10830 genes, 0.1%	1
cell-cell contact zone	8 out of 10830 genes, 0.1%	8 out of 10830 genes, 0.1%	1
chromatin remodeling complex	79 out of 10830 genes, 0.7%	79 out of 10830 genes, 0.7%	1
dendrite	79 out of 10830 genes, 0.7%	79 out of 10830 genes, 0.7%	1
cytoplasmic vesicle membrane	79 out of 10830 genes, 0.7%	79 out of 10830 genes, 0.7%	1
cytoplasmic vesicle part	79 out of 10830 genes, 0.7%	79 out of 10830 genes, 0.7%	1
mitochondrial membrane part	79 out of 10830 genes, 0.7%	79 out of 10830 genes, 0.7%	1
endomembrane system	782 out of 10830 genes, 7.2%	782 out of 10830 genes, 7.2%	1
axon	77 out of 10830 genes, 0.7%	77 out of 10830 genes, 0.7%	1
proteinaceous extracellular matrix	76 out of 10830 genes, 0.7%	76 out of 10830 genes, 0.7%	1
ubiquitin ligase complex	75 out of 10830 genes, 0.7%	75 out of 10830 genes, 0.7%	1
nuclear chromosome	74 out of 10830 genes, 0.7%	74 out of 10830 genes, 0.7%	1
pigment granule	74 out of 10830 genes, 0.7%	74 out of 10830 genes, 0.7%	1
insoluble fraction	727 out of 10830 genes, 6.7%	727 out of 10830 genes, 6.7%	1
cytoplasmic ubiquitin ligase complex	7 out of 10830 genes, 0.1%	7 out of 10830 genes, 0.1%	1
telomere cap complex	7 out of 10830 genes, 0.1%	7 out of 10830 genes, 0.1%	1
origin recognition complex	7 out of 10830 genes, 0.1%	7 out of 10830 genes, 0.1%	1
acrosomal vesicle	7 out of 10830 genes, 0.1%	7 out of 10830 genes, 0.1%	1
nuclear pore	7 out of 10830 genes, 0.1%	7 out of 10830 genes, 0.1%	1
nuclear heterochromatin	7 out of 10830 genes, 0.1%	7 out of 10830 genes, 0.1%	1
small nucleolar ribonucleoprotein complex	7 out of 10830 genes, 0.1%	7 out of 10830 genes, 0.1%	1
proteasome core complex	7 out of 10830 genes, 0.1%	7 out of 10830 genes, 0.1%	1
external side of plasma membrane	7 out of 10830 genes, 0.1%	7 out of 10830 genes, 0.1%	1
sarcoplasm	7 out of 10830 genes, 0.1%	7 out of 10830 genes, 0.1%	1
sarcoplasmic reticulum	7 out of 10830 genes, 0.1%	7 out of 10830 genes, 0.1%	1
filopodium	7 out of 10830 genes, 0.1%	7 out of 10830 genes, 0.1%	1
SNARE complex	7 out of 10830 genes, 0.1%	7 out of 10830 genes, 0.1%	1
mismatch repair complex	7 out of 10830 genes, 0.1%	7 out of 10830 genes, 0.1%	1
high-density lipoprotein particle	7 out of 10830 genes, 0.1%	7 out of 10830 genes, 0.1%	1
tricarboxylic acid cycle enzyme complex	7 out of 10830 genes, 0.1%	7 out of 10830 genes, 0.1%	1
pore complex	7 out of 10830 genes, 0.1%	7 out of 10830 genes, 0.1%	1
Sin3-type complex	7 out of 10830 genes, 0.1%	7 out of 10830 genes, 0.1%	1
organelle	6988 out of 10830 genes, 64.5%	6988 out of 10830 genes, 64.5%	1
intracellular organelle	6913 out of 10830 genes, 63.8%	6913 out of 10830 genes, 63.8%	1
ion channel complex	67 out of 10830 genes, 0.6%	67 out of 10830 genes, 0.6%	1
late endosome	66 out of 10830 genes, 0.6%	66 out of 10830 genes, 0.6%	1
contractile fiber part	66 out of 10830 genes, 0.6%	66 out of 10830 genes, 0.6%	1
vesicle	652 out of 10830 genes, 6.0%	652 out of 10830 genes, 6.0%	1
sarcomere	65 out of 10830 genes, 0.6%	65 out of 10830 genes, 0.6%	1
site of polarized growth	64 out of 10830 genes, 0.6%	64 out of 10830 genes, 0.6%	1
cell projection	638 out of 10830 genes, 5.9%	638 out of 10830 genes, 5.9%	1
membrane-bounded organelle	6371 out of 10830 genes, 58.8%	6371 out of 10830 genes, 58.8%	1
extracellular region	631 out of 10830 genes, 5.8%	631 out of 10830 genes, 5.8%	1
intracellular membrane-bounded organelle	6302 out of 10830 genes, 58.2%	6302 out of 10830 genes, 58.2%	1
kinetochore	62 out of 10830 genes, 0.6%	62 out of 10830 genes, 0.6%	1
axon part	62 out of 10830 genes, 0.6%	62 out of 10830 genes, 0.6%	1
extracellular region part	607 out of 10830 genes, 5.6%	607 out of 10830 genes, 5.6%	1
peroxisome	60 out of 10830 genes, 0.6%	60 out of 10830 genes, 0.6%	1
pre-autophagosomal structure	6 out of 10830 genes, 0.1%	6 out of 10830 genes, 0.1%	1
mitochondrial intermembrane space	6 out of 10830 genes, 0.1%	6 out of 10830 genes, 0.1%	1
cis-Golgi network	6 out of 10830 genes, 0.1%	6 out of 10830 genes, 0.1%	1
ER to Golgi transport vesicle membrane	6 out of 10830 genes, 0.1%	6 out of 10830 genes, 0.1%	1
dystrophin-associated glycoprotein complex	6 out of 10830 genes, 0.1%	6 out of 10830 genes, 0.1%	1
COPI-coated vesicle	6 out of 10830 genes, 0.1%	6 out of 10830 genes, 0.1%	1
growth cone	6 out of 10830 genes, 0.1%	6 out of 10830 genes, 0.1%	1
cortical cytoskeleton	6 out of 10830 genes, 0.1%	6 out of 10830 genes, 0.1%	1
cortical actin cytoskeleton	6 out of 10830 genes, 0.1%	6 out of 10830 genes, 0.1%	1
BLOC complex	6 out of 10830 genes, 0.1%	6 out of 10830 genes, 0.1%	1
organelle envelope lumen	6 out of 10830 genes, 0.1%	6 out of 10830 genes, 0.1%	1
DNA polymerase complex	6 out of 10830 genes, 0.1%	6 out of 10830 genes, 0.1%	1
myelin sheath	6 out of 10830 genes, 0.1%	6 out of 10830 genes, 0.1%	1
signal recognition particle	6 out of 10830 genes, 0.1%	6 out of 10830 genes, 0.1%	1
microbody part	59 out of 10830 genes, 0.5%	59 out of 10830 genes, 0.5%	1
peroxisomal part	59 out of 10830 genes, 0.5%	59 out of 10830 genes, 0.5%	1
envelope	585 out of 10830 genes, 5.4%	585 out of 10830 genes, 5.4%	1
organelle envelope	581 out of 10830 genes, 5.4%	581 out of 10830 genes, 5.4%	1
apicolateral plasma membrane	57 out of 10830 genes, 0.5%	57 out of 10830 genes, 0.5%	1
apical junction complex	57 out of 10830 genes, 0.5%	57 out of 10830 genes, 0.5%	1
cytoplasmic vesicle	564 out of 10830 genes, 5.2%	564 out of 10830 genes, 5.2%	1
transcription factor complex	56 out of 10830 genes, 0.5%	56 out of 10830 genes, 0.5%	1
microtubule associated complex	56 out of 10830 genes, 0.5%	56 out of 10830 genes, 0.5%	1
transport vesicle	55 out of 10830 genes, 0.5%	55 out of 10830 genes, 0.5%	1
small ribosomal subunit	54 out of 10830 genes, 0.5%	54 out of 10830 genes, 0.5%	1
extrinsic to membrane	54 out of 10830 genes, 0.5%	54 out of 10830 genes, 0.5%	1
intrinsic to endoplasmic reticulum membrane	54 out of 10830 genes, 0.5%	54 out of 10830 genes, 0.5%	1
membrane-bounded vesicle	538 out of 10830 genes, 5.0%	538 out of 10830 genes, 5.0%	1
mitochondrial respiratory chain	53 out of 10830 genes, 0.5%	53 out of 10830 genes, 0.5%	1
cilium	53 out of 10830 genes, 0.5%	53 out of 10830 genes, 0.5%	1
nuclear periphery	53 out of 10830 genes, 0.5%	53 out of 10830 genes, 0.5%	1
respiratory chain	53 out of 10830 genes, 0.5%	53 out of 10830 genes, 0.5%	1
large ribosomal subunit	52 out of 10830 genes, 0.5%	52 out of 10830 genes, 0.5%	1
nucleotide-excision repair complex	5 out of 10830 genes, 0.0%	5 out of 10830 genes, 0.0%	1
transcription export complex	5 out of 10830 genes, 0.0%	5 out of 10830 genes, 0.0%	1
synaptonemal complex	5 out of 10830 genes, 0.0%	5 out of 10830 genes, 0.0%	1
gamma-tubulin complex	5 out of 10830 genes, 0.0%	5 out of 10830 genes, 0.0%	1
gamma-tubulin large complex	5 out of 10830 genes, 0.0%	5 out of 10830 genes, 0.0%	1
palmitoyltransferase complex	5 out of 10830 genes, 0.0%	5 out of 10830 genes, 0.0%	1
basal lamina	5 out of 10830 genes, 0.0%	5 out of 10830 genes, 0.0%	1
endoplasmic reticulum lumen	5 out of 10830 genes, 0.0%	5 out of 10830 genes, 0.0%	1
microsome	5 out of 10830 genes, 0.0%	5 out of 10830 genes, 0.0%	1
spindle microtubule	5 out of 10830 genes, 0.0%	5 out of 10830 genes, 0.0%	1
cohesin complex	5 out of 10830 genes, 0.0%	5 out of 10830 genes, 0.0%	1
dystroglycan complex	5 out of 10830 genes, 0.0%	5 out of 10830 genes, 0.0%	1
clathrin coat of endocytic vesicle	5 out of 10830 genes, 0.0%	5 out of 10830 genes, 0.0%	1
clathrin coat of trans-Golgi network vesicle	5 out of 10830 genes, 0.0%	5 out of 10830 genes, 0.0%	1
cell envelope	5 out of 10830 genes, 0.0%	5 out of 10830 genes, 0.0%	1
clathrin-coated endocytic vesicle membrane	5 out of 10830 genes, 0.0%	5 out of 10830 genes, 0.0%	1
intraflagellar transport particle	5 out of 10830 genes, 0.0%	5 out of 10830 genes, 0.0%	1
ISWI complex	5 out of 10830 genes, 0.0%	5 out of 10830 genes, 0.0%	1
endoplasmic reticulum palmitoyltransferase complex	5 out of 10830 genes, 0.0%	5 out of 10830 genes, 0.0%	1
intrinsic to mitochondrial inner membrane	5 out of 10830 genes, 0.0%	5 out of 10830 genes, 0.0%	1
A band	5 out of 10830 genes, 0.0%	5 out of 10830 genes, 0.0%	1
proton-transporting two-sector ATPase complex, catalytic domain	5 out of 10830 genes, 0.0%	5 out of 10830 genes, 0.0%	1
MHC class I peptide loading complex	5 out of 10830 genes, 0.0%	5 out of 10830 genes, 0.0%	1
laminin complex	5 out of 10830 genes, 0.0%	5 out of 10830 genes, 0.0%	1
microtubule organizing center part	5 out of 10830 genes, 0.0%	5 out of 10830 genes, 0.0%	1
pronucleus	5 out of 10830 genes, 0.0%	5 out of 10830 genes, 0.0%	1
clathrin-coated endocytic vesicle	5 out of 10830 genes, 0.0%	5 out of 10830 genes, 0.0%	1
CUL4-RING ubiquitin ligase complex	5 out of 10830 genes, 0.0%	5 out of 10830 genes, 0.0%	1
cytoskeletal part	496 out of 10830 genes, 4.6%	496 out of 10830 genes, 4.6%	1
cytoplasmic membrane-bounded vesicle	493 out of 10830 genes, 4.6%	493 out of 10830 genes, 4.6%	1
internal side of plasma membrane	49 out of 10830 genes, 0.5%	49 out of 10830 genes, 0.5%	1
synapse part	48 out of 10830 genes, 0.4%	48 out of 10830 genes, 0.4%	1
microtubule cytoskeleton	472 out of 10830 genes, 4.4%	472 out of 10830 genes, 4.4%	1
intermediate filament cytoskeleton	47 out of 10830 genes, 0.4%	47 out of 10830 genes, 0.4%	1
membrane	4671 out of 10830 genes, 43.1%	4671 out of 10830 genes, 43.1%	1
organellar ribosome	46 out of 10830 genes, 0.4%	46 out of 10830 genes, 0.4%	1
MHC protein complex	46 out of 10830 genes, 0.4%	46 out of 10830 genes, 0.4%	1
neuronal cell body	46 out of 10830 genes, 0.4%	46 out of 10830 genes, 0.4%	1
intermediate filament	45 out of 10830 genes, 0.4%	45 out of 10830 genes, 0.4%	1
I band	45 out of 10830 genes, 0.4%	45 out of 10830 genes, 0.4%	1
condensed chromosome	44 out of 10830 genes, 0.4%	44 out of 10830 genes, 0.4%	1
mitochondrion	433 out of 10830 genes, 4.0%	433 out of 10830 genes, 4.0%	1
histone acetyltransferase complex	43 out of 10830 genes, 0.4%	43 out of 10830 genes, 0.4%	1
extrinsic to plasma membrane	43 out of 10830 genes, 0.4%	43 out of 10830 genes, 0.4%	1
endocytic vesicle	43 out of 10830 genes, 0.4%	43 out of 10830 genes, 0.4%	1
primary cilium	43 out of 10830 genes, 0.4%	43 out of 10830 genes, 0.4%	1
mitochondrial part	427 out of 10830 genes, 3.9%	427 out of 10830 genes, 3.9%	1
extracellular space	42 out of 10830 genes, 0.4%	42 out of 10830 genes, 0.4%	1
centrosome	42 out of 10830 genes, 0.4%	42 out of 10830 genes, 0.4%	1
synaptic vesicle	42 out of 10830 genes, 0.4%	42 out of 10830 genes, 0.4%	1
ribonucleoprotein complex	418 out of 10830 genes, 3.9%	418 out of 10830 genes, 3.9%	1
membrane coat	41 out of 10830 genes, 0.4%	41 out of 10830 genes, 0.4%	1
coated vesicle membrane	41 out of 10830 genes, 0.4%	41 out of 10830 genes, 0.4%	1
cullin-RING ubiquitin ligase complex	41 out of 10830 genes, 0.4%	41 out of 10830 genes, 0.4%	1
coated membrane	41 out of 10830 genes, 0.4%	41 out of 10830 genes, 0.4%	1
mitochondrial matrix	40 out of 10830 genes, 0.4%	40 out of 10830 genes, 0.4%	1
exosome (RNase complex)	4 out of 10830 genes, 0.0%	4 out of 10830 genes, 0.0%	1
sex chromatin	4 out of 10830 genes, 0.0%	4 out of 10830 genes, 0.0%	1
primary lysosome	4 out of 10830 genes, 0.0%	4 out of 10830 genes, 0.0%	1
coated pit	4 out of 10830 genes, 0.0%	4 out of 10830 genes, 0.0%	1
trailing edge	4 out of 10830 genes, 0.0%	4 out of 10830 genes, 0.0%	1
sarcoplasmic reticulum membrane	4 out of 10830 genes, 0.0%	4 out of 10830 genes, 0.0%	1
microtubule organizing center attachment site	4 out of 10830 genes, 0.0%	4 out of 10830 genes, 0.0%	1
T cell receptor complex	4 out of 10830 genes, 0.0%	4 out of 10830 genes, 0.0%	1
fibril	4 out of 10830 genes, 0.0%	4 out of 10830 genes, 0.0%	1
dihydrolipoyl dehydrogenase complex	4 out of 10830 genes, 0.0%	4 out of 10830 genes, 0.0%	1
H3 histone acetyltransferase complex	4 out of 10830 genes, 0.0%	4 out of 10830 genes, 0.0%	1
early endosome	39 out of 10830 genes, 0.4%	39 out of 10830 genes, 0.4%	1
platelet alpha granule	39 out of 10830 genes, 0.4%	39 out of 10830 genes, 0.4%	1
nuclear chromosome part	39 out of 10830 genes, 0.4%	39 out of 10830 genes, 0.4%	1
proton-transporting two-sector ATPase complex	38 out of 10830 genes, 0.4%	38 out of 10830 genes, 0.4%	1
intrinsic to Golgi membrane	38 out of 10830 genes, 0.4%	38 out of 10830 genes, 0.4%	1
receptor complex	38 out of 10830 genes, 0.4%	38 out of 10830 genes, 0.4%	1
organelle part	3799 out of 10830 genes, 35.1%	3799 out of 10830 genes, 35.1%	1
methyltransferase complex	37 out of 10830 genes, 0.3%	37 out of 10830 genes, 0.3%	1
membrane part	3615 out of 10830 genes, 33.4%	3615 out of 10830 genes, 33.4%	1
nonmotile primary cilium	36 out of 10830 genes, 0.3%	36 out of 10830 genes, 0.3%	1
cytoplasm	3554 out of 10830 genes, 32.8%	3554 out of 10830 genes, 32.8%	1
cytoplasmic part	3535 out of 10830 genes, 32.6%	3535 out of 10830 genes, 32.6%	1
extrinsic to internal side of plasma membrane	35 out of 10830 genes, 0.3%	35 out of 10830 genes, 0.3%	1
vacuolar part	35 out of 10830 genes, 0.3%	35 out of 10830 genes, 0.3%	1
membrane fraction	345 out of 10830 genes, 3.2%	345 out of 10830 genes, 3.2%	1
nucleoplasm	343 out of 10830 genes, 3.2%	343 out of 10830 genes, 3.2%	1
vacuolar membrane	34 out of 10830 genes, 0.3%	34 out of 10830 genes, 0.3%	1
axoneme	34 out of 10830 genes, 0.3%	34 out of 10830 genes, 0.3%	1
nucleoplasm part	336 out of 10830 genes, 3.1%	336 out of 10830 genes, 3.1%	1
neuron projection	335 out of 10830 genes, 3.1%	335 out of 10830 genes, 3.1%	1
chromosome	334 out of 10830 genes, 3.1%	334 out of 10830 genes, 3.1%	1
intracellular organelle part	3337 out of 10830 genes, 30.8%	3337 out of 10830 genes, 30.8%	1
organelle inner membrane	324 out of 10830 genes, 3.0%	324 out of 10830 genes, 3.0%	1
Golgi-associated vesicle	32 out of 10830 genes, 0.3%	32 out of 10830 genes, 0.3%	1
cell projection membrane	32 out of 10830 genes, 0.3%	32 out of 10830 genes, 0.3%	1
actin filament bundle	32 out of 10830 genes, 0.3%	32 out of 10830 genes, 0.3%	1
extracellular matrix part	32 out of 10830 genes, 0.3%	32 out of 10830 genes, 0.3%	1
brush border	31 out of 10830 genes, 0.3%	31 out of 10830 genes, 0.3%	1
intrinsic to membrane	3067 out of 10830 genes, 28.3%	3067 out of 10830 genes, 28.3%	1
proteasome complex	30 out of 10830 genes, 0.3%	30 out of 10830 genes, 0.3%	1
histone methyltransferase complex	30 out of 10830 genes, 0.3%	30 out of 10830 genes, 0.3%	1
condensed nuclear chromosome kinetochore	3 out of 10830 genes, 0.0%	3 out of 10830 genes, 0.0%	1
condensed nuclear chromosome, centromeric region	3 out of 10830 genes, 0.0%	3 out of 10830 genes, 0.0%	1
photoreceptor outer segment	3 out of 10830 genes, 0.0%	3 out of 10830 genes, 0.0%	1
nuclear inner membrane	3 out of 10830 genes, 0.0%	3 out of 10830 genes, 0.0%	1
multivesicular body	3 out of 10830 genes, 0.0%	3 out of 10830 genes, 0.0%	1
proteasome regulatory particle	3 out of 10830 genes, 0.0%	3 out of 10830 genes, 0.0%	1
kinesin complex	3 out of 10830 genes, 0.0%	3 out of 10830 genes, 0.0%	1
caveola	3 out of 10830 genes, 0.0%	3 out of 10830 genes, 0.0%	1
basal plasma membrane	3 out of 10830 genes, 0.0%	3 out of 10830 genes, 0.0%	1
host	3 out of 10830 genes, 0.0%	3 out of 10830 genes, 0.0%	1
mitochondrial tricarboxylic acid cycle enzyme complex	3 out of 10830 genes, 0.0%	3 out of 10830 genes, 0.0%	1
synaptic vesicle membrane	3 out of 10830 genes, 0.0%	3 out of 10830 genes, 0.0%	1
anchoring collagen	3 out of 10830 genes, 0.0%	3 out of 10830 genes, 0.0%	1
death-inducing signaling complex	3 out of 10830 genes, 0.0%	3 out of 10830 genes, 0.0%	1
mannosyltransferase complex	3 out of 10830 genes, 0.0%	3 out of 10830 genes, 0.0%	1
late endosome membrane	3 out of 10830 genes, 0.0%	3 out of 10830 genes, 0.0%	1
host cell part	3 out of 10830 genes, 0.0%	3 out of 10830 genes, 0.0%	1
ribonucleoprotein granule	3 out of 10830 genes, 0.0%	3 out of 10830 genes, 0.0%	1
P granule	3 out of 10830 genes, 0.0%	3 out of 10830 genes, 0.0%	1
extraorganismal space	3 out of 10830 genes, 0.0%	3 out of 10830 genes, 0.0%	1
host cell	3 out of 10830 genes, 0.0%	3 out of 10830 genes, 0.0%	1
other organism	3 out of 10830 genes, 0.0%	3 out of 10830 genes, 0.0%	1
other organism cell	3 out of 10830 genes, 0.0%	3 out of 10830 genes, 0.0%	1
other organism part	3 out of 10830 genes, 0.0%	3 out of 10830 genes, 0.0%	1
membrane raft	3 out of 10830 genes, 0.0%	3 out of 10830 genes, 0.0%	1
basal part of cell	3 out of 10830 genes, 0.0%	3 out of 10830 genes, 0.0%	1
phagocytic vesicle	3 out of 10830 genes, 0.0%	3 out of 10830 genes, 0.0%	1
pole plasm	3 out of 10830 genes, 0.0%	3 out of 10830 genes, 0.0%	1
anchored to plasma membrane	3 out of 10830 genes, 0.0%	3 out of 10830 genes, 0.0%	1
germ plasm	3 out of 10830 genes, 0.0%	3 out of 10830 genes, 0.0%	1
translocon complex	3 out of 10830 genes, 0.0%	3 out of 10830 genes, 0.0%	1
catenin-TCF7L2 complex	3 out of 10830 genes, 0.0%	3 out of 10830 genes, 0.0%	1
ER membrane insertion complex	3 out of 10830 genes, 0.0%	3 out of 10830 genes, 0.0%	1
nuclear chromatin	29 out of 10830 genes, 0.3%	29 out of 10830 genes, 0.3%	1
cation channel complex	29 out of 10830 genes, 0.3%	29 out of 10830 genes, 0.3%	1
chromosomal part	286 out of 10830 genes, 2.6%	286 out of 10830 genes, 2.6%	1
protein serine/threonine phosphatase complex	28 out of 10830 genes, 0.3%	28 out of 10830 genes, 0.3%	1
secretory granule membrane	28 out of 10830 genes, 0.3%	28 out of 10830 genes, 0.3%	1
protein-lipid complex	28 out of 10830 genes, 0.3%	28 out of 10830 genes, 0.3%	1
plasma lipoprotein particle	28 out of 10830 genes, 0.3%	28 out of 10830 genes, 0.3%	1
microtubule	27 out of 10830 genes, 0.2%	27 out of 10830 genes, 0.2%	1
endosomal part	27 out of 10830 genes, 0.2%	27 out of 10830 genes, 0.2%	1
vacuole	260 out of 10830 genes, 2.4%	260 out of 10830 genes, 2.4%	1
endosome membrane	26 out of 10830 genes, 0.2%	26 out of 10830 genes, 0.2%	1
cell junction	258 out of 10830 genes, 2.4%	258 out of 10830 genes, 2.4%	1
mitochondrial envelope	253 out of 10830 genes, 2.3%	253 out of 10830 genes, 2.3%	1
endoplasmic reticulum	250 out of 10830 genes, 2.3%	250 out of 10830 genes, 2.3%	1
small nuclear ribonucleoprotein complex	25 out of 10830 genes, 0.2%	25 out of 10830 genes, 0.2%	1
RNA polymerase complex	24 out of 10830 genes, 0.2%	24 out of 10830 genes, 0.2%	1
vesicular fraction	234 out of 10830 genes, 2.2%	234 out of 10830 genes, 2.2%	1
nuclear ubiquitin ligase complex	23 out of 10830 genes, 0.2%	23 out of 10830 genes, 0.2%	1
DNA-directed RNA polymerase complex	23 out of 10830 genes, 0.2%	23 out of 10830 genes, 0.2%	1
ruffle	23 out of 10830 genes, 0.2%	23 out of 10830 genes, 0.2%	1
DNA-directed RNA polymerase II, holoenzyme	23 out of 10830 genes, 0.2%	23 out of 10830 genes, 0.2%	1
transport vesicle membrane	23 out of 10830 genes, 0.2%	23 out of 10830 genes, 0.2%	1
clathrin coated vesicle membrane	23 out of 10830 genes, 0.2%	23 out of 10830 genes, 0.2%	1
nuclear DNA-directed RNA polymerase complex	23 out of 10830 genes, 0.2%	23 out of 10830 genes, 0.2%	1
lytic vacuole	229 out of 10830 genes, 2.1%	229 out of 10830 genes, 2.1%	1
Golgi apparatus	226 out of 10830 genes, 2.1%	226 out of 10830 genes, 2.1%	1
Golgi apparatus part	223 out of 10830 genes, 2.1%	223 out of 10830 genes, 2.1%	1
endosome	221 out of 10830 genes, 2.0%	221 out of 10830 genes, 2.0%	1
condensed nuclear chromosome	22 out of 10830 genes, 0.2%	22 out of 10830 genes, 0.2%	1
cell body	219 out of 10830 genes, 2.0%	219 out of 10830 genes, 2.0%	1
macromolecular complex	2180 out of 10830 genes, 20.1%	2180 out of 10830 genes, 20.1%	1
extracellular matrix	210 out of 10830 genes, 1.9%	210 out of 10830 genes, 1.9%	1
cell division site	21 out of 10830 genes, 0.2%	21 out of 10830 genes, 0.2%	1
cell division site part	21 out of 10830 genes, 0.2%	21 out of 10830 genes, 0.2%	1
endoplasmic reticulum part	206 out of 10830 genes, 1.9%	206 out of 10830 genes, 1.9%	1
myosin complex	20 out of 10830 genes, 0.2%	20 out of 10830 genes, 0.2%	1
vesicle coat	20 out of 10830 genes, 0.2%	20 out of 10830 genes, 0.2%	1
cytoplasmic chromosome	2 out of 10830 genes, 0.0%	2 out of 10830 genes, 0.0%	1
nuclear chromosome, telomeric region	2 out of 10830 genes, 0.0%	2 out of 10830 genes, 0.0%	1
fibrillar collagen	2 out of 10830 genes, 0.0%	2 out of 10830 genes, 0.0%	1
muscle myosin complex	2 out of 10830 genes, 0.0%	2 out of 10830 genes, 0.0%	1
integrin complex	2 out of 10830 genes, 0.0%	2 out of 10830 genes, 0.0%	1
serine C-palmitoyltransferase complex	2 out of 10830 genes, 0.0%	2 out of 10830 genes, 0.0%	1
immunoglobulin complex	2 out of 10830 genes, 0.0%	2 out of 10830 genes, 0.0%	1
90S preribosome	2 out of 10830 genes, 0.0%	2 out of 10830 genes, 0.0%	1
intrinsic to nuclear inner membrane	2 out of 10830 genes, 0.0%	2 out of 10830 genes, 0.0%	1
extrinsic to organelle membrane	2 out of 10830 genes, 0.0%	2 out of 10830 genes, 0.0%	1
ubiquitin conjugating enzyme complex	2 out of 10830 genes, 0.0%	2 out of 10830 genes, 0.0%	1
microvillus membrane	2 out of 10830 genes, 0.0%	2 out of 10830 genes, 0.0%	1
vesicle lumen	2 out of 10830 genes, 0.0%	2 out of 10830 genes, 0.0%	1
perinuclear theca	2 out of 10830 genes, 0.0%	2 out of 10830 genes, 0.0%	1
I-kappaB/NF-kappaB complex	2 out of 10830 genes, 0.0%	2 out of 10830 genes, 0.0%	1
compact myelin	2 out of 10830 genes, 0.0%	2 out of 10830 genes, 0.0%	1
inhibin complex	2 out of 10830 genes, 0.0%	2 out of 10830 genes, 0.0%	1
nuclear membrane part	2 out of 10830 genes, 0.0%	2 out of 10830 genes, 0.0%	1
perinuclear region of cytoplasm	2 out of 10830 genes, 0.0%	2 out of 10830 genes, 0.0%	1
microtubule organizing center	198 out of 10830 genes, 1.8%	198 out of 10830 genes, 1.8%	1
mitochondrial membrane	190 out of 10830 genes, 1.8%	190 out of 10830 genes, 1.8%	1
chromosome, telomeric region	18 out of 10830 genes, 0.2%	18 out of 10830 genes, 0.2%	1
outer membrane	18 out of 10830 genes, 0.2%	18 out of 10830 genes, 0.2%	1
dynein complex	18 out of 10830 genes, 0.2%	18 out of 10830 genes, 0.2%	1
nuclear membrane	18 out of 10830 genes, 0.2%	18 out of 10830 genes, 0.2%	1
nucleus	1747 out of 10830 genes, 16.1%	1747 out of 10830 genes, 16.1%	1
nuclear part	1723 out of 10830 genes, 15.9%	1723 out of 10830 genes, 15.9%	1
organellar small ribosomal subunit	17 out of 10830 genes, 0.2%	17 out of 10830 genes, 0.2%	1
organellar large ribosomal subunit	17 out of 10830 genes, 0.2%	17 out of 10830 genes, 0.2%	1
actin filament	17 out of 10830 genes, 0.2%	17 out of 10830 genes, 0.2%	1
microvillus	17 out of 10830 genes, 0.2%	17 out of 10830 genes, 0.2%	1
cell-cell adherens junction	17 out of 10830 genes, 0.2%	17 out of 10830 genes, 0.2%	1
flagellum	17 out of 10830 genes, 0.2%	17 out of 10830 genes, 0.2%	1
AP-type membrane coat adaptor complex	17 out of 10830 genes, 0.2%	17 out of 10830 genes, 0.2%	1
calcium channel complex	17 out of 10830 genes, 0.2%	17 out of 10830 genes, 0.2%	1
intrinsic to plasma membrane	167 out of 10830 genes, 1.5%	167 out of 10830 genes, 1.5%	1
integral to plasma membrane	164 out of 10830 genes, 1.5%	164 out of 10830 genes, 1.5%	1
nuclear body	164 out of 10830 genes, 1.5%	164 out of 10830 genes, 1.5%	1
membrane-enclosed lumen	1600 out of 10830 genes, 14.8%	1600 out of 10830 genes, 14.8%	1
histone deacetylase complex	16 out of 10830 genes, 0.1%	16 out of 10830 genes, 0.1%	1
condensed chromosome kinetochore	16 out of 10830 genes, 0.1%	16 out of 10830 genes, 0.1%	1
condensed chromosome, centromeric region	16 out of 10830 genes, 0.1%	16 out of 10830 genes, 0.1%	1
mitochondrial outer membrane	16 out of 10830 genes, 0.1%	16 out of 10830 genes, 0.1%	1
inclusion body	16 out of 10830 genes, 0.1%	16 out of 10830 genes, 0.1%	1
leading edge membrane	16 out of 10830 genes, 0.1%	16 out of 10830 genes, 0.1%	1
organelle outer membrane	16 out of 10830 genes, 0.1%	16 out of 10830 genes, 0.1%	1
neuron projection membrane	16 out of 10830 genes, 0.1%	16 out of 10830 genes, 0.1%	1
sarcolemma	16 out of 10830 genes, 0.1%	16 out of 10830 genes, 0.1%	1
SWI/SNF-type complex	16 out of 10830 genes, 0.1%	16 out of 10830 genes, 0.1%	1
organelle lumen	1594 out of 10830 genes, 14.7%	1594 out of 10830 genes, 14.7%	1
protein complex	1593 out of 10830 genes, 14.7%	1593 out of 10830 genes, 14.7%	1
intracellular organelle lumen	1592 out of 10830 genes, 14.7%	1592 out of 10830 genes, 14.7%	1
coated vesicle	159 out of 10830 genes, 1.5%	159 out of 10830 genes, 1.5%	1
nuclear lumen	1551 out of 10830 genes, 14.3%	1551 out of 10830 genes, 14.3%	1
non-membrane-bounded organelle	1514 out of 10830 genes, 14.0%	1514 out of 10830 genes, 14.0%	1
intracellular non-membrane-bounded organelle	1514 out of 10830 genes, 14.0%	1514 out of 10830 genes, 14.0%	1
anchored to membrane	15 out of 10830 genes, 0.1%	15 out of 10830 genes, 0.1%	1
proton-transporting V-type ATPase complex	15 out of 10830 genes, 0.1%	15 out of 10830 genes, 0.1%	1
triglyceride-rich lipoprotein particle	15 out of 10830 genes, 0.1%	15 out of 10830 genes, 0.1%	1
SAGA-type complex	15 out of 10830 genes, 0.1%	15 out of 10830 genes, 0.1%	1
secretory granule	146 out of 10830 genes, 1.3%	146 out of 10830 genes, 1.3%	1
nuclear envelope	145 out of 10830 genes, 1.3%	145 out of 10830 genes, 1.3%	1
cell leading edge	145 out of 10830 genes, 1.3%	145 out of 10830 genes, 1.3%	1
actin cytoskeleton	141 out of 10830 genes, 1.3%	141 out of 10830 genes, 1.3%	1
peroxisomal membrane	14 out of 10830 genes, 0.1%	14 out of 10830 genes, 0.1%	1
endoplasmic reticulum-Golgi intermediate compartment	14 out of 10830 genes, 0.1%	14 out of 10830 genes, 0.1%	1
gap junction	14 out of 10830 genes, 0.1%	14 out of 10830 genes, 0.1%	1
ER to Golgi transport vesicle	14 out of 10830 genes, 0.1%	14 out of 10830 genes, 0.1%	1
intrinsic to peroxisomal membrane	14 out of 10830 genes, 0.1%	14 out of 10830 genes, 0.1%	1
integral to organelle membrane	14 out of 10830 genes, 0.1%	14 out of 10830 genes, 0.1%	1
microbody membrane	14 out of 10830 genes, 0.1%	14 out of 10830 genes, 0.1%	1
vesicle membrane	135 out of 10830 genes, 1.2%	135 out of 10830 genes, 1.2%	1
cell projection part	133 out of 10830 genes, 1.2%	133 out of 10830 genes, 1.2%	1
cell-cell junction	130 out of 10830 genes, 1.2%	130 out of 10830 genes, 1.2%	1
nucleolus	13 out of 10830 genes, 0.1%	13 out of 10830 genes, 0.1%	1
cytosol	13 out of 10830 genes, 0.1%	13 out of 10830 genes, 0.1%	1
cell cortex	13 out of 10830 genes, 0.1%	13 out of 10830 genes, 0.1%	1
clathrin coat	13 out of 10830 genes, 0.1%	13 out of 10830 genes, 0.1%	1
H4/H2A histone acetyltransferase complex	13 out of 10830 genes, 0.1%	13 out of 10830 genes, 0.1%	1
cytosolic part	13 out of 10830 genes, 0.1%	13 out of 10830 genes, 0.1%	1
cell cortex part	13 out of 10830 genes, 0.1%	13 out of 10830 genes, 0.1%	1
nucleolar part	13 out of 10830 genes, 0.1%	13 out of 10830 genes, 0.1%	1
organelle membrane	1257 out of 10830 genes, 11.6%	1257 out of 10830 genes, 11.6%	1
ribosome	124 out of 10830 genes, 1.1%	124 out of 10830 genes, 1.1%	1
nuclear outer membrane-endoplasmic reticulum membrane network	123 out of 10830 genes, 1.1%	123 out of 10830 genes, 1.1%	1
endoplasmic reticulum membrane	121 out of 10830 genes, 1.1%	121 out of 10830 genes, 1.1%	1
intrinsic to organelle membrane	121 out of 10830 genes, 1.1%	121 out of 10830 genes, 1.1%	1
spindle pole	12 out of 10830 genes, 0.1%	12 out of 10830 genes, 0.1%	1
mitochondrial proton-transporting ATP synthase complex	12 out of 10830 genes, 0.1%	12 out of 10830 genes, 0.1%	1
Golgi stack	12 out of 10830 genes, 0.1%	12 out of 10830 genes, 0.1%	1
myosin II complex	12 out of 10830 genes, 0.1%	12 out of 10830 genes, 0.1%	1
preribosome	12 out of 10830 genes, 0.1%	12 out of 10830 genes, 0.1%	1
septin cytoskeleton	12 out of 10830 genes, 0.1%	12 out of 10830 genes, 0.1%	1
proton-transporting ATP synthase complex	12 out of 10830 genes, 0.1%	12 out of 10830 genes, 0.1%	1
cell surface	119 out of 10830 genes, 1.1%	119 out of 10830 genes, 1.1%	1
clathrin-coated vesicle	117 out of 10830 genes, 1.1%	117 out of 10830 genes, 1.1%	1
anchoring junction	110 out of 10830 genes, 1.0%	110 out of 10830 genes, 1.0%	1
heterochromatin	11 out of 10830 genes, 0.1%	11 out of 10830 genes, 0.1%	1
basement membrane	11 out of 10830 genes, 0.1%	11 out of 10830 genes, 0.1%	1
ionotropic glutamate receptor complex	11 out of 10830 genes, 0.1%	11 out of 10830 genes, 0.1%	1
proteasome accessory complex	11 out of 10830 genes, 0.1%	11 out of 10830 genes, 0.1%	1
integral to endoplasmic reticulum membrane	11 out of 10830 genes, 0.1%	11 out of 10830 genes, 0.1%	1
endocytic vesicle membrane	11 out of 10830 genes, 0.1%	11 out of 10830 genes, 0.1%	1
contractile fiber	107 out of 10830 genes, 1.0%	107 out of 10830 genes, 1.0%	1
mitochondrial inner membrane	105 out of 10830 genes, 1.0%	105 out of 10830 genes, 1.0%	1
ribosomal subunit	105 out of 10830 genes, 1.0%	105 out of 10830 genes, 1.0%	1
cell fraction	1026 out of 10830 genes, 9.5%	1026 out of 10830 genes, 9.5%	1
lysosome	102 out of 10830 genes, 0.9%	102 out of 10830 genes, 0.9%	1
basolateral plasma membrane	102 out of 10830 genes, 0.9%	102 out of 10830 genes, 0.9%	1
sex chromosome	10 out of 10830 genes, 0.1%	10 out of 10830 genes, 0.1%	1
replication fork	10 out of 10830 genes, 0.1%	10 out of 10830 genes, 0.1%	1
mRNA cleavage factor complex	10 out of 10830 genes, 0.1%	10 out of 10830 genes, 0.1%	1
trans-Golgi network transport vesicle membrane	10 out of 10830 genes, 0.1%	10 out of 10830 genes, 0.1%	1
trans-Golgi network transport vesicle	10 out of 10830 genes, 0.1%	10 out of 10830 genes, 0.1%	1
Golgi-associated vesicle membrane	10 out of 10830 genes, 0.1%	10 out of 10830 genes, 0.1%	1
germ cell nucleus	10 out of 10830 genes, 0.1%	10 out of 10830 genes, 0.1%	1
molecular function
Gene Ontology term	Cluster frequency	Genome frequency of use	Corrected P-value
mannosyltransferase activity	13 out of 10178 genes, 0.1%	13 out of 10178 genes, 0.1%	1
sulfur amino acid transmembrane transporter activity	4 out of 10178 genes, 0.0%	4 out of 10178 genes, 0.0%	1
succinate dehydrogenase activity	2 out of 10178 genes, 0.0%	2 out of 10178 genes, 0.0%	1
SNARE binding	32 out of 10178 genes, 0.3%	32 out of 10178 genes, 0.3%	1
nucleotide binding	1500 out of 10178 genes, 14.7%	1500 out of 10178 genes, 14.7%	1
3'-5'-exoribonuclease activity	2 out of 10178 genes, 0.0%	2 out of 10178 genes, 0.0%	1
DNA secondary structure binding	11 out of 10178 genes, 0.1%	11 out of 10178 genes, 0.1%	1
peroxisome targeting sequence binding	3 out of 10178 genes, 0.0%	3 out of 10178 genes, 0.0%	1
RNA cap binding	2 out of 10178 genes, 0.0%	2 out of 10178 genes, 0.0%	1
mismatch base pair DNA N-glycosylase activity	2 out of 10178 genes, 0.0%	2 out of 10178 genes, 0.0%	1
oxidized base lesion DNA N-glycosylase activity	2 out of 10178 genes, 0.0%	2 out of 10178 genes, 0.0%	1
inositol hexakisphosphate kinase activity	4 out of 10178 genes, 0.0%	4 out of 10178 genes, 0.0%	1
regulatory region DNA binding	13 out of 10178 genes, 0.1%	13 out of 10178 genes, 0.1%	1
transcription regulatory region sequence-specific DNA binding	8 out of 10178 genes, 0.1%	8 out of 10178 genes, 0.1%	1
RNA polymerase II regulatory region sequence-specific DNA binding	8 out of 10178 genes, 0.1%	8 out of 10178 genes, 0.1%	1
sequence-specific DNA binding RNA polymerase II transcription factor activity	94 out of 10178 genes, 0.9%	94 out of 10178 genes, 0.9%	1
RNA polymerase II core promoter proximal region sequence-specific DNA binding transcription factor activity	10 out of 10178 genes, 0.1%	10 out of 10178 genes, 0.1%	1
protein binding transcription factor activity	292 out of 10178 genes, 2.9%	292 out of 10178 genes, 2.9%	1
transcription factor binding transcription factor activity	292 out of 10178 genes, 2.9%	292 out of 10178 genes, 2.9%	1
RNA polymerase II regulatory region DNA binding	8 out of 10178 genes, 0.1%	8 out of 10178 genes, 0.1%	1
regulatory region nucleic acid binding	13 out of 10178 genes, 0.1%	13 out of 10178 genes, 0.1%	1
nucleic acid binding transcription factor activity	610 out of 10178 genes, 6.0%	610 out of 10178 genes, 6.0%	1
RNA polymerase II transcription factor binding	2 out of 10178 genes, 0.0%	2 out of 10178 genes, 0.0%	1
basal transcription machinery binding	2 out of 10178 genes, 0.0%	2 out of 10178 genes, 0.0%	1
basal RNA polymerase II transcription machinery binding	2 out of 10178 genes, 0.0%	2 out of 10178 genes, 0.0%	1
lipopolysaccharide binding	4 out of 10178 genes, 0.0%	4 out of 10178 genes, 0.0%	1
dopamine receptor activity, coupled via Gs	2 out of 10178 genes, 0.0%	2 out of 10178 genes, 0.0%	1
angiotensin receptor activity	3 out of 10178 genes, 0.0%	3 out of 10178 genes, 0.0%	1
G-protein coupled nucleotide receptor activity	17 out of 10178 genes, 0.2%	17 out of 10178 genes, 0.2%	1
G-protein coupled chemoattractant receptor activity	21 out of 10178 genes, 0.2%	21 out of 10178 genes, 0.2%	1
adenylate cyclase inhibiting G-protein coupled glutamate receptor activity	4 out of 10178 genes, 0.0%	4 out of 10178 genes, 0.0%	1
peptide receptor activity	83 out of 10178 genes, 0.8%	83 out of 10178 genes, 0.8%	1
G-protein coupled receptor binding	91 out of 10178 genes, 0.9%	91 out of 10178 genes, 0.9%	1
lipid kinase activity	5 out of 10178 genes, 0.0%	5 out of 10178 genes, 0.0%	1
opsonin binding	2 out of 10178 genes, 0.0%	2 out of 10178 genes, 0.0%	1
pattern binding	123 out of 10178 genes, 1.2%	123 out of 10178 genes, 1.2%	1
nucleoside binding	7 out of 10178 genes, 0.1%	7 out of 10178 genes, 0.1%	1
glycoprotein binding	13 out of 10178 genes, 0.1%	13 out of 10178 genes, 0.1%	1
nucleobase binding	4 out of 10178 genes, 0.0%	4 out of 10178 genes, 0.0%	1
dystroglycan binding	2 out of 10178 genes, 0.0%	2 out of 10178 genes, 0.0%	1
nucleic acid binding	1764 out of 10178 genes, 17.3%	1764 out of 10178 genes, 17.3%	1
DNA binding	543 out of 10178 genes, 5.3%	543 out of 10178 genes, 5.3%	1
DNA helicase activity	25 out of 10178 genes, 0.2%	25 out of 10178 genes, 0.2%	1
chromatin binding	17 out of 10178 genes, 0.2%	17 out of 10178 genes, 0.2%	1
damaged DNA binding	3 out of 10178 genes, 0.0%	3 out of 10178 genes, 0.0%	1
double-stranded DNA binding	19 out of 10178 genes, 0.2%	19 out of 10178 genes, 0.2%	1
single-stranded DNA binding	2 out of 10178 genes, 0.0%	2 out of 10178 genes, 0.0%	1
sequence-specific DNA binding transcription factor activity	99 out of 10178 genes, 1.0%	99 out of 10178 genes, 1.0%	1
steroid hormone receptor activity	8 out of 10178 genes, 0.1%	8 out of 10178 genes, 0.1%	1
retinoic acid receptor activity	2 out of 10178 genes, 0.0%	2 out of 10178 genes, 0.0%	1
transcription cofactor activity	272 out of 10178 genes, 2.7%	272 out of 10178 genes, 2.7%	1
transcription coactivator activity	30 out of 10178 genes, 0.3%	30 out of 10178 genes, 0.3%	1
RNA binding	276 out of 10178 genes, 2.7%	276 out of 10178 genes, 2.7%	1
RNA helicase activity	13 out of 10178 genes, 0.1%	13 out of 10178 genes, 0.1%	1
single-stranded RNA binding	7 out of 10178 genes, 0.1%	7 out of 10178 genes, 0.1%	1
mRNA binding	36 out of 10178 genes, 0.4%	36 out of 10178 genes, 0.4%	1
translation release factor activity	4 out of 10178 genes, 0.0%	4 out of 10178 genes, 0.0%	1
motor activity	50 out of 10178 genes, 0.5%	50 out of 10178 genes, 0.5%	1
microtubule motor activity	2 out of 10178 genes, 0.0%	2 out of 10178 genes, 0.0%	1
actin binding	60 out of 10178 genes, 0.6%	60 out of 10178 genes, 0.6%	1
antigen binding	10 out of 10178 genes, 0.1%	10 out of 10178 genes, 0.1%	1
catalytic activity	4156 out of 10178 genes, 40.8%	4156 out of 10178 genes, 40.8%	1
DNA-directed RNA polymerase activity	4 out of 10178 genes, 0.0%	4 out of 10178 genes, 0.0%	1
DNA ligase activity	3 out of 10178 genes, 0.0%	3 out of 10178 genes, 0.0%	1
DNA topoisomerase activity	3 out of 10178 genes, 0.0%	3 out of 10178 genes, 0.0%	1
NADH dehydrogenase activity	35 out of 10178 genes, 0.3%	35 out of 10178 genes, 0.3%	1
NADPH dehydrogenase activity	2 out of 10178 genes, 0.0%	2 out of 10178 genes, 0.0%	1
RNA-directed DNA polymerase activity	4 out of 10178 genes, 0.0%	4 out of 10178 genes, 0.0%	1
acyl-CoA dehydrogenase activity	7 out of 10178 genes, 0.1%	7 out of 10178 genes, 0.1%	1
acyl-CoA oxidase activity	3 out of 10178 genes, 0.0%	3 out of 10178 genes, 0.0%	1
ATP-dependent DNA helicase activity	5 out of 10178 genes, 0.0%	5 out of 10178 genes, 0.0%	1
adenylate cyclase activity	5 out of 10178 genes, 0.0%	5 out of 10178 genes, 0.0%	1
aldehyde dehydrogenase [NAD(P)+] activity	7 out of 10178 genes, 0.1%	7 out of 10178 genes, 0.1%	1
aldo-keto reductase (NADP) activity	8 out of 10178 genes, 0.1%	8 out of 10178 genes, 0.1%	1
asparaginase activity	3 out of 10178 genes, 0.0%	3 out of 10178 genes, 0.0%	1
branched-chain-amino-acid transaminase activity	2 out of 10178 genes, 0.0%	2 out of 10178 genes, 0.0%	1
carboxylesterase activity	56 out of 10178 genes, 0.6%	56 out of 10178 genes, 0.6%	1
cyclic-nucleotide phosphodiesterase activity	19 out of 10178 genes, 0.2%	19 out of 10178 genes, 0.2%	1
3',5'-cyclic-nucleotide phosphodiesterase activity	18 out of 10178 genes, 0.2%	18 out of 10178 genes, 0.2%	1
dihydroorotate dehydrogenase activity	2 out of 10178 genes, 0.0%	2 out of 10178 genes, 0.0%	1
endopeptidase activity	264 out of 10178 genes, 2.6%	264 out of 10178 genes, 2.6%	1
aminopeptidase activity	2 out of 10178 genes, 0.0%	2 out of 10178 genes, 0.0%	1
carboxypeptidase activity	3 out of 10178 genes, 0.0%	3 out of 10178 genes, 0.0%	1
cysteine-type endopeptidase activity	12 out of 10178 genes, 0.1%	12 out of 10178 genes, 0.1%	1
farnesyltranstransferase activity	2 out of 10178 genes, 0.0%	2 out of 10178 genes, 0.0%	1
fatty acid synthase activity	9 out of 10178 genes, 0.1%	9 out of 10178 genes, 0.1%	1
helicase activity	52 out of 10178 genes, 0.5%	52 out of 10178 genes, 0.5%	1
hexokinase activity	2 out of 10178 genes, 0.0%	2 out of 10178 genes, 0.0%	1
histone deacetylase activity	13 out of 10178 genes, 0.1%	13 out of 10178 genes, 0.1%	1
isocitrate dehydrogenase activity	5 out of 10178 genes, 0.0%	5 out of 10178 genes, 0.0%	1
lactate dehydrogenase activity	6 out of 10178 genes, 0.1%	6 out of 10178 genes, 0.1%	1
lysine N-acetyltransferase activity	27 out of 10178 genes, 0.3%	27 out of 10178 genes, 0.3%	1
malic enzyme activity	3 out of 10178 genes, 0.0%	3 out of 10178 genes, 0.0%	1
methylenetetrahydrofolate dehydrogenase [NAD(P)+] activity	3 out of 10178 genes, 0.0%	3 out of 10178 genes, 0.0%	1
monooxygenase activity	62 out of 10178 genes, 0.6%	62 out of 10178 genes, 0.6%	1
nuclease activity	128 out of 10178 genes, 1.3%	128 out of 10178 genes, 1.3%	1
endonuclease activity	45 out of 10178 genes, 0.4%	45 out of 10178 genes, 0.4%	1
endodeoxyribonuclease activity	21 out of 10178 genes, 0.2%	21 out of 10178 genes, 0.2%	1
endoribonuclease activity	19 out of 10178 genes, 0.2%	19 out of 10178 genes, 0.2%	1
exonuclease activity	34 out of 10178 genes, 0.3%	34 out of 10178 genes, 0.3%	1
exodeoxyribonuclease activity	5 out of 10178 genes, 0.0%	5 out of 10178 genes, 0.0%	1
exoribonuclease activity	4 out of 10178 genes, 0.0%	4 out of 10178 genes, 0.0%	1
deoxyribonuclease activity	25 out of 10178 genes, 0.2%	25 out of 10178 genes, 0.2%	1
ribonuclease activity	38 out of 10178 genes, 0.4%	38 out of 10178 genes, 0.4%	1
tRNA-specific ribonuclease activity	13 out of 10178 genes, 0.1%	13 out of 10178 genes, 0.1%	1
nucleotide diphosphatase activity	3 out of 10178 genes, 0.0%	3 out of 10178 genes, 0.0%	1
hydrolase activity, hydrolyzing O-glycosyl compounds	64 out of 10178 genes, 0.6%	64 out of 10178 genes, 0.6%	1
alpha-glucosidase activity	3 out of 10178 genes, 0.0%	3 out of 10178 genes, 0.0%	1
alpha-mannosidase activity	8 out of 10178 genes, 0.1%	8 out of 10178 genes, 0.1%	1
beta-N-acetylhexosaminidase activity	2 out of 10178 genes, 0.0%	2 out of 10178 genes, 0.0%	1
oligosaccharyl transferase activity	11 out of 10178 genes, 0.1%	11 out of 10178 genes, 0.1%	1
peroxidase activity	20 out of 10178 genes, 0.2%	20 out of 10178 genes, 0.2%	1
phosphoenolpyruvate carboxykinase activity	2 out of 10178 genes, 0.0%	2 out of 10178 genes, 0.0%	1
phosphoglycerate mutase activity	2 out of 10178 genes, 0.0%	2 out of 10178 genes, 0.0%	1
phospholipase activity	50 out of 10178 genes, 0.5%	50 out of 10178 genes, 0.5%	1
phospholipase A2 activity	10 out of 10178 genes, 0.1%	10 out of 10178 genes, 0.1%	1
phospholipase C activity	23 out of 10178 genes, 0.2%	23 out of 10178 genes, 0.2%	1
phosphorylase activity	3 out of 10178 genes, 0.0%	3 out of 10178 genes, 0.0%	1
prenyltransferase activity	13 out of 10178 genes, 0.1%	13 out of 10178 genes, 0.1%	1
protein geranylgeranyltransferase activity	5 out of 10178 genes, 0.0%	5 out of 10178 genes, 0.0%	1
protein kinase activity	421 out of 10178 genes, 4.1%	421 out of 10178 genes, 4.1%	1
protein histidine kinase activity	11 out of 10178 genes, 0.1%	11 out of 10178 genes, 0.1%	1
protein serine/threonine kinase activity	145 out of 10178 genes, 1.4%	145 out of 10178 genes, 1.4%	1
transmembrane receptor protein serine/threonine kinase activity	15 out of 10178 genes, 0.1%	15 out of 10178 genes, 0.1%	1
calmodulin-dependent protein kinase activity	4 out of 10178 genes, 0.0%	4 out of 10178 genes, 0.0%	1
cyclic nucleotide-dependent protein kinase activity	6 out of 10178 genes, 0.1%	6 out of 10178 genes, 0.1%	1
protein kinase C activity	3 out of 10178 genes, 0.0%	3 out of 10178 genes, 0.0%	1
receptor signaling protein serine/threonine kinase activity	33 out of 10178 genes, 0.3%	33 out of 10178 genes, 0.3%	1
MAP kinase activity	3 out of 10178 genes, 0.0%	3 out of 10178 genes, 0.0%	1
MAP kinase kinase activity	2 out of 10178 genes, 0.0%	2 out of 10178 genes, 0.0%	1
MAP kinase kinase kinase activity	3 out of 10178 genes, 0.0%	3 out of 10178 genes, 0.0%	1
protein serine/threonine/tyrosine kinase activity	14 out of 10178 genes, 0.1%	14 out of 10178 genes, 0.1%	1
protein tyrosine kinase activity	80 out of 10178 genes, 0.8%	80 out of 10178 genes, 0.8%	1
transmembrane receptor protein tyrosine kinase activity	32 out of 10178 genes, 0.3%	32 out of 10178 genes, 0.3%	1
phosphoprotein phosphatase activity	108 out of 10178 genes, 1.1%	108 out of 10178 genes, 1.1%	1
protein serine/threonine phosphatase activity	7 out of 10178 genes, 0.1%	7 out of 10178 genes, 0.1%	1
protein tyrosine phosphatase activity	22 out of 10178 genes, 0.2%	22 out of 10178 genes, 0.2%	1
pyruvate dehydrogenase activity	3 out of 10178 genes, 0.0%	3 out of 10178 genes, 0.0%	1
saccharopine dehydrogenase activity	2 out of 10178 genes, 0.0%	2 out of 10178 genes, 0.0%	1
sterol O-acyltransferase activity	2 out of 10178 genes, 0.0%	2 out of 10178 genes, 0.0%	1
succinate-CoA ligase activity	4 out of 10178 genes, 0.0%	4 out of 10178 genes, 0.0%	1
sulfate adenylyltransferase activity	2 out of 10178 genes, 0.0%	2 out of 10178 genes, 0.0%	1
threonine aldolase activity	2 out of 10178 genes, 0.0%	2 out of 10178 genes, 0.0%	1
aminoacyl-tRNA ligase activity	41 out of 10178 genes, 0.4%	41 out of 10178 genes, 0.4%	1
ubiquitin-protein ligase activity	8 out of 10178 genes, 0.1%	8 out of 10178 genes, 0.1%	1
enzyme inhibitor activity	178 out of 10178 genes, 1.7%	178 out of 10178 genes, 1.7%	1
phospholipase inhibitor activity	2 out of 10178 genes, 0.0%	2 out of 10178 genes, 0.0%	1
protein kinase inhibitor activity	12 out of 10178 genes, 0.1%	12 out of 10178 genes, 0.1%	1
protein phosphatase inhibitor activity	5 out of 10178 genes, 0.0%	5 out of 10178 genes, 0.0%	1
endopeptidase inhibitor activity	102 out of 10178 genes, 1.0%	102 out of 10178 genes, 1.0%	1
cysteine-type endopeptidase inhibitor activity	17 out of 10178 genes, 0.2%	17 out of 10178 genes, 0.2%	1
signal transducer activity	876 out of 10178 genes, 8.6%	876 out of 10178 genes, 8.6%	1
receptor activity	614 out of 10178 genes, 6.0%	614 out of 10178 genes, 6.0%	1
ligand-activated sequence-specific DNA binding RNA polymerase II transcription factor activity	34 out of 10178 genes, 0.3%	34 out of 10178 genes, 0.3%	1
transmembrane signaling receptor activity	488 out of 10178 genes, 4.8%	488 out of 10178 genes, 4.8%	1
cytokine receptor activity	46 out of 10178 genes, 0.5%	46 out of 10178 genes, 0.5%	1
interferon receptor activity	3 out of 10178 genes, 0.0%	3 out of 10178 genes, 0.0%	1
interleukin-1 receptor activity	3 out of 10178 genes, 0.0%	3 out of 10178 genes, 0.0%	1
G-protein coupled receptor activity	209 out of 10178 genes, 2.1%	209 out of 10178 genes, 2.1%	1
adrenergic receptor activity	8 out of 10178 genes, 0.1%	8 out of 10178 genes, 0.1%	1
alpha-adrenergic receptor activity	5 out of 10178 genes, 0.0%	5 out of 10178 genes, 0.0%	1
beta-adrenergic receptor activity	3 out of 10178 genes, 0.0%	3 out of 10178 genes, 0.0%	1
anaphylatoxin receptor activity	4 out of 10178 genes, 0.0%	4 out of 10178 genes, 0.0%	1
chemokine receptor activity	16 out of 10178 genes, 0.2%	16 out of 10178 genes, 0.2%	1
dopamine receptor activity	4 out of 10178 genes, 0.0%	4 out of 10178 genes, 0.0%	1
icosanoid receptor activity	8 out of 10178 genes, 0.1%	8 out of 10178 genes, 0.1%	1
prostanoid receptor activity	8 out of 10178 genes, 0.1%	8 out of 10178 genes, 0.1%	1
prostaglandin receptor activity	6 out of 10178 genes, 0.1%	6 out of 10178 genes, 0.1%	1
endothelin receptor activity	2 out of 10178 genes, 0.0%	2 out of 10178 genes, 0.0%	1
ionotropic glutamate receptor activity	12 out of 10178 genes, 0.1%	12 out of 10178 genes, 0.1%	1
leukotriene receptor activity	3 out of 10178 genes, 0.0%	3 out of 10178 genes, 0.0%	1
melanocortin receptor activity	4 out of 10178 genes, 0.0%	4 out of 10178 genes, 0.0%	1
neuropeptide Y receptor activity	4 out of 10178 genes, 0.0%	4 out of 10178 genes, 0.0%	1
opioid receptor activity	3 out of 10178 genes, 0.0%	3 out of 10178 genes, 0.0%	1
ephrin receptor activity	6 out of 10178 genes, 0.1%	6 out of 10178 genes, 0.1%	1
platelet-derived growth factor-activated receptor activity	3 out of 10178 genes, 0.0%	3 out of 10178 genes, 0.0%	1
transforming growth factor beta-activated receptor activity	6 out of 10178 genes, 0.1%	6 out of 10178 genes, 0.1%	1
death receptor activity	6 out of 10178 genes, 0.1%	6 out of 10178 genes, 0.1%	1
signal sequence binding	19 out of 10178 genes, 0.2%	19 out of 10178 genes, 0.2%	1
nuclear export signal receptor activity	2 out of 10178 genes, 0.0%	2 out of 10178 genes, 0.0%	1
receptor signaling protein activity	42 out of 10178 genes, 0.4%	42 out of 10178 genes, 0.4%	1
transforming growth factor beta receptor, cytoplasmic mediator activity	7 out of 10178 genes, 0.1%	7 out of 10178 genes, 0.1%	1
small GTPase regulator activity	158 out of 10178 genes, 1.6%	158 out of 10178 genes, 1.6%	1
guanyl-nucleotide exchange factor activity	49 out of 10178 genes, 0.5%	49 out of 10178 genes, 0.5%	1
Ras guanyl-nucleotide exchange factor activity	46 out of 10178 genes, 0.5%	46 out of 10178 genes, 0.5%	1
Rho guanyl-nucleotide exchange factor activity	4 out of 10178 genes, 0.0%	4 out of 10178 genes, 0.0%	1
GDP-dissociation inhibitor activity	5 out of 10178 genes, 0.0%	5 out of 10178 genes, 0.0%	1
GTPase activator activity	59 out of 10178 genes, 0.6%	59 out of 10178 genes, 0.6%	1
Ras GTPase activator activity	59 out of 10178 genes, 0.6%	59 out of 10178 genes, 0.6%	1
Rho GTPase activator activity	8 out of 10178 genes, 0.1%	8 out of 10178 genes, 0.1%	1
receptor binding	667 out of 10178 genes, 6.6%	667 out of 10178 genes, 6.6%	1
fibroblast growth factor receptor binding	5 out of 10178 genes, 0.0%	5 out of 10178 genes, 0.0%	1
death receptor binding	2 out of 10178 genes, 0.0%	2 out of 10178 genes, 0.0%	1
cytokine activity	33 out of 10178 genes, 0.3%	33 out of 10178 genes, 0.3%	1
cytokine receptor binding	111 out of 10178 genes, 1.1%	111 out of 10178 genes, 1.1%	1
transforming growth factor beta receptor binding	11 out of 10178 genes, 0.1%	11 out of 10178 genes, 0.1%	1
vascular endothelial growth factor receptor binding	6 out of 10178 genes, 0.1%	6 out of 10178 genes, 0.1%	1
hormone activity	24 out of 10178 genes, 0.2%	24 out of 10178 genes, 0.2%	1
neuropeptide hormone activity	2 out of 10178 genes, 0.0%	2 out of 10178 genes, 0.0%	1
structural molecule activity	302 out of 10178 genes, 3.0%	302 out of 10178 genes, 3.0%	1
extracellular matrix structural constituent	7 out of 10178 genes, 0.1%	7 out of 10178 genes, 0.1%	1
transporter activity	807 out of 10178 genes, 7.9%	807 out of 10178 genes, 7.9%	1
ion channel activity	262 out of 10178 genes, 2.6%	262 out of 10178 genes, 2.6%	1
intracellular ligand-gated ion channel activity	12 out of 10178 genes, 0.1%	12 out of 10178 genes, 0.1%	1
intracellular ligand-gated calcium channel activity	4 out of 10178 genes, 0.0%	4 out of 10178 genes, 0.0%	1
intracellular cyclic nucleotide activated cation channel activity	2 out of 10178 genes, 0.0%	2 out of 10178 genes, 0.0%	1
calcium activated cation channel activity	10 out of 10178 genes, 0.1%	10 out of 10178 genes, 0.1%	1
extracellular ligand-gated ion channel activity	37 out of 10178 genes, 0.4%	37 out of 10178 genes, 0.4%	1
excitatory extracellular ligand-gated ion channel activity	33 out of 10178 genes, 0.3%	33 out of 10178 genes, 0.3%	1
inhibitory extracellular ligand-gated ion channel activity	3 out of 10178 genes, 0.0%	3 out of 10178 genes, 0.0%	1
inward rectifier potassium channel activity	5 out of 10178 genes, 0.0%	5 out of 10178 genes, 0.0%	1
voltage-gated ion channel activity	41 out of 10178 genes, 0.4%	41 out of 10178 genes, 0.4%	1
voltage-gated calcium channel activity	5 out of 10178 genes, 0.0%	5 out of 10178 genes, 0.0%	1
calcium channel regulator activity	4 out of 10178 genes, 0.0%	4 out of 10178 genes, 0.0%	1
voltage-gated potassium channel activity	28 out of 10178 genes, 0.3%	28 out of 10178 genes, 0.3%	1
anion channel activity	49 out of 10178 genes, 0.5%	49 out of 10178 genes, 0.5%	1
chloride channel activity	14 out of 10178 genes, 0.1%	14 out of 10178 genes, 0.1%	1
cation channel activity	163 out of 10178 genes, 1.6%	163 out of 10178 genes, 1.6%	1
calcium channel activity	30 out of 10178 genes, 0.3%	30 out of 10178 genes, 0.3%	1
potassium channel activity	73 out of 10178 genes, 0.7%	73 out of 10178 genes, 0.7%	1
sodium channel activity	16 out of 10178 genes, 0.2%	16 out of 10178 genes, 0.2%	1
amine transmembrane transporter activity	70 out of 10178 genes, 0.7%	70 out of 10178 genes, 0.7%	1
sodium:amino acid symporter activity	10 out of 10178 genes, 0.1%	10 out of 10178 genes, 0.1%	1
dicarboxylic acid transmembrane transporter activity	11 out of 10178 genes, 0.1%	11 out of 10178 genes, 0.1%	1
L-glutamate transmembrane transporter activity	4 out of 10178 genes, 0.0%	4 out of 10178 genes, 0.0%	1
lipid transporter activity	42 out of 10178 genes, 0.4%	42 out of 10178 genes, 0.4%	1
neurotransmitter transporter activity	16 out of 10178 genes, 0.2%	16 out of 10178 genes, 0.2%	1
neurotransmitter:sodium symporter activity	2 out of 10178 genes, 0.0%	2 out of 10178 genes, 0.0%	1
nucleoside transmembrane transporter activity	4 out of 10178 genes, 0.0%	4 out of 10178 genes, 0.0%	1
nucleotide-sugar transmembrane transporter activity	7 out of 10178 genes, 0.1%	7 out of 10178 genes, 0.1%	1
organic acid transmembrane transporter activity	78 out of 10178 genes, 0.8%	78 out of 10178 genes, 0.8%	1
organic acid:sodium symporter activity	20 out of 10178 genes, 0.2%	20 out of 10178 genes, 0.2%	1
purine nucleobase transmembrane transporter activity	4 out of 10178 genes, 0.0%	4 out of 10178 genes, 0.0%	1
glucose transmembrane transporter activity	11 out of 10178 genes, 0.1%	11 out of 10178 genes, 0.1%	1
myo-inositol transmembrane transporter activity	2 out of 10178 genes, 0.0%	2 out of 10178 genes, 0.0%	1
water transmembrane transporter activity	9 out of 10178 genes, 0.1%	9 out of 10178 genes, 0.1%	1
iron ion transmembrane transporter activity	4 out of 10178 genes, 0.0%	4 out of 10178 genes, 0.0%	1
cation:sugar symporter activity	7 out of 10178 genes, 0.1%	7 out of 10178 genes, 0.1%	1
glucose:sodium symporter activity	2 out of 10178 genes, 0.0%	2 out of 10178 genes, 0.0%	1
cation:amino acid symporter activity	11 out of 10178 genes, 0.1%	11 out of 10178 genes, 0.1%	1
sodium:phosphate symporter activity	2 out of 10178 genes, 0.0%	2 out of 10178 genes, 0.0%	1
monovalent cation:hydrogen antiporter activity	4 out of 10178 genes, 0.0%	4 out of 10178 genes, 0.0%	1
binding	8303 out of 10178 genes, 81.6%	8303 out of 10178 genes, 81.6%	1
steroid binding	38 out of 10178 genes, 0.4%	38 out of 10178 genes, 0.4%	1
retinoid binding	19 out of 10178 genes, 0.2%	19 out of 10178 genes, 0.2%	1
fatty acid binding	24 out of 10178 genes, 0.2%	24 out of 10178 genes, 0.2%	1
iron ion binding	123 out of 10178 genes, 1.2%	123 out of 10178 genes, 1.2%	1
copper ion binding	3 out of 10178 genes, 0.0%	3 out of 10178 genes, 0.0%	1
protein binding	3155 out of 10178 genes, 31.0%	3155 out of 10178 genes, 31.0%	1
collagen binding	2 out of 10178 genes, 0.0%	2 out of 10178 genes, 0.0%	1
insulin-like growth factor binding	4 out of 10178 genes, 0.0%	4 out of 10178 genes, 0.0%	1
macrolide binding	17 out of 10178 genes, 0.2%	17 out of 10178 genes, 0.2%	1
glycosaminoglycan binding	102 out of 10178 genes, 1.0%	102 out of 10178 genes, 1.0%	1
phospholipid binding	123 out of 10178 genes, 1.2%	123 out of 10178 genes, 1.2%	1
phospholipid transporter activity	17 out of 10178 genes, 0.2%	17 out of 10178 genes, 0.2%	1
microtubule binding	12 out of 10178 genes, 0.1%	12 out of 10178 genes, 0.1%	1
ATP-dependent helicase activity	5 out of 10178 genes, 0.0%	5 out of 10178 genes, 0.0%	1
monocarboxylic acid transmembrane transporter activity	8 out of 10178 genes, 0.1%	8 out of 10178 genes, 0.1%	1
enzyme activator activity	215 out of 10178 genes, 2.1%	215 out of 10178 genes, 2.1%	1
glutamate receptor activity	19 out of 10178 genes, 0.2%	19 out of 10178 genes, 0.2%	1
translation termination factor activity	5 out of 10178 genes, 0.0%	5 out of 10178 genes, 0.0%	1
N-acetyltransferase activity	38 out of 10178 genes, 0.4%	38 out of 10178 genes, 0.4%	1
phosphoric diester hydrolase activity	52 out of 10178 genes, 0.5%	52 out of 10178 genes, 0.5%	1
cytoskeletal protein binding	361 out of 10178 genes, 3.5%	361 out of 10178 genes, 3.5%	1
DNA-dependent ATPase activity	6 out of 10178 genes, 0.1%	6 out of 10178 genes, 0.1%	1
alcohol dehydrogenase (NADP+) activity	3 out of 10178 genes, 0.0%	3 out of 10178 genes, 0.0%	1
transcription factor binding	88 out of 10178 genes, 0.9%	88 out of 10178 genes, 0.9%	1
translation factor activity, nucleic acid binding	77 out of 10178 genes, 0.8%	77 out of 10178 genes, 0.8%	1
protein tyrosine/serine/threonine phosphatase activity	11 out of 10178 genes, 0.1%	11 out of 10178 genes, 0.1%	1
drug binding	23 out of 10178 genes, 0.2%	23 out of 10178 genes, 0.2%	1
sulfotransferase activity	33 out of 10178 genes, 0.3%	33 out of 10178 genes, 0.3%	1
methyltransferase activity	101 out of 10178 genes, 1.0%	101 out of 10178 genes, 1.0%	1
N-methyltransferase activity	45 out of 10178 genes, 0.4%	45 out of 10178 genes, 0.4%	1
O-methyltransferase activity	8 out of 10178 genes, 0.1%	8 out of 10178 genes, 0.1%	1
S-methyltransferase activity	4 out of 10178 genes, 0.0%	4 out of 10178 genes, 0.0%	1
RNA methyltransferase activity	18 out of 10178 genes, 0.2%	18 out of 10178 genes, 0.2%	1
mRNA methyltransferase activity	2 out of 10178 genes, 0.0%	2 out of 10178 genes, 0.0%	1
tRNA methyltransferase activity	8 out of 10178 genes, 0.1%	8 out of 10178 genes, 0.1%	1
poly-pyrimidine tract binding	5 out of 10178 genes, 0.0%	5 out of 10178 genes, 0.0%	1
neuropeptide receptor activity	22 out of 10178 genes, 0.2%	22 out of 10178 genes, 0.2%	1
RNA guanylyltransferase activity	3 out of 10178 genes, 0.0%	3 out of 10178 genes, 0.0%	1
UDP-glycosyltransferase activity	89 out of 10178 genes, 0.9%	89 out of 10178 genes, 0.9%	1
ion channel inhibitor activity	6 out of 10178 genes, 0.1%	6 out of 10178 genes, 0.1%	1
G-protein coupled amine receptor activity	25 out of 10178 genes, 0.2%	25 out of 10178 genes, 0.2%	1
peptidase activity	393 out of 10178 genes, 3.9%	393 out of 10178 genes, 3.9%	1
cysteine-type peptidase activity	45 out of 10178 genes, 0.4%	45 out of 10178 genes, 0.4%	1
metalloexopeptidase activity	15 out of 10178 genes, 0.1%	15 out of 10178 genes, 0.1%	1
serine-type peptidase activity	2 out of 10178 genes, 0.0%	2 out of 10178 genes, 0.0%	1
metallopeptidase activity	27 out of 10178 genes, 0.3%	27 out of 10178 genes, 0.3%	1
exopeptidase activity	65 out of 10178 genes, 0.6%	65 out of 10178 genes, 0.6%	1
omega peptidase activity	2 out of 10178 genes, 0.0%	2 out of 10178 genes, 0.0%	1
nucleotidase activity	11 out of 10178 genes, 0.1%	11 out of 10178 genes, 0.1%	1
secondary active sulfate transmembrane transporter activity	2 out of 10178 genes, 0.0%	2 out of 10178 genes, 0.0%	1
protein methyltransferase activity	37 out of 10178 genes, 0.4%	37 out of 10178 genes, 0.4%	1
lipid binding	294 out of 10178 genes, 2.9%	294 out of 10178 genes, 2.9%	1
protein prenyltransferase activity	6 out of 10178 genes, 0.1%	6 out of 10178 genes, 0.1%	1
protein transmembrane transporter activity	11 out of 10178 genes, 0.1%	11 out of 10178 genes, 0.1%	1
cation transmembrane transporter activity	329 out of 10178 genes, 3.2%	329 out of 10178 genes, 3.2%	1
pattern recognition receptor activity	3 out of 10178 genes, 0.0%	3 out of 10178 genes, 0.0%	1
sialyltransferase activity	15 out of 10178 genes, 0.1%	15 out of 10178 genes, 0.1%	1
O-acyltransferase activity	31 out of 10178 genes, 0.3%	31 out of 10178 genes, 0.3%	1
acetylglucosaminyltransferase activity	26 out of 10178 genes, 0.3%	26 out of 10178 genes, 0.3%	1
acetylgalactosaminyltransferase activity	25 out of 10178 genes, 0.2%	25 out of 10178 genes, 0.2%	1
galactosyltransferase activity	18 out of 10178 genes, 0.2%	18 out of 10178 genes, 0.2%	1
arachidonic acid monooxygenase activity	2 out of 10178 genes, 0.0%	2 out of 10178 genes, 0.0%	1
steroid hydroxylase activity	9 out of 10178 genes, 0.1%	9 out of 10178 genes, 0.1%	1
3'-5' exonuclease activity	10 out of 10178 genes, 0.1%	10 out of 10178 genes, 0.1%	1
5'-3' exonuclease activity	2 out of 10178 genes, 0.0%	2 out of 10178 genes, 0.0%	1
CoA-transferase activity	2 out of 10178 genes, 0.0%	2 out of 10178 genes, 0.0%	1
fucosyltransferase activity	13 out of 10178 genes, 0.1%	13 out of 10178 genes, 0.1%	1
phosphofructokinase activity	7 out of 10178 genes, 0.1%	7 out of 10178 genes, 0.1%	1
histone-arginine N-methyltransferase activity	3 out of 10178 genes, 0.0%	3 out of 10178 genes, 0.0%	1
transaminase activity	19 out of 10178 genes, 0.2%	19 out of 10178 genes, 0.2%	1
sulfuric ester hydrolase activity	10 out of 10178 genes, 0.1%	10 out of 10178 genes, 0.1%	1
tetracycline transporter activity	3 out of 10178 genes, 0.0%	3 out of 10178 genes, 0.0%	1
monoamine transmembrane transporter activity	2 out of 10178 genes, 0.0%	2 out of 10178 genes, 0.0%	1
anion transmembrane transporter activity	93 out of 10178 genes, 0.9%	93 out of 10178 genes, 0.9%	1
taste receptor activity	3 out of 10178 genes, 0.0%	3 out of 10178 genes, 0.0%	1
G-protein coupled peptide receptor activity	81 out of 10178 genes, 0.8%	81 out of 10178 genes, 0.8%	1
potassium-transporting ATPase activity	10 out of 10178 genes, 0.1%	10 out of 10178 genes, 0.1%	1
protein transporter activity	18 out of 10178 genes, 0.2%	18 out of 10178 genes, 0.2%	1
small protein activating enzyme activity	10 out of 10178 genes, 0.1%	10 out of 10178 genes, 0.1%	1
rRNA methyltransferase activity	2 out of 10178 genes, 0.0%	2 out of 10178 genes, 0.0%	1
2'-phosphotransferase activity	2 out of 10178 genes, 0.0%	2 out of 10178 genes, 0.0%	1
S-adenosylmethionine-dependent methyltransferase activity	49 out of 10178 genes, 0.5%	49 out of 10178 genes, 0.5%	1
mannose-phosphate guanylyltransferase activity	2 out of 10178 genes, 0.0%	2 out of 10178 genes, 0.0%	1
cyclase activity	26 out of 10178 genes, 0.3%	26 out of 10178 genes, 0.3%	1
cyclase regulator activity	4 out of 10178 genes, 0.0%	4 out of 10178 genes, 0.0%	1
cyclase activator activity	3 out of 10178 genes, 0.0%	3 out of 10178 genes, 0.0%	1
heme-copper terminal oxidase activity	24 out of 10178 genes, 0.2%	24 out of 10178 genes, 0.2%	1
glucuronosyltransferase activity	9 out of 10178 genes, 0.1%	9 out of 10178 genes, 0.1%	1
disulfide oxidoreductase activity	23 out of 10178 genes, 0.2%	23 out of 10178 genes, 0.2%	1
peptide disulfide oxidoreductase activity	3 out of 10178 genes, 0.0%	3 out of 10178 genes, 0.0%	1
uridine nucleotide receptor activity	4 out of 10178 genes, 0.0%	4 out of 10178 genes, 0.0%	1
ion transmembrane transporter activity	487 out of 10178 genes, 4.8%	487 out of 10178 genes, 4.8%	1
monovalent inorganic cation transmembrane transporter activity	185 out of 10178 genes, 1.8%	185 out of 10178 genes, 1.8%	1
hydrogen ion transmembrane transporter activity	30 out of 10178 genes, 0.3%	30 out of 10178 genes, 0.3%	1
potassium ion transmembrane transporter activity	83 out of 10178 genes, 0.8%	83 out of 10178 genes, 0.8%	1
sodium ion transmembrane transporter activity	57 out of 10178 genes, 0.6%	57 out of 10178 genes, 0.6%	1
calcium ion transmembrane transporter activity	31 out of 10178 genes, 0.3%	31 out of 10178 genes, 0.3%	1
organic cation transmembrane transporter activity	3 out of 10178 genes, 0.0%	3 out of 10178 genes, 0.0%	1
inorganic anion transmembrane transporter activity	36 out of 10178 genes, 0.4%	36 out of 10178 genes, 0.4%	1
chloride transmembrane transporter activity	19 out of 10178 genes, 0.2%	19 out of 10178 genes, 0.2%	1
phosphate ion transmembrane transporter activity	7 out of 10178 genes, 0.1%	7 out of 10178 genes, 0.1%	1
sulfate transmembrane transporter activity	2 out of 10178 genes, 0.0%	2 out of 10178 genes, 0.0%	1
hexose phosphate transmembrane transporter activity	2 out of 10178 genes, 0.0%	2 out of 10178 genes, 0.0%	1
tricarboxylic acid transmembrane transporter activity	3 out of 10178 genes, 0.0%	3 out of 10178 genes, 0.0%	1
carbohydrate transmembrane transporter activity	29 out of 10178 genes, 0.3%	29 out of 10178 genes, 0.3%	1
monosaccharide transmembrane transporter activity	17 out of 10178 genes, 0.2%	17 out of 10178 genes, 0.2%	1
hexose transmembrane transporter activity	17 out of 10178 genes, 0.2%	17 out of 10178 genes, 0.2%	1
pyrimidine nucleotide sugar transmembrane transporter activity	6 out of 10178 genes, 0.1%	6 out of 10178 genes, 0.1%	1
polyol transmembrane transporter activity	7 out of 10178 genes, 0.1%	7 out of 10178 genes, 0.1%	1
glycerol transmembrane transporter activity	3 out of 10178 genes, 0.0%	3 out of 10178 genes, 0.0%	1
amino acid transmembrane transporter activity	47 out of 10178 genes, 0.5%	47 out of 10178 genes, 0.5%	1
acidic amino acid transmembrane transporter activity	9 out of 10178 genes, 0.1%	9 out of 10178 genes, 0.1%	1
aromatic amino acid transmembrane transporter activity	3 out of 10178 genes, 0.0%	3 out of 10178 genes, 0.0%	1
basic amino acid transmembrane transporter activity	4 out of 10178 genes, 0.0%	4 out of 10178 genes, 0.0%	1
neutral amino acid transmembrane transporter activity	13 out of 10178 genes, 0.1%	13 out of 10178 genes, 0.1%	1
L-amino acid transmembrane transporter activity	13 out of 10178 genes, 0.1%	13 out of 10178 genes, 0.1%	1
peptide transporter activity	9 out of 10178 genes, 0.1%	9 out of 10178 genes, 0.1%	1
oligopeptide transporter activity	3 out of 10178 genes, 0.0%	3 out of 10178 genes, 0.0%	1
nucleobase transmembrane transporter activity	5 out of 10178 genes, 0.0%	5 out of 10178 genes, 0.0%	1
nucleotide transmembrane transporter activity	2 out of 10178 genes, 0.0%	2 out of 10178 genes, 0.0%	1
thiamine transmembrane transporter activity	2 out of 10178 genes, 0.0%	2 out of 10178 genes, 0.0%	1
drug transmembrane transporter activity	9 out of 10178 genes, 0.1%	9 out of 10178 genes, 0.1%	1
fatty acid transporter activity	6 out of 10178 genes, 0.1%	6 out of 10178 genes, 0.1%	1
sterol transporter activity	10 out of 10178 genes, 0.1%	10 out of 10178 genes, 0.1%	1
hydrogen ion channel activity	2 out of 10178 genes, 0.0%	2 out of 10178 genes, 0.0%	1
channel activity	276 out of 10178 genes, 2.7%	276 out of 10178 genes, 2.7%	1
calcium-activated potassium channel activity	4 out of 10178 genes, 0.0%	4 out of 10178 genes, 0.0%	1
outward rectifier potassium channel activity	3 out of 10178 genes, 0.0%	3 out of 10178 genes, 0.0%	1
ligand-gated ion channel activity	70 out of 10178 genes, 0.7%	70 out of 10178 genes, 0.7%	1
calcium-release channel activity	4 out of 10178 genes, 0.0%	4 out of 10178 genes, 0.0%	1
secondary active transmembrane transporter activity	137 out of 10178 genes, 1.3%	137 out of 10178 genes, 1.3%	1
symporter activity	43 out of 10178 genes, 0.4%	43 out of 10178 genes, 0.4%	1
solute:cation symporter activity	43 out of 10178 genes, 0.4%	43 out of 10178 genes, 0.4%	1
solute:hydrogen symporter activity	2 out of 10178 genes, 0.0%	2 out of 10178 genes, 0.0%	1
anion:cation symporter activity	8 out of 10178 genes, 0.1%	8 out of 10178 genes, 0.1%	1
antiporter activity	17 out of 10178 genes, 0.2%	17 out of 10178 genes, 0.2%	1
solute:cation antiporter activity	5 out of 10178 genes, 0.0%	5 out of 10178 genes, 0.0%	1
solute:hydrogen antiporter activity	4 out of 10178 genes, 0.0%	4 out of 10178 genes, 0.0%	1
anion:anion antiporter activity	11 out of 10178 genes, 0.1%	11 out of 10178 genes, 0.1%	1
secondary active oligopeptide transmembrane transporter activity	2 out of 10178 genes, 0.0%	2 out of 10178 genes, 0.0%	1
solute:sodium symporter activity	26 out of 10178 genes, 0.3%	26 out of 10178 genes, 0.3%	1
cation:chloride symporter activity	4 out of 10178 genes, 0.0%	4 out of 10178 genes, 0.0%	1
primary active transmembrane transporter activity	75 out of 10178 genes, 0.7%	75 out of 10178 genes, 0.7%	1
P-P-bond-hydrolysis-driven transmembrane transporter activity	75 out of 10178 genes, 0.7%	75 out of 10178 genes, 0.7%	1
peptide-transporting ATPase activity	5 out of 10178 genes, 0.0%	5 out of 10178 genes, 0.0%	1
acetylcholine receptor activity	4 out of 10178 genes, 0.0%	4 out of 10178 genes, 0.0%	1
cation:cation antiporter activity	4 out of 10178 genes, 0.0%	4 out of 10178 genes, 0.0%	1
tubulin binding	91 out of 10178 genes, 0.9%	91 out of 10178 genes, 0.9%	1
fatty acid ligase activity	10 out of 10178 genes, 0.1%	10 out of 10178 genes, 0.1%	1
ATPase activity, coupled to transmembrane movement of ions, phosphorylative mechanism	20 out of 10178 genes, 0.2%	20 out of 10178 genes, 0.2%	1
alcohol transmembrane transporter activity	8 out of 10178 genes, 0.1%	8 out of 10178 genes, 0.1%	1
mannosidase activity	11 out of 10178 genes, 0.1%	11 out of 10178 genes, 0.1%	1
mannosyl-oligosaccharide mannosidase activity	7 out of 10178 genes, 0.1%	7 out of 10178 genes, 0.1%	1
galactosidase activity	5 out of 10178 genes, 0.0%	5 out of 10178 genes, 0.0%	1
glucosidase activity	6 out of 10178 genes, 0.1%	6 out of 10178 genes, 0.1%	1
fucosidase activity	2 out of 10178 genes, 0.0%	2 out of 10178 genes, 0.0%	1
hexosaminidase activity	12 out of 10178 genes, 0.1%	12 out of 10178 genes, 0.1%	1
nucleobase-containing compound transmembrane transporter activity	16 out of 10178 genes, 0.2%	16 out of 10178 genes, 0.2%	1
AMP binding	11 out of 10178 genes, 0.1%	11 out of 10178 genes, 0.1%	1
antioxidant activity	38 out of 10178 genes, 0.4%	38 out of 10178 genes, 0.4%	1
ammonia ligase activity	2 out of 10178 genes, 0.0%	2 out of 10178 genes, 0.0%	1
acyl-CoA desaturase activity	2 out of 10178 genes, 0.0%	2 out of 10178 genes, 0.0%	1
steroid dehydrogenase activity	22 out of 10178 genes, 0.2%	22 out of 10178 genes, 0.2%	1
channel regulator activity	63 out of 10178 genes, 0.6%	63 out of 10178 genes, 0.6%	1
channel inhibitor activity	11 out of 10178 genes, 0.1%	11 out of 10178 genes, 0.1%	1
arginine N-methyltransferase activity	7 out of 10178 genes, 0.1%	7 out of 10178 genes, 0.1%	1
protein-arginine N-methyltransferase activity	7 out of 10178 genes, 0.1%	7 out of 10178 genes, 0.1%	1
lysine N-methyltransferase activity	25 out of 10178 genes, 0.2%	25 out of 10178 genes, 0.2%	1
protein-lysine N-methyltransferase activity	25 out of 10178 genes, 0.2%	25 out of 10178 genes, 0.2%	1
CoA hydrolase activity	7 out of 10178 genes, 0.1%	7 out of 10178 genes, 0.1%	1
lipase activity	54 out of 10178 genes, 0.5%	54 out of 10178 genes, 0.5%	1
kinase activity	556 out of 10178 genes, 5.5%	556 out of 10178 genes, 5.5%	1
phosphatidylinositol phosphate kinase activity	8 out of 10178 genes, 0.1%	8 out of 10178 genes, 0.1%	1
inositol bisphosphate phosphatase activity	2 out of 10178 genes, 0.0%	2 out of 10178 genes, 0.0%	1
CoA-ligase activity	8 out of 10178 genes, 0.1%	8 out of 10178 genes, 0.1%	1
carnitine O-acyltransferase activity	4 out of 10178 genes, 0.0%	4 out of 10178 genes, 0.0%	1
acetyltransferase activity	56 out of 10178 genes, 0.6%	56 out of 10178 genes, 0.6%	1
C-acyltransferase activity	13 out of 10178 genes, 0.1%	13 out of 10178 genes, 0.1%	1
palmitoyltransferase activity	6 out of 10178 genes, 0.1%	6 out of 10178 genes, 0.1%	1
N-acyltransferase activity	52 out of 10178 genes, 0.5%	52 out of 10178 genes, 0.5%	1
acylglycerol O-acyltransferase activity	13 out of 10178 genes, 0.1%	13 out of 10178 genes, 0.1%	1
O-acetyltransferase activity	3 out of 10178 genes, 0.0%	3 out of 10178 genes, 0.0%	1
S-acyltransferase activity	2 out of 10178 genes, 0.0%	2 out of 10178 genes, 0.0%	1
CoA carboxylase activity	5 out of 10178 genes, 0.0%	5 out of 10178 genes, 0.0%	1
tRNA (guanine) methyltransferase activity	3 out of 10178 genes, 0.0%	3 out of 10178 genes, 0.0%	1
C-acetyltransferase activity	4 out of 10178 genes, 0.0%	4 out of 10178 genes, 0.0%	1
C-palmitoyltransferase activity	4 out of 10178 genes, 0.0%	4 out of 10178 genes, 0.0%	1
pyrophosphatase activity	585 out of 10178 genes, 5.7%	585 out of 10178 genes, 5.7%	1
oxidoreductase activity	515 out of 10178 genes, 5.1%	515 out of 10178 genes, 5.1%	1
protein-hormone receptor activity	4 out of 10178 genes, 0.0%	4 out of 10178 genes, 0.0%	1
nucleotide receptor activity	9 out of 10178 genes, 0.1%	9 out of 10178 genes, 0.1%	1
peptidase activator activity	13 out of 10178 genes, 0.1%	13 out of 10178 genes, 0.1%	1
apoptotic protease activator activity	11 out of 10178 genes, 0.1%	11 out of 10178 genes, 0.1%	1
metallochaperone activity	2 out of 10178 genes, 0.0%	2 out of 10178 genes, 0.0%	1
copper chaperone activity	2 out of 10178 genes, 0.0%	2 out of 10178 genes, 0.0%	1
cyclin-dependent protein kinase regulator activity	9 out of 10178 genes, 0.1%	9 out of 10178 genes, 0.1%	1
amino acid binding	38 out of 10178 genes, 0.4%	38 out of 10178 genes, 0.4%	1
oxidoreductase activity, acting on CH-OH group of donors	110 out of 10178 genes, 1.1%	110 out of 10178 genes, 1.1%	1
malate dehydrogenase activity	5 out of 10178 genes, 0.0%	5 out of 10178 genes, 0.0%	1
oxidoreductase activity, acting on the CH-OH group of donors, NAD or NADP as acceptor	86 out of 10178 genes, 0.8%	86 out of 10178 genes, 0.8%	1
oxidoreductase activity, acting on the aldehyde or oxo group of donors, NAD or NADP as acceptor	19 out of 10178 genes, 0.2%	19 out of 10178 genes, 0.2%	1
oxidoreductase activity, acting on the aldehyde or oxo group of donors, oxygen as acceptor	2 out of 10178 genes, 0.0%	2 out of 10178 genes, 0.0%	1
oxidoreductase activity, acting on the aldehyde or oxo group of donors, disulfide as acceptor	5 out of 10178 genes, 0.0%	5 out of 10178 genes, 0.0%	1
oxidoreductase activity, acting on the CH-CH group of donors	46 out of 10178 genes, 0.5%	46 out of 10178 genes, 0.5%	1
oxidoreductase activity, acting on the CH-CH group of donors, NAD or NADP as acceptor	15 out of 10178 genes, 0.1%	15 out of 10178 genes, 0.1%	1
oxidoreductase activity, acting on the CH-CH group of donors, oxygen as acceptor	7 out of 10178 genes, 0.1%	7 out of 10178 genes, 0.1%	1
oxidoreductase activity, acting on the CH-CH group of donors, quinone or related compound as acceptor	2 out of 10178 genes, 0.0%	2 out of 10178 genes, 0.0%	1
oxidoreductase activity, acting on the CH-NH2 group of donors	16 out of 10178 genes, 0.2%	16 out of 10178 genes, 0.2%	1
oxidoreductase activity, acting on the CH-NH2 group of donors, oxygen as acceptor	12 out of 10178 genes, 0.1%	12 out of 10178 genes, 0.1%	1
oxidoreductase activity, acting on the CH-NH group of donors	25 out of 10178 genes, 0.2%	25 out of 10178 genes, 0.2%	1
oxidoreductase activity, acting on the CH-NH group of donors, NAD or NADP as acceptor	15 out of 10178 genes, 0.1%	15 out of 10178 genes, 0.1%	1
oxidoreductase activity, acting on the CH-NH group of donors, oxygen as acceptor	3 out of 10178 genes, 0.0%	3 out of 10178 genes, 0.0%	1
oxidoreductase activity, acting on the CH-NH group of donors, quinone or similar compound as acceptor	3 out of 10178 genes, 0.0%	3 out of 10178 genes, 0.0%	1
oxidoreductase activity, acting on NADH or NADPH	66 out of 10178 genes, 0.6%	66 out of 10178 genes, 0.6%	1
oxidoreductase activity, acting on NADH or NADPH, NAD or NADP as acceptor	2 out of 10178 genes, 0.0%	2 out of 10178 genes, 0.0%	1
oxidoreductase activity, acting on NADH or NADPH, heme protein as acceptor	6 out of 10178 genes, 0.1%	6 out of 10178 genes, 0.1%	1
oxidoreductase activity, acting on NADH or NADPH, quinone or similar compound as acceptor	41 out of 10178 genes, 0.4%	41 out of 10178 genes, 0.4%	1
oxidoreductase activity, acting on NADH or NADPH, nitrogenous group as acceptor	2 out of 10178 genes, 0.0%	2 out of 10178 genes, 0.0%	1
oxidoreductase activity, acting on a sulfur group of donors	42 out of 10178 genes, 0.4%	42 out of 10178 genes, 0.4%	1
oxidoreductase activity, acting on a sulfur group of donors, NAD or NADP as acceptor	4 out of 10178 genes, 0.0%	4 out of 10178 genes, 0.0%	1
oxidoreductase activity, acting on a sulfur group of donors, oxygen as acceptor	4 out of 10178 genes, 0.0%	4 out of 10178 genes, 0.0%	1
oxidoreductase activity, acting on a sulfur group of donors, disulfide as acceptor	7 out of 10178 genes, 0.1%	7 out of 10178 genes, 0.1%	1
oxidoreductase activity, acting on peroxide as acceptor	20 out of 10178 genes, 0.2%	20 out of 10178 genes, 0.2%	1
oxidoreductase activity, acting on single donors with incorporation of molecular oxygen	54 out of 10178 genes, 0.5%	54 out of 10178 genes, 0.5%	1
oxidoreductase activity, acting on single donors with incorporation of molecular oxygen, incorporation of two atoms of oxygen	16 out of 10178 genes, 0.2%	16 out of 10178 genes, 0.2%	1
oxidoreductase activity, acting on paired donors, with incorporation or reduction of molecular oxygen	93 out of 10178 genes, 0.9%	93 out of 10178 genes, 0.9%	1
oxidoreductase activity, acting on paired donors, with incorporation or reduction of molecular oxygen, 2-oxoglutarate as one donor, and incorporation of one atom each of oxygen into both donors	24 out of 10178 genes, 0.2%	24 out of 10178 genes, 0.2%	1
oxidoreductase activity, acting on paired donors, with incorporation or reduction of molecular oxygen, NADH or NADPH as one donor, and incorporation of one atom of oxygen	24 out of 10178 genes, 0.2%	24 out of 10178 genes, 0.2%	1
oxidoreductase activity, acting on paired donors, with incorporation or reduction of molecular oxygen, reduced flavin or flavoprotein as one donor, and incorporation of one atom of oxygen	19 out of 10178 genes, 0.2%	19 out of 10178 genes, 0.2%	1
oxidoreductase activity, acting on paired donors, with incorporation or reduction of molecular oxygen, reduced iron-sulfur protein as one donor, and incorporation of one atom of oxygen	4 out of 10178 genes, 0.0%	4 out of 10178 genes, 0.0%	1
oxidoreductase activity, acting on paired donors, with incorporation or reduction of molecular oxygen, reduced pteridine as one donor, and incorporation of one atom of oxygen	4 out of 10178 genes, 0.0%	4 out of 10178 genes, 0.0%	1
oxidoreductase activity, acting on paired donors, with incorporation or reduction of molecular oxygen, reduced ascorbate as one donor, and incorporation of one atom of oxygen	2 out of 10178 genes, 0.0%	2 out of 10178 genes, 0.0%	1
oxidoreductase activity, acting on paired donors, with oxidation of a pair of donors resulting in the reduction of molecular oxygen to two molecules of water	3 out of 10178 genes, 0.0%	3 out of 10178 genes, 0.0%	1
oxidoreductase activity, oxidizing metal ions	9 out of 10178 genes, 0.1%	9 out of 10178 genes, 0.1%	1
oxidoreductase activity, oxidizing metal ions, NAD or NADP as acceptor	4 out of 10178 genes, 0.0%	4 out of 10178 genes, 0.0%	1
oxidoreductase activity, oxidizing metal ions, oxygen as acceptor	4 out of 10178 genes, 0.0%	4 out of 10178 genes, 0.0%	1
oxidoreductase activity, acting on CH or CH2 groups	7 out of 10178 genes, 0.1%	7 out of 10178 genes, 0.1%	1
oxidoreductase activity, acting on CH or CH2 groups, NAD or NADP as acceptor	2 out of 10178 genes, 0.0%	2 out of 10178 genes, 0.0%	1
oxidoreductase activity, acting on CH or CH2 groups, disulfide as acceptor	3 out of 10178 genes, 0.0%	3 out of 10178 genes, 0.0%	1
transferase activity	1408 out of 10178 genes, 13.8%	1408 out of 10178 genes, 13.8%	1
transferase activity, transferring one-carbon groups	152 out of 10178 genes, 1.5%	152 out of 10178 genes, 1.5%	1
hydroxymethyl-, formyl- and related transferase activity	6 out of 10178 genes, 0.1%	6 out of 10178 genes, 0.1%	1
carboxyl- or carbamoyltransferase activity	2 out of 10178 genes, 0.0%	2 out of 10178 genes, 0.0%	1
transferase activity, transferring aldehyde or ketonic groups	5 out of 10178 genes, 0.0%	5 out of 10178 genes, 0.0%	1
transferase activity, transferring acyl groups	157 out of 10178 genes, 1.5%	157 out of 10178 genes, 1.5%	1
transferase activity, transferring acyl groups other than amino-acyl groups	150 out of 10178 genes, 1.5%	150 out of 10178 genes, 1.5%	1
succinyltransferase activity	3 out of 10178 genes, 0.0%	3 out of 10178 genes, 0.0%	1
N-succinyltransferase activity	2 out of 10178 genes, 0.0%	2 out of 10178 genes, 0.0%	1
transferase activity, transferring amino-acyl groups	12 out of 10178 genes, 0.1%	12 out of 10178 genes, 0.1%	1
transferase activity, transferring glycosyl groups	193 out of 10178 genes, 1.9%	193 out of 10178 genes, 1.9%	1
transferase activity, transferring hexosyl groups	129 out of 10178 genes, 1.3%	129 out of 10178 genes, 1.3%	1
transferase activity, transferring pentosyl groups	32 out of 10178 genes, 0.3%	32 out of 10178 genes, 0.3%	1
transferase activity, transferring alkyl or aryl (other than methyl) groups	44 out of 10178 genes, 0.4%	44 out of 10178 genes, 0.4%	1
transferase activity, transferring nitrogenous groups	25 out of 10178 genes, 0.2%	25 out of 10178 genes, 0.2%	1
transferase activity, transferring phosphorus-containing groups	759 out of 10178 genes, 7.5%	759 out of 10178 genes, 7.5%	1
phosphotransferase activity, alcohol group as acceptor	455 out of 10178 genes, 4.5%	455 out of 10178 genes, 4.5%	1
phosphotransferase activity, nitrogenous group as acceptor	11 out of 10178 genes, 0.1%	11 out of 10178 genes, 0.1%	1
phosphotransferase activity, phosphate group as acceptor	37 out of 10178 genes, 0.4%	37 out of 10178 genes, 0.4%	1
diphosphotransferase activity	6 out of 10178 genes, 0.1%	6 out of 10178 genes, 0.1%	1
nucleotidyltransferase activity	95 out of 10178 genes, 0.9%	95 out of 10178 genes, 0.9%	1
phosphotransferase activity, for other substituted phosphate groups	12 out of 10178 genes, 0.1%	12 out of 10178 genes, 0.1%	1
transferase activity, transferring sulfur-containing groups	53 out of 10178 genes, 0.5%	53 out of 10178 genes, 0.5%	1
sulfurtransferase activity	7 out of 10178 genes, 0.1%	7 out of 10178 genes, 0.1%	1
hydrolase activity	1663 out of 10178 genes, 16.3%	1663 out of 10178 genes, 16.3%	1
hydrolase activity, acting on ester bonds	542 out of 10178 genes, 5.3%	542 out of 10178 genes, 5.3%	1
thiolester hydrolase activity	55 out of 10178 genes, 0.5%	55 out of 10178 genes, 0.5%	1
phosphatase activity	197 out of 10178 genes, 1.9%	197 out of 10178 genes, 1.9%	1
exonuclease activity, active with either ribo- or deoxyribonucleic acids and producing 5'-phosphomonoesters	7 out of 10178 genes, 0.1%	7 out of 10178 genes, 0.1%	1
hydrolase activity, acting on glycosyl bonds	85 out of 10178 genes, 0.8%	85 out of 10178 genes, 0.8%	1
hydrolase activity, hydrolyzing N-glycosyl compounds	16 out of 10178 genes, 0.2%	16 out of 10178 genes, 0.2%	1
hydrolase activity, acting on ether bonds	9 out of 10178 genes, 0.1%	9 out of 10178 genes, 0.1%	1
trialkylsulfonium hydrolase activity	3 out of 10178 genes, 0.0%	3 out of 10178 genes, 0.0%	1
ether hydrolase activity	6 out of 10178 genes, 0.1%	6 out of 10178 genes, 0.1%	1
hydrolase activity, acting on carbon-nitrogen (but not peptide) bonds	80 out of 10178 genes, 0.8%	80 out of 10178 genes, 0.8%	1
hydrolase activity, acting on carbon-nitrogen (but not peptide) bonds, in linear amides	40 out of 10178 genes, 0.4%	40 out of 10178 genes, 0.4%	1
hydrolase activity, acting on carbon-nitrogen (but not peptide) bonds, in cyclic amides	6 out of 10178 genes, 0.1%	6 out of 10178 genes, 0.1%	1
hydrolase activity, acting on carbon-nitrogen (but not peptide) bonds, in linear amidines	8 out of 10178 genes, 0.1%	8 out of 10178 genes, 0.1%	1
hydrolase activity, acting on carbon-nitrogen (but not peptide) bonds, in cyclic amidines	15 out of 10178 genes, 0.1%	15 out of 10178 genes, 0.1%	1
hydrolase activity, acting on acid anhydrides	588 out of 10178 genes, 5.8%	588 out of 10178 genes, 5.8%	1
hydrolase activity, acting on acid anhydrides, in phosphorus-containing anhydrides	587 out of 10178 genes, 5.8%	587 out of 10178 genes, 5.8%	1
hydrolase activity, acting on acid anhydrides, catalyzing transmembrane movement of substances	65 out of 10178 genes, 0.6%	65 out of 10178 genes, 0.6%	1
hydrolase activity, acting on acid carbon-carbon bonds	2 out of 10178 genes, 0.0%	2 out of 10178 genes, 0.0%	1
hydrolase activity, acting on acid carbon-carbon bonds, in ketonic substances	2 out of 10178 genes, 0.0%	2 out of 10178 genes, 0.0%	1
lyase activity	123 out of 10178 genes, 1.2%	123 out of 10178 genes, 1.2%	1
carbon-carbon lyase activity	40 out of 10178 genes, 0.4%	40 out of 10178 genes, 0.4%	1
carboxy-lyase activity	22 out of 10178 genes, 0.2%	22 out of 10178 genes, 0.2%	1
aldehyde-lyase activity	8 out of 10178 genes, 0.1%	8 out of 10178 genes, 0.1%	1
oxo-acid-lyase activity	5 out of 10178 genes, 0.0%	5 out of 10178 genes, 0.0%	1
carbon-oxygen lyase activity	48 out of 10178 genes, 0.5%	48 out of 10178 genes, 0.5%	1
hydro-lyase activity	33 out of 10178 genes, 0.3%	33 out of 10178 genes, 0.3%	1
carbon-oxygen lyase activity, acting on phosphates	2 out of 10178 genes, 0.0%	2 out of 10178 genes, 0.0%	1
carbon-nitrogen lyase activity	9 out of 10178 genes, 0.1%	9 out of 10178 genes, 0.1%	1
ammonia-lyase activity	5 out of 10178 genes, 0.0%	5 out of 10178 genes, 0.0%	1
amidine-lyase activity	3 out of 10178 genes, 0.0%	3 out of 10178 genes, 0.0%	1
carbon-sulfur lyase activity	11 out of 10178 genes, 0.1%	11 out of 10178 genes, 0.1%	1
phosphorus-oxygen lyase activity	5 out of 10178 genes, 0.0%	5 out of 10178 genes, 0.0%	1
isomerase activity	107 out of 10178 genes, 1.1%	107 out of 10178 genes, 1.1%	1
racemase and epimerase activity	11 out of 10178 genes, 0.1%	11 out of 10178 genes, 0.1%	1
racemase and epimerase activity, acting on amino acids and derivatives	2 out of 10178 genes, 0.0%	2 out of 10178 genes, 0.0%	1
racemase and epimerase activity, acting on carbohydrates and derivatives	7 out of 10178 genes, 0.1%	7 out of 10178 genes, 0.1%	1
cis-trans isomerase activity	35 out of 10178 genes, 0.3%	35 out of 10178 genes, 0.3%	1
intramolecular oxidoreductase activity	35 out of 10178 genes, 0.3%	35 out of 10178 genes, 0.3%	1
intramolecular oxidoreductase activity, interconverting aldoses and ketoses	9 out of 10178 genes, 0.1%	9 out of 10178 genes, 0.1%	1
intramolecular oxidoreductase activity, interconverting keto- and enol-groups	9 out of 10178 genes, 0.1%	9 out of 10178 genes, 0.1%	1
intramolecular oxidoreductase activity, transposing C=C bonds	12 out of 10178 genes, 0.1%	12 out of 10178 genes, 0.1%	1
intramolecular transferase activity	21 out of 10178 genes, 0.2%	21 out of 10178 genes, 0.2%	1
intramolecular transferase activity, phosphotransferases	9 out of 10178 genes, 0.1%	9 out of 10178 genes, 0.1%	1
ligase activity	330 out of 10178 genes, 3.2%	330 out of 10178 genes, 3.2%	1
ligase activity, forming carbon-oxygen bonds	45 out of 10178 genes, 0.4%	45 out of 10178 genes, 0.4%	1
ligase activity, forming aminoacyl-tRNA and related compounds	45 out of 10178 genes, 0.4%	45 out of 10178 genes, 0.4%	1
ligase activity, forming carbon-sulfur bonds	21 out of 10178 genes, 0.2%	21 out of 10178 genes, 0.2%	1
acid-thiol ligase activity	8 out of 10178 genes, 0.1%	8 out of 10178 genes, 0.1%	1
ligase activity, forming carbon-nitrogen bonds	259 out of 10178 genes, 2.5%	259 out of 10178 genes, 2.5%	1
acid-ammonia (or amide) ligase activity	2 out of 10178 genes, 0.0%	2 out of 10178 genes, 0.0%	1
acid-amino acid ligase activity	224 out of 10178 genes, 2.2%	224 out of 10178 genes, 2.2%	1
cyclo-ligase activity	3 out of 10178 genes, 0.0%	3 out of 10178 genes, 0.0%	1
carbon-nitrogen ligase activity, with glutamine as amido-N-donor	5 out of 10178 genes, 0.0%	5 out of 10178 genes, 0.0%	1
ligase activity, forming carbon-carbon bonds	6 out of 10178 genes, 0.1%	6 out of 10178 genes, 0.1%	1
ligase activity, forming phosphoric ester bonds	4 out of 10178 genes, 0.0%	4 out of 10178 genes, 0.0%	1
ATPase activity	181 out of 10178 genes, 1.8%	181 out of 10178 genes, 1.8%	1
endodeoxyribonuclease activity, producing 5'-phosphomonoesters	5 out of 10178 genes, 0.0%	5 out of 10178 genes, 0.0%	1
endodeoxyribonuclease activity, producing 3'-phosphomonoesters	5 out of 10178 genes, 0.0%	5 out of 10178 genes, 0.0%	1
endoribonuclease activity, producing 5'-phosphomonoesters	9 out of 10178 genes, 0.1%	9 out of 10178 genes, 0.1%	1
endoribonuclease activity, producing 3'-phosphomonoesters	9 out of 10178 genes, 0.1%	9 out of 10178 genes, 0.1%	1
endonuclease activity, active with either ribo- or deoxyribonucleic acids and producing 5'-phosphomonoesters	13 out of 10178 genes, 0.1%	13 out of 10178 genes, 0.1%	1
endonuclease activity, active with either ribo- or deoxyribonucleic acids and producing 3'-phosphomonoesters	14 out of 10178 genes, 0.1%	14 out of 10178 genes, 0.1%	1
exodeoxyribonuclease activity, producing 5'-phosphomonoesters	5 out of 10178 genes, 0.0%	5 out of 10178 genes, 0.0%	1
exoribonuclease activity, producing 5'-phosphomonoesters	2 out of 10178 genes, 0.0%	2 out of 10178 genes, 0.0%	1
oxidoreductase activity, acting on the CH-OH group of donors, oxygen as acceptor	3 out of 10178 genes, 0.0%	3 out of 10178 genes, 0.0%	1
oxidoreductase activity, acting on the CH-OH group of donors, quinone or similar compound as acceptor	2 out of 10178 genes, 0.0%	2 out of 10178 genes, 0.0%	1
oxidoreductase activity, acting on the aldehyde or oxo group of donors	29 out of 10178 genes, 0.3%	29 out of 10178 genes, 0.3%	1
G-protein coupled acetylcholine receptor activity	4 out of 10178 genes, 0.0%	4 out of 10178 genes, 0.0%	1
SAP kinase activity	3 out of 10178 genes, 0.0%	3 out of 10178 genes, 0.0%	1
GABA receptor activity	17 out of 10178 genes, 0.2%	17 out of 10178 genes, 0.2%	1
retinal binding	3 out of 10178 genes, 0.0%	3 out of 10178 genes, 0.0%	1
alpha-sialidase activity	2 out of 10178 genes, 0.0%	2 out of 10178 genes, 0.0%	1
activin-activated receptor activity	6 out of 10178 genes, 0.1%	6 out of 10178 genes, 0.1%	1
Ras GTPase binding	43 out of 10178 genes, 0.4%	43 out of 10178 genes, 0.4%	1
myosin binding	10 out of 10178 genes, 0.1%	10 out of 10178 genes, 0.1%	1
peptide hormone binding	9 out of 10178 genes, 0.1%	9 out of 10178 genes, 0.1%	1
Rho GTPase binding	17 out of 10178 genes, 0.2%	17 out of 10178 genes, 0.2%	1
snRNA binding	6 out of 10178 genes, 0.1%	6 out of 10178 genes, 0.1%	1
purine nucleotide binding	1385 out of 10178 genes, 13.6%	1385 out of 10178 genes, 13.6%	1
nucleoside-diphosphatase activity	3 out of 10178 genes, 0.0%	3 out of 10178 genes, 0.0%	1
nucleoside-triphosphatase activity	527 out of 10178 genes, 5.2%	527 out of 10178 genes, 5.2%	1
fibroblast growth factor binding	4 out of 10178 genes, 0.0%	4 out of 10178 genes, 0.0%	1
NAD-dependent histone deacetylase activity	12 out of 10178 genes, 0.1%	12 out of 10178 genes, 0.1%	1
sodium:dicarboxylate symporter activity	2 out of 10178 genes, 0.0%	2 out of 10178 genes, 0.0%	1
CDP-alcohol phosphatidyltransferase activity	6 out of 10178 genes, 0.1%	6 out of 10178 genes, 0.1%	1
serine hydrolase activity	2 out of 10178 genes, 0.0%	2 out of 10178 genes, 0.0%	1
histone-lysine N-methyltransferase activity	13 out of 10178 genes, 0.1%	13 out of 10178 genes, 0.1%	1
guanyl nucleotide binding	326 out of 10178 genes, 3.2%	326 out of 10178 genes, 3.2%	1
GMP binding	11 out of 10178 genes, 0.1%	11 out of 10178 genes, 0.1%	1
pyrimidine nucleotide binding	4 out of 10178 genes, 0.0%	4 out of 10178 genes, 0.0%	1
DNA N-glycosylase activity	7 out of 10178 genes, 0.1%	7 out of 10178 genes, 0.1%	1
deoxynucleoside kinase activity	3 out of 10178 genes, 0.0%	3 out of 10178 genes, 0.0%	1
ADP-sugar diphosphatase activity	2 out of 10178 genes, 0.0%	2 out of 10178 genes, 0.0%	1
transmembrane receptor protein kinase activity	47 out of 10178 genes, 0.5%	47 out of 10178 genes, 0.5%	1
carbohydrate kinase activity	10 out of 10178 genes, 0.1%	10 out of 10178 genes, 0.1%	1
nucleotide kinase activity	3 out of 10178 genes, 0.0%	3 out of 10178 genes, 0.0%	1
carbohydrate phosphatase activity	11 out of 10178 genes, 0.1%	11 out of 10178 genes, 0.1%	1
nucleotide phosphatase activity	3 out of 10178 genes, 0.0%	3 out of 10178 genes, 0.0%	1
nucleobase-containing compound kinase activity	15 out of 10178 genes, 0.1%	15 out of 10178 genes, 0.1%	1
nucleoside kinase activity	7 out of 10178 genes, 0.1%	7 out of 10178 genes, 0.1%	1
kinase regulator activity	86 out of 10178 genes, 0.8%	86 out of 10178 genes, 0.8%	1
phosphatase regulator activity	35 out of 10178 genes, 0.3%	35 out of 10178 genes, 0.3%	1
kinase activator activity	11 out of 10178 genes, 0.1%	11 out of 10178 genes, 0.1%	1
kinase inhibitor activity	12 out of 10178 genes, 0.1%	12 out of 10178 genes, 0.1%	1
phosphatase activator activity	2 out of 10178 genes, 0.0%	2 out of 10178 genes, 0.0%	1
phosphatase inhibitor activity	15 out of 10178 genes, 0.1%	15 out of 10178 genes, 0.1%	1
deacetylase activity	14 out of 10178 genes, 0.1%	14 out of 10178 genes, 0.1%	1
cyclohydrolase activity	4 out of 10178 genes, 0.0%	4 out of 10178 genes, 0.0%	1
immunoglobulin receptor activity	3 out of 10178 genes, 0.0%	3 out of 10178 genes, 0.0%	1
small conjugating protein-specific protease activity	32 out of 10178 genes, 0.3%	32 out of 10178 genes, 0.3%	1
small conjugating protein ligase activity	207 out of 10178 genes, 2.0%	207 out of 10178 genes, 2.0%	1
procollagen-proline dioxygenase activity	7 out of 10178 genes, 0.1%	7 out of 10178 genes, 0.1%	1
cation-transporting ATPase activity	25 out of 10178 genes, 0.2%	25 out of 10178 genes, 0.2%	1
growth factor binding	59 out of 10178 genes, 0.6%	59 out of 10178 genes, 0.6%	1
isoprenoid binding	20 out of 10178 genes, 0.2%	20 out of 10178 genes, 0.2%	1
vitamin binding	45 out of 10178 genes, 0.4%	45 out of 10178 genes, 0.4%	1
rRNA binding	5 out of 10178 genes, 0.0%	5 out of 10178 genes, 0.0%	1
immunoglobulin binding	7 out of 10178 genes, 0.1%	7 out of 10178 genes, 0.1%	1
protein kinase regulator activity	77 out of 10178 genes, 0.8%	77 out of 10178 genes, 0.8%	1
protein phosphatase regulator activity	25 out of 10178 genes, 0.2%	25 out of 10178 genes, 0.2%	1
enzyme binding	498 out of 10178 genes, 4.9%	498 out of 10178 genes, 4.9%	1
kinase binding	203 out of 10178 genes, 2.0%	203 out of 10178 genes, 2.0%	1
protein kinase binding	67 out of 10178 genes, 0.7%	67 out of 10178 genes, 0.7%	1
phosphatase binding	41 out of 10178 genes, 0.4%	41 out of 10178 genes, 0.4%	1
protein phosphatase binding	19 out of 10178 genes, 0.2%	19 out of 10178 genes, 0.2%	1
protein domain specific binding	257 out of 10178 genes, 2.5%	257 out of 10178 genes, 2.5%	1
syntaxin binding	17 out of 10178 genes, 0.2%	17 out of 10178 genes, 0.2%	1
cytokine binding	7 out of 10178 genes, 0.1%	7 out of 10178 genes, 0.1%	1
interleukin-12 binding	2 out of 10178 genes, 0.0%	2 out of 10178 genes, 0.0%	1
passive transmembrane transporter activity	278 out of 10178 genes, 2.7%	278 out of 10178 genes, 2.7%	1
active transmembrane transporter activity	244 out of 10178 genes, 2.4%	244 out of 10178 genes, 2.4%	1
wide pore channel activity	18 out of 10178 genes, 0.2%	18 out of 10178 genes, 0.2%	1
voltage-gated channel activity	41 out of 10178 genes, 0.4%	41 out of 10178 genes, 0.4%	1
ligand-gated channel activity	70 out of 10178 genes, 0.7%	70 out of 10178 genes, 0.7%	1
gated channel activity	111 out of 10178 genes, 1.1%	111 out of 10178 genes, 1.1%	1
substrate-specific channel activity	262 out of 10178 genes, 2.6%	262 out of 10178 genes, 2.6%	1
ion gated channel activity	4 out of 10178 genes, 0.0%	4 out of 10178 genes, 0.0%	1
voltage-gated cation channel activity	33 out of 10178 genes, 0.3%	33 out of 10178 genes, 0.3%	1
transmembrane transporter activity	669 out of 10178 genes, 6.6%	669 out of 10178 genes, 6.6%	1
macromolecule transmembrane transporter activity	11 out of 10178 genes, 0.1%	11 out of 10178 genes, 0.1%	1
inorganic cation transmembrane transporter activity	230 out of 10178 genes, 2.3%	230 out of 10178 genes, 2.3%	1
substrate-specific transmembrane transporter activity	613 out of 10178 genes, 6.0%	613 out of 10178 genes, 6.0%	1
substrate-specific transporter activity	740 out of 10178 genes, 7.3%	740 out of 10178 genes, 7.3%	1
extracellular matrix structural constituent conferring compression resistance	3 out of 10178 genes, 0.0%	3 out of 10178 genes, 0.0%	1
low-density lipoprotein particle binding	10 out of 10178 genes, 0.1%	10 out of 10178 genes, 0.1%	1
lipoprotein particle receptor activity	3 out of 10178 genes, 0.0%	3 out of 10178 genes, 0.0%	1
enzyme regulator activity	650 out of 10178 genes, 6.4%	650 out of 10178 genes, 6.4%	1
carbohydrate binding	237 out of 10178 genes, 2.3%	237 out of 10178 genes, 2.3%	1
polysaccharide binding	114 out of 10178 genes, 1.1%	114 out of 10178 genes, 1.1%	1
guanylate cyclase regulator activity	3 out of 10178 genes, 0.0%	3 out of 10178 genes, 0.0%	1
guanylate cyclase activator activity	3 out of 10178 genes, 0.0%	3 out of 10178 genes, 0.0%	1
LRR domain binding	3 out of 10178 genes, 0.0%	3 out of 10178 genes, 0.0%	1
clathrin binding	2 out of 10178 genes, 0.0%	2 out of 10178 genes, 0.0%	1
protein serine/threonine kinase inhibitor activity	7 out of 10178 genes, 0.1%	7 out of 10178 genes, 0.1%	1
protein kinase activator activity	11 out of 10178 genes, 0.1%	11 out of 10178 genes, 0.1%	1
protein tyrosine kinase activator activity	3 out of 10178 genes, 0.0%	3 out of 10178 genes, 0.0%	1
translation repressor activity	6 out of 10178 genes, 0.1%	6 out of 10178 genes, 0.1%	1
peptidase inhibitor activity	109 out of 10178 genes, 1.1%	109 out of 10178 genes, 1.1%	1
receptor regulator activity	8 out of 10178 genes, 0.1%	8 out of 10178 genes, 0.1%	1
receptor activator activity	4 out of 10178 genes, 0.0%	4 out of 10178 genes, 0.0%	1
receptor inhibitor activity	2 out of 10178 genes, 0.0%	2 out of 10178 genes, 0.0%	1
adenyl nucleotide binding	1098 out of 10178 genes, 10.8%	1098 out of 10178 genes, 10.8%	1
neurotransmitter receptor activity	36 out of 10178 genes, 0.4%	36 out of 10178 genes, 0.4%	1
arsenate reductase activity	2 out of 10178 genes, 0.0%	2 out of 10178 genes, 0.0%	1
protein binding, bridging	53 out of 10178 genes, 0.5%	53 out of 10178 genes, 0.5%	1
GTPase regulator activity	212 out of 10178 genes, 2.1%	212 out of 10178 genes, 2.1%	1
mismatched DNA binding	6 out of 10178 genes, 0.1%	6 out of 10178 genes, 0.1%	1
heat shock protein binding	18 out of 10178 genes, 0.2%	18 out of 10178 genes, 0.2%	1
alpha-(1,2)-fucosyltransferase activity	4 out of 10178 genes, 0.0%	4 out of 10178 genes, 0.0%	1
small GTPase binding	53 out of 10178 genes, 0.5%	53 out of 10178 genes, 0.5%	1
translation initiation factor binding	7 out of 10178 genes, 0.1%	7 out of 10178 genes, 0.1%	1
carboxylic acid binding	83 out of 10178 genes, 0.8%	83 out of 10178 genes, 0.8%	1
alkali metal ion binding	7 out of 10178 genes, 0.1%	7 out of 10178 genes, 0.1%	1
chromatin DNA binding	2 out of 10178 genes, 0.0%	2 out of 10178 genes, 0.0%	1
peptidyl-proline dioxygenase activity	7 out of 10178 genes, 0.1%	7 out of 10178 genes, 0.1%	1
polyubiquitin binding	4 out of 10178 genes, 0.0%	4 out of 10178 genes, 0.0%	1
opioid receptor binding	2 out of 10178 genes, 0.0%	2 out of 10178 genes, 0.0%	1
adenosine receptor binding	3 out of 10178 genes, 0.0%	3 out of 10178 genes, 0.0%	1
adrenergic receptor binding	6 out of 10178 genes, 0.1%	6 out of 10178 genes, 0.1%	1
angiotensin receptor binding	4 out of 10178 genes, 0.0%	4 out of 10178 genes, 0.0%	1
bombesin receptor binding	4 out of 10178 genes, 0.0%	4 out of 10178 genes, 0.0%	1
endothelial differentiation G-protein coupled receptor binding	2 out of 10178 genes, 0.0%	2 out of 10178 genes, 0.0%	1
melanocortin receptor binding	4 out of 10178 genes, 0.0%	4 out of 10178 genes, 0.0%	1
myosin heavy chain binding	3 out of 10178 genes, 0.0%	3 out of 10178 genes, 0.0%	1
DNA insertion or deletion binding	5 out of 10178 genes, 0.0%	5 out of 10178 genes, 0.0%	1
single base insertion or deletion binding	3 out of 10178 genes, 0.0%	3 out of 10178 genes, 0.0%	1
dinucleotide insertion or deletion binding	2 out of 10178 genes, 0.0%	2 out of 10178 genes, 0.0%	1
small conjugating protein binding	42 out of 10178 genes, 0.4%	42 out of 10178 genes, 0.4%	1
oxidized DNA binding	3 out of 10178 genes, 0.0%	3 out of 10178 genes, 0.0%	1
protein complex binding	57 out of 10178 genes, 0.6%	57 out of 10178 genes, 0.6%	1
mismatch repair complex binding	7 out of 10178 genes, 0.1%	7 out of 10178 genes, 0.1%	1
demethylase activity	3 out of 10178 genes, 0.0%	3 out of 10178 genes, 0.0%	1
histone demethylase activity	3 out of 10178 genes, 0.0%	3 out of 10178 genes, 0.0%	1
deoxyribonucleotide binding	3 out of 10178 genes, 0.0%	3 out of 10178 genes, 0.0%	1
ribonucleotide binding	1377 out of 10178 genes, 13.5%	1377 out of 10178 genes, 13.5%	1
purine deoxyribonucleotide binding	3 out of 10178 genes, 0.0%	3 out of 10178 genes, 0.0%	1
purine ribonucleotide binding	1377 out of 10178 genes, 13.5%	1377 out of 10178 genes, 13.5%	1
pyrimidine ribonucleotide binding	2 out of 10178 genes, 0.0%	2 out of 10178 genes, 0.0%	1
adenyl deoxyribonucleotide binding	3 out of 10178 genes, 0.0%	3 out of 10178 genes, 0.0%	1
adenyl ribonucleotide binding	1091 out of 10178 genes, 10.7%	1091 out of 10178 genes, 10.7%	1
guanyl ribonucleotide binding	326 out of 10178 genes, 3.2%	326 out of 10178 genes, 3.2%	1
tumor necrosis factor receptor superfamily binding	26 out of 10178 genes, 0.3%	26 out of 10178 genes, 0.3%	1
sterol binding	19 out of 10178 genes, 0.2%	19 out of 10178 genes, 0.2%	1
protein complex scaffold	12 out of 10178 genes, 0.1%	12 out of 10178 genes, 0.1%	1
monocarboxylic acid binding	24 out of 10178 genes, 0.2%	24 out of 10178 genes, 0.2%	1
protein deacetylase activity	14 out of 10178 genes, 0.1%	14 out of 10178 genes, 0.1%	1
receptor serine/threonine kinase binding	6 out of 10178 genes, 0.1%	6 out of 10178 genes, 0.1%	1
steroid dehydrogenase activity, acting on the CH-OH group of donors, NAD or NADP as acceptor	18 out of 10178 genes, 0.2%	18 out of 10178 genes, 0.2%	1
steroid dehydrogenase activity, acting on the CH-CH group of donors	4 out of 10178 genes, 0.0%	4 out of 10178 genes, 0.0%	1
DNA polymerase activity	26 out of 10178 genes, 0.3%	26 out of 10178 genes, 0.3%	1
RNA polymerase activity	38 out of 10178 genes, 0.4%	38 out of 10178 genes, 0.4%	1
apolipoprotein binding	3 out of 10178 genes, 0.0%	3 out of 10178 genes, 0.0%	1
peptide N-acetyltransferase activity	5 out of 10178 genes, 0.0%	5 out of 10178 genes, 0.0%	1
bisphosphoglycerate phosphatase activity	4 out of 10178 genes, 0.0%	4 out of 10178 genes, 0.0%	1
chondroitin sulfotransferase activity	5 out of 10178 genes, 0.0%	5 out of 10178 genes, 0.0%	1
heparan sulfate sulfotransferase activity	9 out of 10178 genes, 0.1%	9 out of 10178 genes, 0.1%	1
phosphatidylinositol bisphosphate phosphatase activity	5 out of 10178 genes, 0.0%	5 out of 10178 genes, 0.0%	1
phosphatidylinositol trisphosphate phosphatase activity	2 out of 10178 genes, 0.0%	2 out of 10178 genes, 0.0%	1
inhibin binding	3 out of 10178 genes, 0.0%	3 out of 10178 genes, 0.0%	1
NAD-dependent protein deacetylase activity	12 out of 10178 genes, 0.1%	12 out of 10178 genes, 0.1%	1
phosphatidylinositol 3-kinase activity	11 out of 10178 genes, 0.1%	11 out of 10178 genes, 0.1%	1
phosphatidylinositol 3-kinase regulator activity	3 out of 10178 genes, 0.0%	3 out of 10178 genes, 0.0%	1
phosphatidylinositol binding	51 out of 10178 genes, 0.5%	51 out of 10178 genes, 0.5%	1
histone kinase activity	3 out of 10178 genes, 0.0%	3 out of 10178 genes, 0.0%	1
histone threonine kinase activity	3 out of 10178 genes, 0.0%	3 out of 10178 genes, 0.0%	1
UDP-galactosyltransferase activity	17 out of 10178 genes, 0.2%	17 out of 10178 genes, 0.2%	1
UDP-glucosyltransferase activity	8 out of 10178 genes, 0.1%	8 out of 10178 genes, 0.1%	1
glutamate receptor binding	13 out of 10178 genes, 0.1%	13 out of 10178 genes, 0.1%	1
nuclear hormone receptor binding	58 out of 10178 genes, 0.6%	58 out of 10178 genes, 0.6%	1
steroid hormone receptor binding	47 out of 10178 genes, 0.5%	47 out of 10178 genes, 0.5%	1
purinergic receptor activity	2 out of 10178 genes, 0.0%	2 out of 10178 genes, 0.0%	1
oligopeptide transmembrane transporter activity	2 out of 10178 genes, 0.0%	2 out of 10178 genes, 0.0%	1
small molecule binding	1552 out of 10178 genes, 15.2%	1552 out of 10178 genes, 15.2%	1
signaling receptor activity	532 out of 10178 genes, 5.2%	532 out of 10178 genes, 5.2%	1
cargo receptor activity	3 out of 10178 genes, 0.0%	3 out of 10178 genes, 0.0%	1
histone methyltransferase activity	16 out of 10178 genes, 0.2%	16 out of 10178 genes, 0.2%	1
neurotransmitter binding	10 out of 10178 genes, 0.1%	10 out of 10178 genes, 0.1%	1
peptide binding	53 out of 10178 genes, 0.5%	53 out of 10178 genes, 0.5%	1
MHC protein binding	15 out of 10178 genes, 0.1%	15 out of 10178 genes, 0.1%	1
chemokine receptor binding	8 out of 10178 genes, 0.1%	8 out of 10178 genes, 0.1%	1
histone binding	25 out of 10178 genes, 0.2%	25 out of 10178 genes, 0.2%	1
hormone binding	12 out of 10178 genes, 0.1%	12 out of 10178 genes, 0.1%	1
phosphoric ester hydrolase activity	263 out of 10178 genes, 2.6%	263 out of 10178 genes, 2.6%	1
ATPase activity, coupled	173 out of 10178 genes, 1.7%	173 out of 10178 genes, 1.7%	1
ATPase activity, coupled to transmembrane movement of ions	54 out of 10178 genes, 0.5%	54 out of 10178 genes, 0.5%	1
ATPase activity, coupled to transmembrane movement of substances	65 out of 10178 genes, 0.6%	65 out of 10178 genes, 0.6%	1
identical protein binding	387 out of 10178 genes, 3.8%	387 out of 10178 genes, 3.8%	1
actinin binding	4 out of 10178 genes, 0.0%	4 out of 10178 genes, 0.0%	1
amide transmembrane transporter activity	2 out of 10178 genes, 0.0%	2 out of 10178 genes, 0.0%	1
antibiotic transporter activity	4 out of 10178 genes, 0.0%	4 out of 10178 genes, 0.0%	1
retinoic acid receptor binding	10 out of 10178 genes, 0.1%	10 out of 10178 genes, 0.1%	1
ribonucleoprotein complex binding	33 out of 10178 genes, 0.3%	33 out of 10178 genes, 0.3%	1
neurotrophin binding	3 out of 10178 genes, 0.0%	3 out of 10178 genes, 0.0%	1
ubiquitin binding	17 out of 10178 genes, 0.2%	17 out of 10178 genes, 0.2%	1
ion binding	2528 out of 10178 genes, 24.8%	2528 out of 10178 genes, 24.8%	1
anion binding	18 out of 10178 genes, 0.2%	18 out of 10178 genes, 0.2%	1
cation binding	2490 out of 10178 genes, 24.5%	2490 out of 10178 genes, 24.5%	1
amine binding	13 out of 10178 genes, 0.1%	13 out of 10178 genes, 0.1%	1
alcohol binding	5 out of 10178 genes, 0.0%	5 out of 10178 genes, 0.0%	1
laminin binding	5 out of 10178 genes, 0.0%	5 out of 10178 genes, 0.0%	1
proteoglycan binding	8 out of 10178 genes, 0.1%	8 out of 10178 genes, 0.1%	1
bHLH transcription factor binding	2 out of 10178 genes, 0.0%	2 out of 10178 genes, 0.0%	1
MRF binding	2 out of 10178 genes, 0.0%	2 out of 10178 genes, 0.0%	1
ATPase activity, coupled to movement of substances	65 out of 10178 genes, 0.6%	65 out of 10178 genes, 0.6%	1
cell surface binding	28 out of 10178 genes, 0.3%	28 out of 10178 genes, 0.3%	1
sequence-specific DNA binding	161 out of 10178 genes, 1.6%	161 out of 10178 genes, 1.6%	1
structure-specific DNA binding	142 out of 10178 genes, 1.4%	142 out of 10178 genes, 1.4%	1
cyclic nucleotide-gated ion channel activity	2 out of 10178 genes, 0.0%	2 out of 10178 genes, 0.0%	1
transcription regulatory region DNA binding	10 out of 10178 genes, 0.1%	10 out of 10178 genes, 0.1%	1
bioactive lipid receptor activity	8 out of 10178 genes, 0.1%	8 out of 10178 genes, 0.1%	1
translation regulator activity	18 out of 10178 genes, 0.2%	18 out of 10178 genes, 0.2%	1
CXCR chemokine receptor binding	2 out of 10178 genes, 0.0%	2 out of 10178 genes, 0.0%	1
protein phosphorylated amino acid binding	12 out of 10178 genes, 0.1%	12 out of 10178 genes, 0.1%	1
inositol trisphosphate phosphatase activity	6 out of 10178 genes, 0.1%	6 out of 10178 genes, 0.1%	1
SMAD binding	19 out of 10178 genes, 0.2%	19 out of 10178 genes, 0.2%	1
glucosyltransferase activity	12 out of 10178 genes, 0.1%	12 out of 10178 genes, 0.1%	1
sphingolipid binding	6 out of 10178 genes, 0.1%	6 out of 10178 genes, 0.1%	1
metal ion binding	1910 out of 10178 genes, 18.8%	1910 out of 10178 genes, 18.8%	1
metal ion transmembrane transporter activity	201 out of 10178 genes, 2.0%	201 out of 10178 genes, 2.0%	1
transferase activity, transferring acyl groups, acyl groups converted into alkyl on transfer	4 out of 10178 genes, 0.0%	4 out of 10178 genes, 0.0%	1
transition metal ion binding	1294 out of 10178 genes, 12.7%	1294 out of 10178 genes, 12.7%	1
transition metal ion transmembrane transporter activity	18 out of 10178 genes, 0.2%	18 out of 10178 genes, 0.2%	1
ER retention sequence binding	2 out of 10178 genes, 0.0%	2 out of 10178 genes, 0.0%	1
carboxylic acid transmembrane transporter activity	70 out of 10178 genes, 0.7%	70 out of 10178 genes, 0.7%	1
TAP binding	5 out of 10178 genes, 0.0%	5 out of 10178 genes, 0.0%	1
protein dimerization activity	228 out of 10178 genes, 2.2%	228 out of 10178 genes, 2.2%	1
nucleoside-triphosphate diphosphatase activity	2 out of 10178 genes, 0.0%	2 out of 10178 genes, 0.0%	1
protein N-terminus binding	4 out of 10178 genes, 0.0%	4 out of 10178 genes, 0.0%	1
3',5'-cyclic-GMP phosphodiesterase activity	2 out of 10178 genes, 0.0%	2 out of 10178 genes, 0.0%	1
alanine-oxo-acid transaminase activity	2 out of 10178 genes, 0.0%	2 out of 10178 genes, 0.0%	1
amino-acid racemase activity	2 out of 10178 genes, 0.0%	2 out of 10178 genes, 0.0%	1
CCR chemokine receptor binding	5 out of 10178 genes, 0.0%	5 out of 10178 genes, 0.0%	1
monosaccharide binding	39 out of 10178 genes, 0.4%	39 out of 10178 genes, 0.4%	1
cofactor binding	169 out of 10178 genes, 1.7%	169 out of 10178 genes, 1.7%	1
quinone binding	3 out of 10178 genes, 0.0%	3 out of 10178 genes, 0.0%	1
NADH dehydrogenase (quinone) activity	35 out of 10178 genes, 0.3%	35 out of 10178 genes, 0.3%	1
icosanoid binding	7 out of 10178 genes, 0.1%	7 out of 10178 genes, 0.1%	1
icosatetraenoic acid binding	6 out of 10178 genes, 0.1%	6 out of 10178 genes, 0.1%	1
NADP binding	8 out of 10178 genes, 0.1%	8 out of 10178 genes, 0.1%	1
coenzyme binding	87 out of 10178 genes, 0.9%	87 out of 10178 genes, 0.9%	1
oxidoreductase activity, acting on NADH or NADPH, oxygen as acceptor	10 out of 10178 genes, 0.1%	10 out of 10178 genes, 0.1%	1
galactose 3-O-sulfotransferase activity	3 out of 10178 genes, 0.0%	3 out of 10178 genes, 0.0%	1
dopamine receptor binding	3 out of 10178 genes, 0.0%	3 out of 10178 genes, 0.0%	1
cell adhesion molecule binding	19 out of 10178 genes, 0.2%	19 out of 10178 genes, 0.2%	1
extracellular matrix binding	5 out of 10178 genes, 0.0%	5 out of 10178 genes, 0.0%	1
protein kinase A binding	7 out of 10178 genes, 0.1%	7 out of 10178 genes, 0.1%	1
GTPase binding	58 out of 10178 genes, 0.6%	58 out of 10178 genes, 0.6%	1
sugar transmembrane transporter activity	23 out of 10178 genes, 0.2%	23 out of 10178 genes, 0.2%	1
vitamin transporter activity	13 out of 10178 genes, 0.1%	13 out of 10178 genes, 0.1%	1
cofactor transporter activity	8 out of 10178 genes, 0.1%	8 out of 10178 genes, 0.1%	1
dioxygenase activity	40 out of 10178 genes, 0.4%	40 out of 10178 genes, 0.4%	1
phosphoprotein binding	14 out of 10178 genes, 0.1%	14 out of 10178 genes, 0.1%	1
NAD binding	13 out of 10178 genes, 0.1%	13 out of 10178 genes, 0.1%	1
alpha-actinin binding	2 out of 10178 genes, 0.0%	2 out of 10178 genes, 0.0%	1
BH domain binding	2 out of 10178 genes, 0.0%	2 out of 10178 genes, 0.0%	1
hormone receptor binding	65 out of 10178 genes, 0.6%	65 out of 10178 genes, 0.6%	1
iron-sulfur cluster binding	38 out of 10178 genes, 0.4%	38 out of 10178 genes, 0.4%	1
metal cluster binding	49 out of 10178 genes, 0.5%	49 out of 10178 genes, 0.5%	1
bacterial cell surface binding	6 out of 10178 genes, 0.1%	6 out of 10178 genes, 0.1%	1
polynucleotide 5'-hydroxyl-kinase activity	2 out of 10178 genes, 0.0%	2 out of 10178 genes, 0.0%	1
polydeoxyribonucleotide kinase activity	2 out of 10178 genes, 0.0%	2 out of 10178 genes, 0.0%	1
inositol tetrakisphosphate kinase activity	2 out of 10178 genes, 0.0%	2 out of 10178 genes, 0.0%	1
inositol trisphosphate kinase activity	8 out of 10178 genes, 0.1%	8 out of 10178 genes, 0.1%	1
carboxylic ester hydrolase activity	68 out of 10178 genes, 0.7%	68 out of 10178 genes, 0.7%	1
inositol phosphate phosphatase activity	7 out of 10178 genes, 0.1%	7 out of 10178 genes, 0.1%	1
phosphatidylinositol phosphate phosphatase activity	7 out of 10178 genes, 0.1%	7 out of 10178 genes, 0.1%	1
lipase inhibitor activity	7 out of 10178 genes, 0.1%	7 out of 10178 genes, 0.1%	1
ligase regulator activity	3 out of 10178 genes, 0.0%	3 out of 10178 genes, 0.0%	1
molecular transducer activity	1071 out of 10178 genes, 10.5%	1071 out of 10178 genes, 10.5%	1
binding, bridging	56 out of 10178 genes, 0.6%	56 out of 10178 genes, 0.6%	1
lipase activator activity	6 out of 10178 genes, 0.1%	6 out of 10178 genes, 0.1%	1
nucleoside-triphosphatase regulator activity	212 out of 10178 genes, 2.1%	212 out of 10178 genes, 2.1%	1
peptidase regulator activity	139 out of 10178 genes, 1.4%	139 out of 10178 genes, 1.4%	1
endopeptidase regulator activity	119 out of 10178 genes, 1.2%	119 out of 10178 genes, 1.2%	1
peptidase activity, acting on L-amino acid peptides	390 out of 10178 genes, 3.8%	390 out of 10178 genes, 3.8%	1
purine NTP-dependent helicase activity	5 out of 10178 genes, 0.0%	5 out of 10178 genes, 0.0%	1
fructose binding	3 out of 10178 genes, 0.0%	3 out of 10178 genes, 0.0%	1
tyrosyl-DNA phosphodiesterase activity	2 out of 10178 genes, 0.0%	2 out of 10178 genes, 0.0%	1
lipoprotein particle receptor binding	14 out of 10178 genes, 0.1%	14 out of 10178 genes, 0.1%	1
adenylyltransferase activity	12 out of 10178 genes, 0.1%	12 out of 10178 genes, 0.1%	1
cytidylyltransferase activity	6 out of 10178 genes, 0.1%	6 out of 10178 genes, 0.1%	1
guanylyltransferase activity	6 out of 10178 genes, 0.1%	6 out of 10178 genes, 0.1%	1
uridylyltransferase activity	6 out of 10178 genes, 0.1%	6 out of 10178 genes, 0.1%	1
vitamin D 25-hydroxylase activity	2 out of 10178 genes, 0.0%	2 out of 10178 genes, 0.0%	1
transmembrane receptor protein serine/threonine kinase binding	6 out of 10178 genes, 0.1%	6 out of 10178 genes, 0.1%	1
protein-glutamic acid ligase activity	2 out of 10178 genes, 0.0%	2 out of 10178 genes, 0.0%	1
peptidyl-lysine 5-dioxygenase activity	3 out of 10178 genes, 0.0%	3 out of 10178 genes, 0.0%	1
growth factor receptor binding	39 out of 10178 genes, 0.4%	39 out of 10178 genes, 0.4%	1
G-protein coupled pyrimidinergic nucleotide receptor activity	4 out of 10178 genes, 0.0%	4 out of 10178 genes, 0.0%	1
lysophospholipid acyltransferase activity	2 out of 10178 genes, 0.0%	2 out of 10178 genes, 0.0%	1
lipopeptide binding	2 out of 10178 genes, 0.0%	2 out of 10178 genes, 0.0%	1
lipoprotein particle binding	22 out of 10178 genes, 0.2%	22 out of 10178 genes, 0.2%	1
protein-lipid complex binding	24 out of 10178 genes, 0.2%	24 out of 10178 genes, 0.2%	1
neuropeptide receptor binding	17 out of 10178 genes, 0.2%	17 out of 10178 genes, 0.2%	1
modified amino acid transmembrane transporter activity	2 out of 10178 genes, 0.0%	2 out of 10178 genes, 0.0%	1
divalent inorganic cation transmembrane transporter activity	32 out of 10178 genes, 0.3%	32 out of 10178 genes, 0.3%	1
protein phosphatase activator activity	2 out of 10178 genes, 0.0%	2 out of 10178 genes, 0.0%	1
translation regulator activity, nucleic acid binding	9 out of 10178 genes, 0.1%	9 out of 10178 genes, 0.1%	1
biological process
Gene Ontology term	Cluster frequency	Genome frequency of use	Corrected P-value
reproduction	680 out of 9981 genes, 6.8%	680 out of 9981 genes, 6.8%	1
regulation of DNA recombination	18 out of 9981 genes, 0.2%	18 out of 9981 genes, 0.2%	1
very long-chain fatty acid metabolic process	17 out of 9981 genes, 0.2%	17 out of 9981 genes, 0.2%	1
transition metal ion transport	67 out of 9981 genes, 0.7%	67 out of 9981 genes, 0.7%	1
citrulline metabolic process	2 out of 9981 genes, 0.0%	2 out of 9981 genes, 0.0%	1
protein import into nucleus, translocation	7 out of 9981 genes, 0.1%	7 out of 9981 genes, 0.1%	1
mitotic sister chromatid segregation	27 out of 9981 genes, 0.3%	27 out of 9981 genes, 0.3%	1
cell cycle checkpoint	51 out of 9981 genes, 0.5%	51 out of 9981 genes, 0.5%	1
DNA damage checkpoint	26 out of 9981 genes, 0.3%	26 out of 9981 genes, 0.3%	1
regulation of cyclin-dependent protein kinase activity	22 out of 9981 genes, 0.2%	22 out of 9981 genes, 0.2%	1
G1 phase of mitotic cell cycle	7 out of 9981 genes, 0.1%	7 out of 9981 genes, 0.1%	1
G1/S transition of mitotic cell cycle	34 out of 9981 genes, 0.3%	34 out of 9981 genes, 0.3%	1
S phase of mitotic cell cycle	5 out of 9981 genes, 0.1%	5 out of 9981 genes, 0.1%	1
G2/M transition of mitotic cell cycle	5 out of 9981 genes, 0.1%	5 out of 9981 genes, 0.1%	1
M phase of mitotic cell cycle	223 out of 9981 genes, 2.2%	223 out of 9981 genes, 2.2%	1
mitotic anaphase	2 out of 9981 genes, 0.0%	2 out of 9981 genes, 0.0%	1
sulfur amino acid metabolic process	19 out of 9981 genes, 0.2%	19 out of 9981 genes, 0.2%	1
sulfur amino acid biosynthetic process	12 out of 9981 genes, 0.1%	12 out of 9981 genes, 0.1%	1
sulfur amino acid catabolic process	2 out of 9981 genes, 0.0%	2 out of 9981 genes, 0.0%	1
sulfur amino acid transport	4 out of 9981 genes, 0.0%	4 out of 9981 genes, 0.0%	1
negative regulation of transcription from RNA polymerase II promoter	113 out of 9981 genes, 1.1%	113 out of 9981 genes, 1.1%	1
rRNA modification	8 out of 9981 genes, 0.1%	8 out of 9981 genes, 0.1%	1
MAPK cascade	127 out of 9981 genes, 1.3%	127 out of 9981 genes, 1.3%	1
activation of MAPKK activity	3 out of 9981 genes, 0.0%	3 out of 9981 genes, 0.0%	1
activation of MAPK activity	29 out of 9981 genes, 0.3%	29 out of 9981 genes, 0.3%	1
protein polyubiquitination	35 out of 9981 genes, 0.4%	35 out of 9981 genes, 0.4%	1
microtubule cytoskeleton organization	99 out of 9981 genes, 1.0%	99 out of 9981 genes, 1.0%	1
spliceosomal complex assembly	18 out of 9981 genes, 0.2%	18 out of 9981 genes, 0.2%	1
mitochondrial fission	5 out of 9981 genes, 0.1%	5 out of 9981 genes, 0.1%	1
peptidoglycan metabolic process	2 out of 9981 genes, 0.0%	2 out of 9981 genes, 0.0%	1
polysaccharide biosynthetic process	29 out of 9981 genes, 0.3%	29 out of 9981 genes, 0.3%	1
polysaccharide catabolic process	14 out of 9981 genes, 0.1%	14 out of 9981 genes, 0.1%	1
mitotic cell cycle	345 out of 9981 genes, 3.5%	345 out of 9981 genes, 3.5%	1
M phase	272 out of 9981 genes, 2.7%	272 out of 9981 genes, 2.7%	1
nuclear division	109 out of 9981 genes, 1.1%	109 out of 9981 genes, 1.1%	1
nuclear-transcribed mRNA catabolic process, deadenylation-dependent decay	22 out of 9981 genes, 0.2%	22 out of 9981 genes, 0.2%	1
nuclear-transcribed mRNA catabolic process, exonucleolytic	19 out of 9981 genes, 0.2%	19 out of 9981 genes, 0.2%	1
retrograde transport, vesicle recycling within Golgi	4 out of 9981 genes, 0.0%	4 out of 9981 genes, 0.0%	1
response to reactive oxygen species	61 out of 9981 genes, 0.6%	61 out of 9981 genes, 0.6%	1
response to superoxide	3 out of 9981 genes, 0.0%	3 out of 9981 genes, 0.0%	1
response to oxygen radical	7 out of 9981 genes, 0.1%	7 out of 9981 genes, 0.1%	1
RNA splicing, via transesterification reactions	174 out of 9981 genes, 1.7%	174 out of 9981 genes, 1.7%	1
RNA splicing, via transesterification reactions with bulged adenosine as nucleophile	174 out of 9981 genes, 1.7%	174 out of 9981 genes, 1.7%	1
alternative nuclear mRNA splicing, via spliceosome	5 out of 9981 genes, 0.1%	5 out of 9981 genes, 0.1%	1
spliceosomal snRNP assembly	5 out of 9981 genes, 0.1%	5 out of 9981 genes, 0.1%	1
RNA splicing, via endonucleolytic cleavage and ligation	9 out of 9981 genes, 0.1%	9 out of 9981 genes, 0.1%	1
nuclear mRNA splicing, via spliceosome	57 out of 9981 genes, 0.6%	57 out of 9981 genes, 0.6%	1
regulation of histone H3-K36 methylation	2 out of 9981 genes, 0.0%	2 out of 9981 genes, 0.0%	1
carbon catabolite regulation of transcription from RNA polymerase II promoter	2 out of 9981 genes, 0.0%	2 out of 9981 genes, 0.0%	1
regulation of transcription from RNA polymerase II promoter by glucose	2 out of 9981 genes, 0.0%	2 out of 9981 genes, 0.0%	1
maturation of 5.8S rRNA	2 out of 9981 genes, 0.0%	2 out of 9981 genes, 0.0%	1
maturation of SSU-rRNA from tricistronic rRNA transcript (SSU-rRNA, 5.8S rRNA, LSU-rRNA)	3 out of 9981 genes, 0.0%	3 out of 9981 genes, 0.0%	1
maturation of LSU-rRNA	2 out of 9981 genes, 0.0%	2 out of 9981 genes, 0.0%	1
small nucleolar ribonucleoprotein complex assembly	2 out of 9981 genes, 0.0%	2 out of 9981 genes, 0.0%	1
embryonic axis specification	8 out of 9981 genes, 0.1%	8 out of 9981 genes, 0.1%	1
telomere maintenance	32 out of 9981 genes, 0.3%	32 out of 9981 genes, 0.3%	1
double-strand break repair via homologous recombination	5 out of 9981 genes, 0.1%	5 out of 9981 genes, 0.1%	1
recombinational repair	27 out of 9981 genes, 0.3%	27 out of 9981 genes, 0.3%	1
non-recombinational repair	10 out of 9981 genes, 0.1%	10 out of 9981 genes, 0.1%	1
DNA double-strand break processing	2 out of 9981 genes, 0.0%	2 out of 9981 genes, 0.0%	1
DNA catabolic process, endonucleolytic	21 out of 9981 genes, 0.2%	21 out of 9981 genes, 0.2%	1
DNA catabolic process, exonucleolytic	4 out of 9981 genes, 0.0%	4 out of 9981 genes, 0.0%	1
syncytium formation by plasma membrane fusion	9 out of 9981 genes, 0.1%	9 out of 9981 genes, 0.1%	1
sister chromatid segregation	34 out of 9981 genes, 0.3%	34 out of 9981 genes, 0.3%	1
cell morphogenesis	228 out of 9981 genes, 2.3%	228 out of 9981 genes, 2.3%	1
cell morphogenesis involved in differentiation	181 out of 9981 genes, 1.8%	181 out of 9981 genes, 1.8%	1
cytokinesis	14 out of 9981 genes, 0.1%	14 out of 9981 genes, 0.1%	1
cytokinetic cell separation	2 out of 9981 genes, 0.0%	2 out of 9981 genes, 0.0%	1
nuclear-transcribed mRNA catabolic process	70 out of 9981 genes, 0.7%	70 out of 9981 genes, 0.7%	1
response to acid	49 out of 9981 genes, 0.5%	49 out of 9981 genes, 0.5%	1
progressive alteration of chromatin involved in cell aging	2 out of 9981 genes, 0.0%	2 out of 9981 genes, 0.0%	1
replicative cell aging	2 out of 9981 genes, 0.0%	2 out of 9981 genes, 0.0%	1
progressive alteration of chromatin involved in replicative cell aging	2 out of 9981 genes, 0.0%	2 out of 9981 genes, 0.0%	1
skeletal system development	67 out of 9981 genes, 0.7%	67 out of 9981 genes, 0.7%	1
ossification	98 out of 9981 genes, 1.0%	98 out of 9981 genes, 1.0%	1
neurotransmitter uptake	4 out of 9981 genes, 0.0%	4 out of 9981 genes, 0.0%	1
regulation of neurotransmitter levels	81 out of 9981 genes, 0.8%	81 out of 9981 genes, 0.8%	1
regulation of action potential	59 out of 9981 genes, 0.6%	59 out of 9981 genes, 0.6%	1
RNA methylation	5 out of 9981 genes, 0.1%	5 out of 9981 genes, 0.1%	1
prostaglandin biosynthetic process	4 out of 9981 genes, 0.0%	4 out of 9981 genes, 0.0%	1
pseudouridine synthesis	2 out of 9981 genes, 0.0%	2 out of 9981 genes, 0.0%	1
retinoid metabolic process	22 out of 9981 genes, 0.2%	22 out of 9981 genes, 0.2%	1
angiogenesis	62 out of 9981 genes, 0.6%	62 out of 9981 genes, 0.6%	1
ovarian follicle development	9 out of 9981 genes, 0.1%	9 out of 9981 genes, 0.1%	1
antral ovarian follicle growth	2 out of 9981 genes, 0.0%	2 out of 9981 genes, 0.0%	1
luteinization	2 out of 9981 genes, 0.0%	2 out of 9981 genes, 0.0%	1
regulation of cell growth	28 out of 9981 genes, 0.3%	28 out of 9981 genes, 0.3%	1
response to protozoan	12 out of 9981 genes, 0.1%	12 out of 9981 genes, 0.1%	1
blood vessel development	84 out of 9981 genes, 0.8%	84 out of 9981 genes, 0.8%	1
vasculogenesis	4 out of 9981 genes, 0.0%	4 out of 9981 genes, 0.0%	1
ganglioside metabolic process	7 out of 9981 genes, 0.1%	7 out of 9981 genes, 0.1%	1
osteoblast differentiation	15 out of 9981 genes, 0.2%	15 out of 9981 genes, 0.2%	1
eye development	93 out of 9981 genes, 0.9%	93 out of 9981 genes, 0.9%	1
urogenital system development	52 out of 9981 genes, 0.5%	52 out of 9981 genes, 0.5%	1
metanephros development	11 out of 9981 genes, 0.1%	11 out of 9981 genes, 0.1%	1
ureteric bud development	7 out of 9981 genes, 0.1%	7 out of 9981 genes, 0.1%	1
branching involved in ureteric bud morphogenesis	5 out of 9981 genes, 0.1%	5 out of 9981 genes, 0.1%	1
temperature homeostasis	14 out of 9981 genes, 0.1%	14 out of 9981 genes, 0.1%	1
fever generation	9 out of 9981 genes, 0.1%	9 out of 9981 genes, 0.1%	1
response to hypoxia	18 out of 9981 genes, 0.2%	18 out of 9981 genes, 0.2%	1
ameboidal cell migration	38 out of 9981 genes, 0.4%	38 out of 9981 genes, 0.4%	1
long-chain fatty acid metabolic process	5 out of 9981 genes, 0.1%	5 out of 9981 genes, 0.1%	1
cellular glucose homeostasis	10 out of 9981 genes, 0.1%	10 out of 9981 genes, 0.1%	1
histamine metabolic process	3 out of 9981 genes, 0.0%	3 out of 9981 genes, 0.0%	1
in utero embryonic development	63 out of 9981 genes, 0.6%	63 out of 9981 genes, 0.6%	1
gastrulation with mouth forming second	3 out of 9981 genes, 0.0%	3 out of 9981 genes, 0.0%	1
formation of primary germ layer	42 out of 9981 genes, 0.4%	42 out of 9981 genes, 0.4%	1
ectoderm formation	2 out of 9981 genes, 0.0%	2 out of 9981 genes, 0.0%	1
endoderm formation	4 out of 9981 genes, 0.0%	4 out of 9981 genes, 0.0%	1
mesoderm formation	14 out of 9981 genes, 0.1%	14 out of 9981 genes, 0.1%	1
cell fate specification	23 out of 9981 genes, 0.2%	23 out of 9981 genes, 0.2%	1
cell fate determination	17 out of 9981 genes, 0.2%	17 out of 9981 genes, 0.2%	1
mesodermal cell fate commitment	3 out of 9981 genes, 0.0%	3 out of 9981 genes, 0.0%	1
endodermal cell fate commitment	2 out of 9981 genes, 0.0%	2 out of 9981 genes, 0.0%	1
endodermal cell fate specification	2 out of 9981 genes, 0.0%	2 out of 9981 genes, 0.0%	1
establishment of planar polarity	2 out of 9981 genes, 0.0%	2 out of 9981 genes, 0.0%	1
morphogenesis of a polarized epithelium	5 out of 9981 genes, 0.1%	5 out of 9981 genes, 0.1%	1
eye photoreceptor cell differentiation	23 out of 9981 genes, 0.2%	23 out of 9981 genes, 0.2%	1
somitogenesis	8 out of 9981 genes, 0.1%	8 out of 9981 genes, 0.1%	1
organ induction	7 out of 9981 genes, 0.1%	7 out of 9981 genes, 0.1%	1
morphogenesis of a branching structure	74 out of 9981 genes, 0.7%	74 out of 9981 genes, 0.7%	1
membrane raft assembly	2 out of 9981 genes, 0.0%	2 out of 9981 genes, 0.0%	1
myeloid dendritic cell activation	7 out of 9981 genes, 0.1%	7 out of 9981 genes, 0.1%	1
cell activation	382 out of 9981 genes, 3.8%	382 out of 9981 genes, 3.8%	1
leukocyte homeostasis	33 out of 9981 genes, 0.3%	33 out of 9981 genes, 0.3%	1
natural killer cell differentiation	4 out of 9981 genes, 0.0%	4 out of 9981 genes, 0.0%	1
neutrophil homeostasis	4 out of 9981 genes, 0.0%	4 out of 9981 genes, 0.0%	1
B cell homeostasis	3 out of 9981 genes, 0.0%	3 out of 9981 genes, 0.0%	1
B cell apoptotic process	4 out of 9981 genes, 0.0%	4 out of 9981 genes, 0.0%	1
natural killer cell proliferation	7 out of 9981 genes, 0.1%	7 out of 9981 genes, 0.1%	1
type IIa hypersensitivity	3 out of 9981 genes, 0.0%	3 out of 9981 genes, 0.0%	1
type III hypersensitivity	2 out of 9981 genes, 0.0%	2 out of 9981 genes, 0.0%	1
type IV hypersensitivity	2 out of 9981 genes, 0.0%	2 out of 9981 genes, 0.0%	1
regulation of type I hypersensitivity	2 out of 9981 genes, 0.0%	2 out of 9981 genes, 0.0%	1
cytokine production	71 out of 9981 genes, 0.7%	71 out of 9981 genes, 0.7%	1
regulation of cytokine production	216 out of 9981 genes, 2.2%	216 out of 9981 genes, 2.2%	1
negative regulation of cytokine production	77 out of 9981 genes, 0.8%	77 out of 9981 genes, 0.8%	1
positive regulation of cytokine production	104 out of 9981 genes, 1.0%	104 out of 9981 genes, 1.0%	1
serotonin secretion	2 out of 9981 genes, 0.0%	2 out of 9981 genes, 0.0%	1
histamine secretion	5 out of 9981 genes, 0.1%	5 out of 9981 genes, 0.1%	1
kidney development	40 out of 9981 genes, 0.4%	40 out of 9981 genes, 0.4%	1
mesonephros development	4 out of 9981 genes, 0.0%	4 out of 9981 genes, 0.0%	1
blastocyst development	28 out of 9981 genes, 0.3%	28 out of 9981 genes, 0.3%	1
blastocyst formation	12 out of 9981 genes, 0.1%	12 out of 9981 genes, 0.1%	1
blastocyst growth	6 out of 9981 genes, 0.1%	6 out of 9981 genes, 0.1%	1
release of cytochrome c from mitochondria	12 out of 9981 genes, 0.1%	12 out of 9981 genes, 0.1%	1
epithelial to mesenchymal transition	35 out of 9981 genes, 0.4%	35 out of 9981 genes, 0.4%	1
embryonic epithelial tube formation	48 out of 9981 genes, 0.5%	48 out of 9981 genes, 0.5%	1
neural plate morphogenesis	2 out of 9981 genes, 0.0%	2 out of 9981 genes, 0.0%	1
neural plate development	5 out of 9981 genes, 0.1%	5 out of 9981 genes, 0.1%	1
neural tube formation	36 out of 9981 genes, 0.4%	36 out of 9981 genes, 0.4%	1
complement activation, lectin pathway	2 out of 9981 genes, 0.0%	2 out of 9981 genes, 0.0%	1
receptor recycling	9 out of 9981 genes, 0.1%	9 out of 9981 genes, 0.1%	1
endothelial cell development	7 out of 9981 genes, 0.1%	7 out of 9981 genes, 0.1%	1
placenta development	10 out of 9981 genes, 0.1%	10 out of 9981 genes, 0.1%	1
embryonic placenta development	8 out of 9981 genes, 0.1%	8 out of 9981 genes, 0.1%	1
tissue homeostasis	45 out of 9981 genes, 0.5%	45 out of 9981 genes, 0.5%	1
cytolysis by symbiont of host cells	2 out of 9981 genes, 0.0%	2 out of 9981 genes, 0.0%	1
activation of membrane attack complex	2 out of 9981 genes, 0.0%	2 out of 9981 genes, 0.0%	1
cell killing	28 out of 9981 genes, 0.3%	28 out of 9981 genes, 0.3%	1
killing by symbiont of host cells	2 out of 9981 genes, 0.0%	2 out of 9981 genes, 0.0%	1
leukocyte mediated cytotoxicity	16 out of 9981 genes, 0.2%	16 out of 9981 genes, 0.2%	1
regulation of leukocyte mediated cytotoxicity	27 out of 9981 genes, 0.3%	27 out of 9981 genes, 0.3%	1
negative regulation of leukocyte mediated cytotoxicity	7 out of 9981 genes, 0.1%	7 out of 9981 genes, 0.1%	1
positive regulation of leukocyte mediated cytotoxicity	21 out of 9981 genes, 0.2%	21 out of 9981 genes, 0.2%	1
regulation of protein phosphorylation	318 out of 9981 genes, 3.2%	318 out of 9981 genes, 3.2%	1
negative regulation of protein phosphorylation	40 out of 9981 genes, 0.4%	40 out of 9981 genes, 0.4%	1
positive regulation of protein phosphorylation	168 out of 9981 genes, 1.7%	168 out of 9981 genes, 1.7%	1
endothelial cell proliferation	51 out of 9981 genes, 0.5%	51 out of 9981 genes, 0.5%	1
hair follicle development	16 out of 9981 genes, 0.2%	16 out of 9981 genes, 0.2%	1
vasculature development	117 out of 9981 genes, 1.2%	117 out of 9981 genes, 1.2%	1
lymph vessel development	4 out of 9981 genes, 0.0%	4 out of 9981 genes, 0.0%	1
regulation of cell-matrix adhesion	24 out of 9981 genes, 0.2%	24 out of 9981 genes, 0.2%	1
negative regulation of cell-matrix adhesion	5 out of 9981 genes, 0.1%	5 out of 9981 genes, 0.1%	1
positive regulation of cell-matrix adhesion	4 out of 9981 genes, 0.0%	4 out of 9981 genes, 0.0%	1
regulation of cytokine-mediated signaling pathway	37 out of 9981 genes, 0.4%	37 out of 9981 genes, 0.4%	1
negative regulation of cytokine-mediated signaling pathway	7 out of 9981 genes, 0.1%	7 out of 9981 genes, 0.1%	1
positive regulation of cytokine-mediated signaling pathway	3 out of 9981 genes, 0.0%	3 out of 9981 genes, 0.0%	1
synaptic transmission, dopaminergic	5 out of 9981 genes, 0.1%	5 out of 9981 genes, 0.1%	1
neurological system process involved in regulation of systemic arterial blood pressure	11 out of 9981 genes, 0.1%	11 out of 9981 genes, 0.1%	1
renal system process involved in regulation of blood volume	6 out of 9981 genes, 0.1%	6 out of 9981 genes, 0.1%	1
regulation of systemic arterial blood pressure by carotid sinus baroreceptor feedback	4 out of 9981 genes, 0.0%	4 out of 9981 genes, 0.0%	1
baroreceptor response to decreased systemic arterial blood pressure	2 out of 9981 genes, 0.0%	2 out of 9981 genes, 0.0%	1
baroreceptor response to increased systemic arterial blood pressure	2 out of 9981 genes, 0.0%	2 out of 9981 genes, 0.0%	1
regulation of systemic arterial blood pressure by hormone	18 out of 9981 genes, 0.2%	18 out of 9981 genes, 0.2%	1
regulation of systemic arterial blood pressure by circulatory renin-angiotensin	5 out of 9981 genes, 0.1%	5 out of 9981 genes, 0.1%	1
regulation of systemic arterial blood pressure by norepinephrine-epinephrine	8 out of 9981 genes, 0.1%	8 out of 9981 genes, 0.1%	1
positive regulation of heart rate by epinephrine-norepinephrine	2 out of 9981 genes, 0.0%	2 out of 9981 genes, 0.0%	1
regulation of angiotensin levels in blood	4 out of 9981 genes, 0.0%	4 out of 9981 genes, 0.0%	1
morphogenesis of an epithelium	130 out of 9981 genes, 1.3%	130 out of 9981 genes, 1.3%	1
morphogenesis of an epithelial sheet	3 out of 9981 genes, 0.0%	3 out of 9981 genes, 0.0%	1
regulation of blood volume by renin-angiotensin	7 out of 9981 genes, 0.1%	7 out of 9981 genes, 0.1%	1
response to dietary excess	4 out of 9981 genes, 0.0%	4 out of 9981 genes, 0.0%	1
regulation of the force of heart contraction	5 out of 9981 genes, 0.1%	5 out of 9981 genes, 0.1%	1
regulation of heart rate	12 out of 9981 genes, 0.1%	12 out of 9981 genes, 0.1%	1
regulation of sodium ion transport	11 out of 9981 genes, 0.1%	11 out of 9981 genes, 0.1%	1
desensitization of G-protein coupled receptor protein signaling pathway	9 out of 9981 genes, 0.1%	9 out of 9981 genes, 0.1%	1
regulation of blood vessel size by renin-angiotensin	2 out of 9981 genes, 0.0%	2 out of 9981 genes, 0.0%	1
brain renin-angiotensin system	2 out of 9981 genes, 0.0%	2 out of 9981 genes, 0.0%	1
sprouting angiogenesis	9 out of 9981 genes, 0.1%	9 out of 9981 genes, 0.1%	1
cell migration involved in sprouting angiogenesis	5 out of 9981 genes, 0.1%	5 out of 9981 genes, 0.1%	1
chondrocyte differentiation	22 out of 9981 genes, 0.2%	22 out of 9981 genes, 0.2%	1
epithelial cell development	31 out of 9981 genes, 0.3%	31 out of 9981 genes, 0.3%	1
columnar/cuboidal epithelial cell differentiation	9 out of 9981 genes, 0.1%	9 out of 9981 genes, 0.1%	1
columnar/cuboidal epithelial cell development	3 out of 9981 genes, 0.0%	3 out of 9981 genes, 0.0%	1
glandular epithelial cell differentiation	5 out of 9981 genes, 0.1%	5 out of 9981 genes, 0.1%	1
columnar/cuboidal epithelial cell maturation	2 out of 9981 genes, 0.0%	2 out of 9981 genes, 0.0%	1
epithelial cell maturation	5 out of 9981 genes, 0.1%	5 out of 9981 genes, 0.1%	1
optic cup morphogenesis involved in camera-type eye development	2 out of 9981 genes, 0.0%	2 out of 9981 genes, 0.0%	1
lens development in camera-type eye	7 out of 9981 genes, 0.1%	7 out of 9981 genes, 0.1%	1
regulation of receptor internalization	5 out of 9981 genes, 0.1%	5 out of 9981 genes, 0.1%	1
tRNA wobble base modification	6 out of 9981 genes, 0.1%	6 out of 9981 genes, 0.1%	1
aggressive behavior	3 out of 9981 genes, 0.0%	3 out of 9981 genes, 0.0%	1
somatic diversification of immune receptors	30 out of 9981 genes, 0.3%	30 out of 9981 genes, 0.3%	1
somatic recombination of immunoglobulin genes involved in immune response	14 out of 9981 genes, 0.1%	14 out of 9981 genes, 0.1%	1
somatic diversification of immunoglobulins involved in immune response	14 out of 9981 genes, 0.1%	14 out of 9981 genes, 0.1%	1
behavioral defense response	13 out of 9981 genes, 0.1%	13 out of 9981 genes, 0.1%	1
activation of innate immune response	87 out of 9981 genes, 0.9%	87 out of 9981 genes, 0.9%	1
innate immune response activating cell surface receptor signaling pathway	3 out of 9981 genes, 0.0%	3 out of 9981 genes, 0.0%	1
pattern recognition receptor signaling pathway	82 out of 9981 genes, 0.8%	82 out of 9981 genes, 0.8%	1
toll-like receptor signaling pathway	78 out of 9981 genes, 0.8%	78 out of 9981 genes, 0.8%	1
natural killer cell mediated immunity	6 out of 9981 genes, 0.1%	6 out of 9981 genes, 0.1%	1
response to molecule of bacterial origin	137 out of 9981 genes, 1.4%	137 out of 9981 genes, 1.4%	1
hemopoietic progenitor cell differentiation	8 out of 9981 genes, 0.1%	8 out of 9981 genes, 0.1%	1
wound healing involved in inflammatory response	3 out of 9981 genes, 0.0%	3 out of 9981 genes, 0.0%	1
adaptive immune response	70 out of 9981 genes, 0.7%	70 out of 9981 genes, 0.7%	1
organ or tissue specific immune response	4 out of 9981 genes, 0.0%	4 out of 9981 genes, 0.0%	1
immune effector process	142 out of 9981 genes, 1.4%	142 out of 9981 genes, 1.4%	1
activation of immune response	160 out of 9981 genes, 1.6%	160 out of 9981 genes, 1.6%	1
kinin cascade	2 out of 9981 genes, 0.0%	2 out of 9981 genes, 0.0%	1
lymphocyte homeostasis	27 out of 9981 genes, 0.3%	27 out of 9981 genes, 0.3%	1
myeloid cell homeostasis	7 out of 9981 genes, 0.1%	7 out of 9981 genes, 0.1%	1
cell activation involved in immune response	34 out of 9981 genes, 0.3%	34 out of 9981 genes, 0.3%	1
follicular dendritic cell activation	2 out of 9981 genes, 0.0%	2 out of 9981 genes, 0.0%	1
myeloid leukocyte activation	41 out of 9981 genes, 0.4%	41 out of 9981 genes, 0.4%	1
myeloid cell activation involved in immune response	10 out of 9981 genes, 0.1%	10 out of 9981 genes, 0.1%	1
mast cell activation involved in immune response	2 out of 9981 genes, 0.0%	2 out of 9981 genes, 0.0%	1
neutrophil activation involved in immune response	4 out of 9981 genes, 0.0%	4 out of 9981 genes, 0.0%	1
lymphocyte activation involved in immune response	24 out of 9981 genes, 0.2%	24 out of 9981 genes, 0.2%	1
T cell activation involved in immune response	12 out of 9981 genes, 0.1%	12 out of 9981 genes, 0.1%	1
alpha-beta T cell activation involved in immune response	7 out of 9981 genes, 0.1%	7 out of 9981 genes, 0.1%	1
T cell differentiation involved in immune response	7 out of 9981 genes, 0.1%	7 out of 9981 genes, 0.1%	1
alpha-beta T cell differentiation involved in immune response	7 out of 9981 genes, 0.1%	7 out of 9981 genes, 0.1%	1
CD4-positive, alpha-beta T cell differentiation involved in immune response	6 out of 9981 genes, 0.1%	6 out of 9981 genes, 0.1%	1
B cell activation involved in immune response	8 out of 9981 genes, 0.1%	8 out of 9981 genes, 0.1%	1
mature B cell differentiation involved in immune response	3 out of 9981 genes, 0.0%	3 out of 9981 genes, 0.0%	1
lymphoid progenitor cell differentiation	4 out of 9981 genes, 0.0%	4 out of 9981 genes, 0.0%	1
natural killer cell activation involved in immune response	2 out of 9981 genes, 0.0%	2 out of 9981 genes, 0.0%	1
immature B cell differentiation	4 out of 9981 genes, 0.0%	4 out of 9981 genes, 0.0%	1
pre-B cell differentiation	2 out of 9981 genes, 0.0%	2 out of 9981 genes, 0.0%	1
mature B cell differentiation	3 out of 9981 genes, 0.0%	3 out of 9981 genes, 0.0%	1
B cell selection	2 out of 9981 genes, 0.0%	2 out of 9981 genes, 0.0%	1
response to tumor cell	9 out of 9981 genes, 0.1%	9 out of 9981 genes, 0.1%	1
histamine production involved in inflammatory response	5 out of 9981 genes, 0.1%	5 out of 9981 genes, 0.1%	1
plasma kallikrein-kinin cascade	2 out of 9981 genes, 0.0%	2 out of 9981 genes, 0.0%	1
CD4-positive, CD25-positive, alpha-beta regulatory T cell differentiation	2 out of 9981 genes, 0.0%	2 out of 9981 genes, 0.0%	1
leukocyte activation involved in immune response	34 out of 9981 genes, 0.3%	34 out of 9981 genes, 0.3%	1
cytokine production involved in immune response	16 out of 9981 genes, 0.2%	16 out of 9981 genes, 0.2%	1
T cell cytokine production	5 out of 9981 genes, 0.1%	5 out of 9981 genes, 0.1%	1
cytokine secretion involved in immune response	4 out of 9981 genes, 0.0%	4 out of 9981 genes, 0.0%	1
immune system process	848 out of 9981 genes, 8.5%	848 out of 9981 genes, 8.5%	1
immunoglobulin production	25 out of 9981 genes, 0.3%	25 out of 9981 genes, 0.3%	1
immunoglobulin production involved in immunoglobulin mediated immune response	14 out of 9981 genes, 0.1%	14 out of 9981 genes, 0.1%	1
mucosal immune response	3 out of 9981 genes, 0.0%	3 out of 9981 genes, 0.0%	1
immune response to tumor cell	8 out of 9981 genes, 0.1%	8 out of 9981 genes, 0.1%	1
natural killer cell mediated cytotoxicity directed against tumor cell target	4 out of 9981 genes, 0.0%	4 out of 9981 genes, 0.0%	1
natural killer cell mediated immune response to tumor cell	4 out of 9981 genes, 0.0%	4 out of 9981 genes, 0.0%	1
T cell mediated immune response to tumor cell	3 out of 9981 genes, 0.0%	3 out of 9981 genes, 0.0%	1
antigen processing and presentation of peptide antigen via MHC class Ib	3 out of 9981 genes, 0.0%	3 out of 9981 genes, 0.0%	1
immune response-activating cell surface receptor signaling pathway	72 out of 9981 genes, 0.7%	72 out of 9981 genes, 0.7%	1
inflammatory response to antigenic stimulus	20 out of 9981 genes, 0.2%	20 out of 9981 genes, 0.2%	1
acute inflammatory response to antigenic stimulus	7 out of 9981 genes, 0.1%	7 out of 9981 genes, 0.1%	1
chronic inflammatory response to antigenic stimulus	2 out of 9981 genes, 0.0%	2 out of 9981 genes, 0.0%	1
production of molecular mediator of immune response	39 out of 9981 genes, 0.4%	39 out of 9981 genes, 0.4%	1
histamine secretion involved in inflammatory response	5 out of 9981 genes, 0.1%	5 out of 9981 genes, 0.1%	1
leukocyte mediated immunity	76 out of 9981 genes, 0.8%	76 out of 9981 genes, 0.8%	1
myeloid leukocyte mediated immunity	10 out of 9981 genes, 0.1%	10 out of 9981 genes, 0.1%	1
type II hypersensitivity	3 out of 9981 genes, 0.0%	3 out of 9981 genes, 0.0%	1
neutrophil mediated immunity	2 out of 9981 genes, 0.0%	2 out of 9981 genes, 0.0%	1
lymphocyte mediated immunity	69 out of 9981 genes, 0.7%	69 out of 9981 genes, 0.7%	1
humoral immune response mediated by circulating immunoglobulin	25 out of 9981 genes, 0.3%	25 out of 9981 genes, 0.3%	1
T cell mediated immunity	15 out of 9981 genes, 0.2%	15 out of 9981 genes, 0.2%	1
adaptive immune response based on somatic recombination of immune receptors built from immunoglobulin superfamily domains	70 out of 9981 genes, 0.7%	70 out of 9981 genes, 0.7%	1
germinal center formation	6 out of 9981 genes, 0.1%	6 out of 9981 genes, 0.1%	1
dendritic cell antigen processing and presentation	4 out of 9981 genes, 0.0%	4 out of 9981 genes, 0.0%	1
antigen processing and presentation of peptide antigen via MHC class I	10 out of 9981 genes, 0.1%	10 out of 9981 genes, 0.1%	1
antigen processing and presentation via MHC class Ib	3 out of 9981 genes, 0.0%	3 out of 9981 genes, 0.0%	1
antigen processing and presentation of endogenous peptide antigen via MHC class Ib	2 out of 9981 genes, 0.0%	2 out of 9981 genes, 0.0%	1
antigen processing and presentation of exogenous peptide antigen via MHC class Ib	3 out of 9981 genes, 0.0%	3 out of 9981 genes, 0.0%	1
antigen processing and presentation of exogenous peptide antigen	11 out of 9981 genes, 0.1%	11 out of 9981 genes, 0.1%	1
antigen processing and presentation of endogenous peptide antigen	2 out of 9981 genes, 0.0%	2 out of 9981 genes, 0.0%	1
antigen processing and presentation of endogenous peptide antigen via MHC class I via ER pathway	2 out of 9981 genes, 0.0%	2 out of 9981 genes, 0.0%	1
antigen processing and presentation of endogenous peptide antigen via MHC class Ib via ER pathway	2 out of 9981 genes, 0.0%	2 out of 9981 genes, 0.0%	1
antigen processing and presentation of peptide or polysaccharide antigen via MHC class II	2 out of 9981 genes, 0.0%	2 out of 9981 genes, 0.0%	1
tolerance induction	6 out of 9981 genes, 0.1%	6 out of 9981 genes, 0.1%	1
B cell tolerance induction	2 out of 9981 genes, 0.0%	2 out of 9981 genes, 0.0%	1
T cell tolerance induction	3 out of 9981 genes, 0.0%	3 out of 9981 genes, 0.0%	1
immune system development	241 out of 9981 genes, 2.4%	241 out of 9981 genes, 2.4%	1
leukocyte differentiation	121 out of 9981 genes, 1.2%	121 out of 9981 genes, 1.2%	1
hypersensitivity	5 out of 9981 genes, 0.1%	5 out of 9981 genes, 0.1%	1
acute inflammatory response	59 out of 9981 genes, 0.6%	59 out of 9981 genes, 0.6%	1
production of molecular mediator involved in inflammatory response	13 out of 9981 genes, 0.1%	13 out of 9981 genes, 0.1%	1
arachidonic acid metabolite production involved in inflammatory response	5 out of 9981 genes, 0.1%	5 out of 9981 genes, 0.1%	1
chronic inflammatory response	6 out of 9981 genes, 0.1%	6 out of 9981 genes, 0.1%	1
monocyte chemotaxis	6 out of 9981 genes, 0.1%	6 out of 9981 genes, 0.1%	1
somatic diversification of immune receptors via germline recombination within a single locus	27 out of 9981 genes, 0.3%	27 out of 9981 genes, 0.3%	1
somatic diversification of immune receptors via somatic mutation	7 out of 9981 genes, 0.1%	7 out of 9981 genes, 0.1%	1
somatic diversification of T cell receptor genes	4 out of 9981 genes, 0.0%	4 out of 9981 genes, 0.0%	1
myeloid leukocyte differentiation	22 out of 9981 genes, 0.2%	22 out of 9981 genes, 0.2%	1
regulation of immunoglobulin production	13 out of 9981 genes, 0.1%	13 out of 9981 genes, 0.1%	1
regulation of tolerance induction	4 out of 9981 genes, 0.0%	4 out of 9981 genes, 0.0%	1
positive regulation of tolerance induction	4 out of 9981 genes, 0.0%	4 out of 9981 genes, 0.0%	1
regulation of T cell tolerance induction	3 out of 9981 genes, 0.0%	3 out of 9981 genes, 0.0%	1
positive regulation of T cell tolerance induction	3 out of 9981 genes, 0.0%	3 out of 9981 genes, 0.0%	1
regulation of acute inflammatory response	3 out of 9981 genes, 0.0%	3 out of 9981 genes, 0.0%	1
somatic recombination of T cell receptor gene segments	4 out of 9981 genes, 0.0%	4 out of 9981 genes, 0.0%	1
regulation of immune system process	448 out of 9981 genes, 4.5%	448 out of 9981 genes, 4.5%	1
negative regulation of immune system process	46 out of 9981 genes, 0.5%	46 out of 9981 genes, 0.5%	1
positive regulation of immune system process	282 out of 9981 genes, 2.8%	282 out of 9981 genes, 2.8%	1
regulation of leukocyte migration	34 out of 9981 genes, 0.3%	34 out of 9981 genes, 0.3%	1
negative regulation of leukocyte migration	3 out of 9981 genes, 0.0%	3 out of 9981 genes, 0.0%	1
positive regulation of leukocyte migration	28 out of 9981 genes, 0.3%	28 out of 9981 genes, 0.3%	1
regulation of leukocyte chemotaxis	26 out of 9981 genes, 0.3%	26 out of 9981 genes, 0.3%	1
negative regulation of leukocyte chemotaxis	2 out of 9981 genes, 0.0%	2 out of 9981 genes, 0.0%	1
positive regulation of leukocyte chemotaxis	22 out of 9981 genes, 0.2%	22 out of 9981 genes, 0.2%	1
regulation of leukocyte activation	168 out of 9981 genes, 1.7%	168 out of 9981 genes, 1.7%	1
negative regulation of leukocyte activation	19 out of 9981 genes, 0.2%	19 out of 9981 genes, 0.2%	1
positive regulation of leukocyte activation	99 out of 9981 genes, 1.0%	99 out of 9981 genes, 1.0%	1
regulation of immune effector process	115 out of 9981 genes, 1.2%	115 out of 9981 genes, 1.2%	1
negative regulation of immune effector process	22 out of 9981 genes, 0.2%	22 out of 9981 genes, 0.2%	1
positive regulation of immune effector process	51 out of 9981 genes, 0.5%	51 out of 9981 genes, 0.5%	1
regulation of production of molecular mediator of immune response	24 out of 9981 genes, 0.2%	24 out of 9981 genes, 0.2%	1
negative regulation of production of molecular mediator of immune response	5 out of 9981 genes, 0.1%	5 out of 9981 genes, 0.1%	1
regulation of leukocyte mediated immunity	18 out of 9981 genes, 0.2%	18 out of 9981 genes, 0.2%	1
negative regulation of leukocyte mediated immunity	2 out of 9981 genes, 0.0%	2 out of 9981 genes, 0.0%	1
positive regulation of leukocyte mediated immunity	2 out of 9981 genes, 0.0%	2 out of 9981 genes, 0.0%	1
regulation of lymphocyte mediated immunity	16 out of 9981 genes, 0.2%	16 out of 9981 genes, 0.2%	1
negative regulation of lymphocyte mediated immunity	2 out of 9981 genes, 0.0%	2 out of 9981 genes, 0.0%	1
positive regulation of lymphocyte mediated immunity	2 out of 9981 genes, 0.0%	2 out of 9981 genes, 0.0%	1
regulation of B cell mediated immunity	13 out of 9981 genes, 0.1%	13 out of 9981 genes, 0.1%	1
regulation of natural killer cell mediated immunity	4 out of 9981 genes, 0.0%	4 out of 9981 genes, 0.0%	1
negative regulation of natural killer cell mediated immunity	2 out of 9981 genes, 0.0%	2 out of 9981 genes, 0.0%	1
positive regulation of natural killer cell mediated immunity	2 out of 9981 genes, 0.0%	2 out of 9981 genes, 0.0%	1
regulation of cytokine production involved in immune response	12 out of 9981 genes, 0.1%	12 out of 9981 genes, 0.1%	1
negative regulation of cytokine production involved in immune response	5 out of 9981 genes, 0.1%	5 out of 9981 genes, 0.1%	1
cytoplasmic pattern recognition receptor signaling pathway	4 out of 9981 genes, 0.0%	4 out of 9981 genes, 0.0%	1
immune response-activating signal transduction	139 out of 9981 genes, 1.4%	139 out of 9981 genes, 1.4%	1
innate immune response-activating signal transduction	87 out of 9981 genes, 0.9%	87 out of 9981 genes, 0.9%	1
regulation of myeloid leukocyte differentiation	49 out of 9981 genes, 0.5%	49 out of 9981 genes, 0.5%	1
negative regulation of myeloid leukocyte differentiation	21 out of 9981 genes, 0.2%	21 out of 9981 genes, 0.2%	1
positive regulation of myeloid leukocyte differentiation	25 out of 9981 genes, 0.3%	25 out of 9981 genes, 0.3%	1
immune response-regulating signaling pathway	141 out of 9981 genes, 1.4%	141 out of 9981 genes, 1.4%	1
immune response-regulating cell surface receptor signaling pathway	73 out of 9981 genes, 0.7%	73 out of 9981 genes, 0.7%	1
peptide secretion	79 out of 9981 genes, 0.8%	79 out of 9981 genes, 0.8%	1
regulation of peptide secretion	43 out of 9981 genes, 0.4%	43 out of 9981 genes, 0.4%	1
regulation of adaptive immune response	22 out of 9981 genes, 0.2%	22 out of 9981 genes, 0.2%	1
negative regulation of adaptive immune response	2 out of 9981 genes, 0.0%	2 out of 9981 genes, 0.0%	1
positive regulation of adaptive immune response	8 out of 9981 genes, 0.1%	8 out of 9981 genes, 0.1%	1
regulation of adaptive immune response based on somatic recombination of immune receptors built from immunoglobulin superfamily domains	22 out of 9981 genes, 0.2%	22 out of 9981 genes, 0.2%	1
negative regulation of adaptive immune response based on somatic recombination of immune receptors built from immunoglobulin superfamily domains	2 out of 9981 genes, 0.0%	2 out of 9981 genes, 0.0%	1
positive regulation of adaptive immune response based on somatic recombination of immune receptors built from immunoglobulin superfamily domains	8 out of 9981 genes, 0.1%	8 out of 9981 genes, 0.1%	1
regulation of type 2 immune response	6 out of 9981 genes, 0.1%	6 out of 9981 genes, 0.1%	1
regulation of response to biotic stimulus	40 out of 9981 genes, 0.4%	40 out of 9981 genes, 0.4%	1
negative regulation of response to biotic stimulus	4 out of 9981 genes, 0.0%	4 out of 9981 genes, 0.0%	1
regulation of inflammatory response to antigenic stimulus	2 out of 9981 genes, 0.0%	2 out of 9981 genes, 0.0%	1
regulation of acute inflammatory response to antigenic stimulus	2 out of 9981 genes, 0.0%	2 out of 9981 genes, 0.0%	1
regulation of hypersensitivity	2 out of 9981 genes, 0.0%	2 out of 9981 genes, 0.0%	1
regulation of myeloid leukocyte mediated immunity	2 out of 9981 genes, 0.0%	2 out of 9981 genes, 0.0%	1
regulation of immunoglobulin mediated immune response	12 out of 9981 genes, 0.1%	12 out of 9981 genes, 0.1%	1
mature B cell apoptotic process	2 out of 9981 genes, 0.0%	2 out of 9981 genes, 0.0%	1
regulation of humoral immune response	2 out of 9981 genes, 0.0%	2 out of 9981 genes, 0.0%	1
generation of a signal involved in cell-cell signaling	125 out of 9981 genes, 1.3%	125 out of 9981 genes, 1.3%	1
regionalization	162 out of 9981 genes, 1.6%	162 out of 9981 genes, 1.6%	1
developmental process involved in reproduction	216 out of 9981 genes, 2.2%	216 out of 9981 genes, 2.2%	1
heart morphogenesis	70 out of 9981 genes, 0.7%	70 out of 9981 genes, 0.7%	1
system process	814 out of 9981 genes, 8.2%	814 out of 9981 genes, 8.2%	1
skeletal muscle contraction	5 out of 9981 genes, 0.1%	5 out of 9981 genes, 0.1%	1
involuntary skeletal muscle contraction	3 out of 9981 genes, 0.0%	3 out of 9981 genes, 0.0%	1
muscle system process	157 out of 9981 genes, 1.6%	157 out of 9981 genes, 1.6%	1
circulatory system process	169 out of 9981 genes, 1.7%	169 out of 9981 genes, 1.7%	1
renal system process	21 out of 9981 genes, 0.2%	21 out of 9981 genes, 0.2%	1
heart process	8 out of 9981 genes, 0.1%	8 out of 9981 genes, 0.1%	1
vascular process in circulatory system	66 out of 9981 genes, 0.7%	66 out of 9981 genes, 0.7%	1
regulation of systemic arterial blood pressure by baroreceptor feedback	4 out of 9981 genes, 0.0%	4 out of 9981 genes, 0.0%	1
regulation of systemic arterial blood pressure mediated by a chemical signal	26 out of 9981 genes, 0.3%	26 out of 9981 genes, 0.3%	1
regulation of the force of heart contraction by chemical signal	5 out of 9981 genes, 0.1%	5 out of 9981 genes, 0.1%	1
renal system process involved in regulation of systemic arterial blood pressure	9 out of 9981 genes, 0.1%	9 out of 9981 genes, 0.1%	1
renal control of peripheral vascular resistance involved in regulation of systemic arterial blood pressure	3 out of 9981 genes, 0.0%	3 out of 9981 genes, 0.0%	1
regulation of systemic arterial blood pressure	44 out of 9981 genes, 0.4%	44 out of 9981 genes, 0.4%	1
regulation of systemic arterial blood pressure by renin-angiotensin	11 out of 9981 genes, 0.1%	11 out of 9981 genes, 0.1%	1
positive regulation of systemic arterial blood pressure	3 out of 9981 genes, 0.0%	3 out of 9981 genes, 0.0%	1
negative regulation of systemic arterial blood pressure	2 out of 9981 genes, 0.0%	2 out of 9981 genes, 0.0%	1
renal water homeostasis	4 out of 9981 genes, 0.0%	4 out of 9981 genes, 0.0%	1
regulation of glomerular filtration	2 out of 9981 genes, 0.0%	2 out of 9981 genes, 0.0%	1
renal water transport	4 out of 9981 genes, 0.0%	4 out of 9981 genes, 0.0%	1
positive regulation of the force of heart contraction by chemical signal	3 out of 9981 genes, 0.0%	3 out of 9981 genes, 0.0%	1
heart induction	5 out of 9981 genes, 0.1%	5 out of 9981 genes, 0.1%	1
endodermal-mesodermal cell signaling	2 out of 9981 genes, 0.0%	2 out of 9981 genes, 0.0%	1
endodermal-mesodermal cell signaling involved in heart induction	2 out of 9981 genes, 0.0%	2 out of 9981 genes, 0.0%	1
embryonic heart tube morphogenesis	29 out of 9981 genes, 0.3%	29 out of 9981 genes, 0.3%	1
regulation of organ formation	19 out of 9981 genes, 0.2%	19 out of 9981 genes, 0.2%	1
endothelium development	11 out of 9981 genes, 0.1%	11 out of 9981 genes, 0.1%	1
morphogenesis of an endothelium	3 out of 9981 genes, 0.0%	3 out of 9981 genes, 0.0%	1
cardiac conduction system development	3 out of 9981 genes, 0.0%	3 out of 9981 genes, 0.0%	1
His-Purkinje system development	3 out of 9981 genes, 0.0%	3 out of 9981 genes, 0.0%	1
heart valve development	4 out of 9981 genes, 0.0%	4 out of 9981 genes, 0.0%	1
atrioventricular valve development	2 out of 9981 genes, 0.0%	2 out of 9981 genes, 0.0%	1
cardiac chamber development	19 out of 9981 genes, 0.2%	19 out of 9981 genes, 0.2%	1
cardiac chamber morphogenesis	17 out of 9981 genes, 0.2%	17 out of 9981 genes, 0.2%	1
cardiac chamber formation	4 out of 9981 genes, 0.0%	4 out of 9981 genes, 0.0%	1
cardiac ventricle morphogenesis	10 out of 9981 genes, 0.1%	10 out of 9981 genes, 0.1%	1
cardiac ventricle formation	2 out of 9981 genes, 0.0%	2 out of 9981 genes, 0.0%	1
ventricular cardiac muscle tissue development	2 out of 9981 genes, 0.0%	2 out of 9981 genes, 0.0%	1
cardiac atrium development	2 out of 9981 genes, 0.0%	2 out of 9981 genes, 0.0%	1
cardiac ventricle development	12 out of 9981 genes, 0.1%	12 out of 9981 genes, 0.1%	1
regulation of membrane depolarization	3 out of 9981 genes, 0.0%	3 out of 9981 genes, 0.0%	1
cardiac septum development	6 out of 9981 genes, 0.1%	6 out of 9981 genes, 0.1%	1
atrial septum development	2 out of 9981 genes, 0.0%	2 out of 9981 genes, 0.0%	1
cardiac muscle hypertrophy	9 out of 9981 genes, 0.1%	9 out of 9981 genes, 0.1%	1
Wnt receptor signaling pathway involved in heart development	3 out of 9981 genes, 0.0%	3 out of 9981 genes, 0.0%	1
type B pancreatic cell differentiation	3 out of 9981 genes, 0.0%	3 out of 9981 genes, 0.0%	1
pancreatic A cell differentiation	4 out of 9981 genes, 0.0%	4 out of 9981 genes, 0.0%	1
pancreatic PP cell differentiation	2 out of 9981 genes, 0.0%	2 out of 9981 genes, 0.0%	1
positive regulation of blood pressure by epinephrine-norepinephrine	7 out of 9981 genes, 0.1%	7 out of 9981 genes, 0.1%	1
amino acid transmembrane transport	10 out of 9981 genes, 0.1%	10 out of 9981 genes, 0.1%	1
mesenchymal to epithelial transition involved in metanephros morphogenesis	2 out of 9981 genes, 0.0%	2 out of 9981 genes, 0.0%	1
metanephros morphogenesis	2 out of 9981 genes, 0.0%	2 out of 9981 genes, 0.0%	1
cardiac endothelial cell differentiation	2 out of 9981 genes, 0.0%	2 out of 9981 genes, 0.0%	1
regulation of cilium movement	3 out of 9981 genes, 0.0%	3 out of 9981 genes, 0.0%	1
epithelial cell morphogenesis	10 out of 9981 genes, 0.1%	10 out of 9981 genes, 0.1%	1
axis elongation	10 out of 9981 genes, 0.1%	10 out of 9981 genes, 0.1%	1
planar cell polarity pathway involved in axis elongation	3 out of 9981 genes, 0.0%	3 out of 9981 genes, 0.0%	1
neural retina development	3 out of 9981 genes, 0.0%	3 out of 9981 genes, 0.0%	1
endochondral bone growth	6 out of 9981 genes, 0.1%	6 out of 9981 genes, 0.1%	1
carbohydrate metabolic process	387 out of 9981 genes, 3.9%	387 out of 9981 genes, 3.9%	1
polysaccharide metabolic process	76 out of 9981 genes, 0.8%	76 out of 9981 genes, 0.8%	1
glycogen metabolic process	31 out of 9981 genes, 0.3%	31 out of 9981 genes, 0.3%	1
glycogen biosynthetic process	3 out of 9981 genes, 0.0%	3 out of 9981 genes, 0.0%	1
regulation of glycogen biosynthetic process	10 out of 9981 genes, 0.1%	10 out of 9981 genes, 0.1%	1
glycogen catabolic process	3 out of 9981 genes, 0.0%	3 out of 9981 genes, 0.0%	1
disaccharide metabolic process	3 out of 9981 genes, 0.0%	3 out of 9981 genes, 0.0%	1
monosaccharide metabolic process	190 out of 9981 genes, 1.9%	190 out of 9981 genes, 1.9%	1
xylulose metabolic process	2 out of 9981 genes, 0.0%	2 out of 9981 genes, 0.0%	1
fructose metabolic process	15 out of 9981 genes, 0.2%	15 out of 9981 genes, 0.2%	1
fucose metabolic process	9 out of 9981 genes, 0.1%	9 out of 9981 genes, 0.1%	1
glucose metabolic process	92 out of 9981 genes, 0.9%	92 out of 9981 genes, 0.9%	1
glucose catabolic process	51 out of 9981 genes, 0.5%	51 out of 9981 genes, 0.5%	1
UDP-glucose metabolic process	2 out of 9981 genes, 0.0%	2 out of 9981 genes, 0.0%	1
galactose metabolic process	4 out of 9981 genes, 0.0%	4 out of 9981 genes, 0.0%	1
mannose metabolic process	4 out of 9981 genes, 0.0%	4 out of 9981 genes, 0.0%	1
D-ribose metabolic process	4 out of 9981 genes, 0.0%	4 out of 9981 genes, 0.0%	1
inositol metabolic process	3 out of 9981 genes, 0.0%	3 out of 9981 genes, 0.0%	1
aminoglycan metabolic process	50 out of 9981 genes, 0.5%	50 out of 9981 genes, 0.5%	1
aminoglycan biosynthetic process	24 out of 9981 genes, 0.2%	24 out of 9981 genes, 0.2%	1
glycosaminoglycan biosynthetic process	13 out of 9981 genes, 0.1%	13 out of 9981 genes, 0.1%	1
aminoglycan catabolic process	11 out of 9981 genes, 0.1%	11 out of 9981 genes, 0.1%	1
glycosaminoglycan catabolic process	3 out of 9981 genes, 0.0%	3 out of 9981 genes, 0.0%	1
proteoglycan metabolic process	21 out of 9981 genes, 0.2%	21 out of 9981 genes, 0.2%	1
amino sugar metabolic process	27 out of 9981 genes, 0.3%	27 out of 9981 genes, 0.3%	1
glucosamine metabolic process	13 out of 9981 genes, 0.1%	13 out of 9981 genes, 0.1%	1
N-acetylglucosamine metabolic process	8 out of 9981 genes, 0.1%	8 out of 9981 genes, 0.1%	1
N-acetylglucosamine biosynthetic process	5 out of 9981 genes, 0.1%	5 out of 9981 genes, 0.1%	1
uronic acid metabolic process	6 out of 9981 genes, 0.1%	6 out of 9981 genes, 0.1%	1
alcohol metabolic process	173 out of 9981 genes, 1.7%	173 out of 9981 genes, 1.7%	1
ethanol metabolic process	8 out of 9981 genes, 0.1%	8 out of 9981 genes, 0.1%	1
glycerol metabolic process	6 out of 9981 genes, 0.1%	6 out of 9981 genes, 0.1%	1
glycerol-3-phosphate metabolic process	2 out of 9981 genes, 0.0%	2 out of 9981 genes, 0.0%	1
cellular glucan metabolic process	39 out of 9981 genes, 0.4%	39 out of 9981 genes, 0.4%	1
cellular aldehyde metabolic process	9 out of 9981 genes, 0.1%	9 out of 9981 genes, 0.1%	1
organic acid metabolic process	581 out of 9981 genes, 5.8%	581 out of 9981 genes, 5.8%	1
acetyl-CoA metabolic process	20 out of 9981 genes, 0.2%	20 out of 9981 genes, 0.2%	1
acetyl-CoA biosynthetic process	12 out of 9981 genes, 0.1%	12 out of 9981 genes, 0.1%	1
acetyl-CoA biosynthetic process from pyruvate	12 out of 9981 genes, 0.1%	12 out of 9981 genes, 0.1%	1
pyruvate metabolic process	17 out of 9981 genes, 0.2%	17 out of 9981 genes, 0.2%	1
generation of precursor metabolites and energy	268 out of 9981 genes, 2.7%	268 out of 9981 genes, 2.7%	1
gluconeogenesis	9 out of 9981 genes, 0.1%	9 out of 9981 genes, 0.1%	1
glycolysis	4 out of 9981 genes, 0.0%	4 out of 9981 genes, 0.0%	1
pentose-phosphate shunt	7 out of 9981 genes, 0.1%	7 out of 9981 genes, 0.1%	1
2-oxoglutarate metabolic process	2 out of 9981 genes, 0.0%	2 out of 9981 genes, 0.0%	1
succinate metabolic process	2 out of 9981 genes, 0.0%	2 out of 9981 genes, 0.0%	1
regulation of carbohydrate metabolic process	26 out of 9981 genes, 0.3%	26 out of 9981 genes, 0.3%	1
regulation of glycolysis	8 out of 9981 genes, 0.1%	8 out of 9981 genes, 0.1%	1
regulation of gluconeogenesis	2 out of 9981 genes, 0.0%	2 out of 9981 genes, 0.0%	1
energy reserve metabolic process	31 out of 9981 genes, 0.3%	31 out of 9981 genes, 0.3%	1
oxidative phosphorylation	4 out of 9981 genes, 0.0%	4 out of 9981 genes, 0.0%	1
nucleobase-containing compound metabolic process	1960 out of 9981 genes, 19.6%	1960 out of 9981 genes, 19.6%	1
regulation of nucleotide metabolic process	178 out of 9981 genes, 1.8%	178 out of 9981 genes, 1.8%	1
purine nucleobase metabolic process	13 out of 9981 genes, 0.1%	13 out of 9981 genes, 0.1%	1
purine nucleoside catabolic process	3 out of 9981 genes, 0.0%	3 out of 9981 genes, 0.0%	1
purine nucleotide metabolic process	438 out of 9981 genes, 4.4%	438 out of 9981 genes, 4.4%	1
purine nucleotide biosynthetic process	129 out of 9981 genes, 1.3%	129 out of 9981 genes, 1.3%	1
cAMP biosynthetic process	20 out of 9981 genes, 0.2%	20 out of 9981 genes, 0.2%	1
cGMP biosynthetic process	9 out of 9981 genes, 0.1%	9 out of 9981 genes, 0.1%	1
IMP biosynthetic process	4 out of 9981 genes, 0.0%	4 out of 9981 genes, 0.0%	1
purine nucleotide catabolic process	315 out of 9981 genes, 3.2%	315 out of 9981 genes, 3.2%	1
pyrimidine nucleobase metabolic process	13 out of 9981 genes, 0.1%	13 out of 9981 genes, 0.1%	1
pyrimidine nucleobase catabolic process	3 out of 9981 genes, 0.0%	3 out of 9981 genes, 0.0%	1
pyrimidine nucleoside metabolic process	22 out of 9981 genes, 0.2%	22 out of 9981 genes, 0.2%	1
cytidine catabolic process	4 out of 9981 genes, 0.0%	4 out of 9981 genes, 0.0%	1
pyrimidine nucleotide metabolic process	31 out of 9981 genes, 0.3%	31 out of 9981 genes, 0.3%	1
pyrimidine nucleotide biosynthetic process	23 out of 9981 genes, 0.2%	23 out of 9981 genes, 0.2%	1
pyrimidine nucleotide catabolic process	3 out of 9981 genes, 0.0%	3 out of 9981 genes, 0.0%	1
DNA metabolic process	452 out of 9981 genes, 4.5%	452 out of 9981 genes, 4.5%	1
DNA replication	89 out of 9981 genes, 0.9%	89 out of 9981 genes, 0.9%	1
DNA-dependent DNA replication	46 out of 9981 genes, 0.5%	46 out of 9981 genes, 0.5%	1
DNA ligation	5 out of 9981 genes, 0.1%	5 out of 9981 genes, 0.1%	1
DNA-dependent DNA replication initiation	2 out of 9981 genes, 0.0%	2 out of 9981 genes, 0.0%	1
regulation of DNA replication	33 out of 9981 genes, 0.3%	33 out of 9981 genes, 0.3%	1
RNA-dependent DNA replication	12 out of 9981 genes, 0.1%	12 out of 9981 genes, 0.1%	1
DNA repair	150 out of 9981 genes, 1.5%	150 out of 9981 genes, 1.5%	1
regulation of DNA repair	23 out of 9981 genes, 0.2%	23 out of 9981 genes, 0.2%	1
base-excision repair	8 out of 9981 genes, 0.1%	8 out of 9981 genes, 0.1%	1
base-excision repair, AP site formation	6 out of 9981 genes, 0.1%	6 out of 9981 genes, 0.1%	1
nucleotide-excision repair	52 out of 9981 genes, 0.5%	52 out of 9981 genes, 0.5%	1
mismatch repair	7 out of 9981 genes, 0.1%	7 out of 9981 genes, 0.1%	1
postreplication repair	4 out of 9981 genes, 0.0%	4 out of 9981 genes, 0.0%	1
double-strand break repair	7 out of 9981 genes, 0.1%	7 out of 9981 genes, 0.1%	1
DNA modification	26 out of 9981 genes, 0.3%	26 out of 9981 genes, 0.3%	1
DNA alkylation	19 out of 9981 genes, 0.2%	19 out of 9981 genes, 0.2%	1
DNA methylation	9 out of 9981 genes, 0.1%	9 out of 9981 genes, 0.1%	1
DNA catabolic process	32 out of 9981 genes, 0.3%	32 out of 9981 genes, 0.3%	1
DNA recombination	76 out of 9981 genes, 0.8%	76 out of 9981 genes, 0.8%	1
DNA packaging	4 out of 9981 genes, 0.0%	4 out of 9981 genes, 0.0%	1
chromatin organization	291 out of 9981 genes, 2.9%	291 out of 9981 genes, 2.9%	1
chromatin assembly or disassembly	4 out of 9981 genes, 0.0%	4 out of 9981 genes, 0.0%	1
nucleosome assembly	2 out of 9981 genes, 0.0%	2 out of 9981 genes, 0.0%	1
chromatin remodeling	27 out of 9981 genes, 0.3%	27 out of 9981 genes, 0.3%	1
chromatin silencing	11 out of 9981 genes, 0.1%	11 out of 9981 genes, 0.1%	1
transcription, DNA-dependent	608 out of 9981 genes, 6.1%	608 out of 9981 genes, 6.1%	1
DNA-dependent transcription, initiation	78 out of 9981 genes, 0.8%	78 out of 9981 genes, 0.8%	1
DNA-dependent transcription, termination	66 out of 9981 genes, 0.7%	66 out of 9981 genes, 0.7%	1
DNA-dependent transcription, elongation	76 out of 9981 genes, 0.8%	76 out of 9981 genes, 0.8%	1
regulation of transcription, DNA-dependent	800 out of 9981 genes, 8.0%	800 out of 9981 genes, 8.0%	1
regulation of transcription from RNA polymerase II promoter	452 out of 9981 genes, 4.5%	452 out of 9981 genes, 4.5%	1
regulation of transcription from RNA polymerase III promoter	3 out of 9981 genes, 0.0%	3 out of 9981 genes, 0.0%	1
rRNA processing	20 out of 9981 genes, 0.2%	20 out of 9981 genes, 0.2%	1
transcription from RNA polymerase II promoter	6 out of 9981 genes, 0.1%	6 out of 9981 genes, 0.1%	1
transcription elongation from RNA polymerase II promoter	2 out of 9981 genes, 0.0%	2 out of 9981 genes, 0.0%	1
mRNA splice site selection	4 out of 9981 genes, 0.0%	4 out of 9981 genes, 0.0%	1
mRNA cleavage	2 out of 9981 genes, 0.0%	2 out of 9981 genes, 0.0%	1
transcription from RNA polymerase III promoter	3 out of 9981 genes, 0.0%	3 out of 9981 genes, 0.0%	1
RNA processing	351 out of 9981 genes, 3.5%	351 out of 9981 genes, 3.5%	1
mRNA processing	121 out of 9981 genes, 1.2%	121 out of 9981 genes, 1.2%	1
tRNA metabolic process	100 out of 9981 genes, 1.0%	100 out of 9981 genes, 1.0%	1
tRNA modification	8 out of 9981 genes, 0.1%	8 out of 9981 genes, 0.1%	1
RNA catabolic process	76 out of 9981 genes, 0.8%	76 out of 9981 genes, 0.8%	1
mRNA catabolic process	71 out of 9981 genes, 0.7%	71 out of 9981 genes, 0.7%	1
RNA localization	85 out of 9981 genes, 0.9%	85 out of 9981 genes, 0.9%	1
RNA export from nucleus	53 out of 9981 genes, 0.5%	53 out of 9981 genes, 0.5%	1
mRNA export from nucleus	12 out of 9981 genes, 0.1%	12 out of 9981 genes, 0.1%	1
translation	392 out of 9981 genes, 3.9%	392 out of 9981 genes, 3.9%	1
translational initiation	20 out of 9981 genes, 0.2%	20 out of 9981 genes, 0.2%	1
translational elongation	6 out of 9981 genes, 0.1%	6 out of 9981 genes, 0.1%	1
translational termination	4 out of 9981 genes, 0.0%	4 out of 9981 genes, 0.0%	1
regulation of translation	34 out of 9981 genes, 0.3%	34 out of 9981 genes, 0.3%	1
tRNA aminoacylation for protein translation	40 out of 9981 genes, 0.4%	40 out of 9981 genes, 0.4%	1
regulation of translational initiation	19 out of 9981 genes, 0.2%	19 out of 9981 genes, 0.2%	1
regulation of translational initiation by iron	2 out of 9981 genes, 0.0%	2 out of 9981 genes, 0.0%	1
regulation of translational elongation	6 out of 9981 genes, 0.1%	6 out of 9981 genes, 0.1%	1
regulation of translational termination	2 out of 9981 genes, 0.0%	2 out of 9981 genes, 0.0%	1
translational readthrough	4 out of 9981 genes, 0.0%	4 out of 9981 genes, 0.0%	1
protein folding	67 out of 9981 genes, 0.7%	67 out of 9981 genes, 0.7%	1
'de novo' protein folding	49 out of 9981 genes, 0.5%	49 out of 9981 genes, 0.5%	1
protein complex assembly	332 out of 9981 genes, 3.3%	332 out of 9981 genes, 3.3%	1
cellular protein modification process	1271 out of 9981 genes, 12.7%	1271 out of 9981 genes, 12.7%	1
protein phosphorylation	169 out of 9981 genes, 1.7%	169 out of 9981 genes, 1.7%	1
negative regulation of protein kinase activity	18 out of 9981 genes, 0.2%	18 out of 9981 genes, 0.2%	1
protein dephosphorylation	35 out of 9981 genes, 0.4%	35 out of 9981 genes, 0.4%	1
protein ADP-ribosylation	3 out of 9981 genes, 0.0%	3 out of 9981 genes, 0.0%	1
protein acetylation	62 out of 9981 genes, 0.6%	62 out of 9981 genes, 0.6%	1
internal protein amino acid acetylation	53 out of 9981 genes, 0.5%	53 out of 9981 genes, 0.5%	1
protein deacetylation	24 out of 9981 genes, 0.2%	24 out of 9981 genes, 0.2%	1
protein sulfation	2 out of 9981 genes, 0.0%	2 out of 9981 genes, 0.0%	1
protein methylation	44 out of 9981 genes, 0.4%	44 out of 9981 genes, 0.4%	1
protein demethylation	8 out of 9981 genes, 0.1%	8 out of 9981 genes, 0.1%	1
protein glycosylation	106 out of 9981 genes, 1.1%	106 out of 9981 genes, 1.1%	1
protein N-linked glycosylation	74 out of 9981 genes, 0.7%	74 out of 9981 genes, 0.7%	1
dolichol-linked oligosaccharide biosynthetic process	2 out of 9981 genes, 0.0%	2 out of 9981 genes, 0.0%	1
protein O-linked glycosylation	11 out of 9981 genes, 0.1%	11 out of 9981 genes, 0.1%	1
protein lipidation	34 out of 9981 genes, 0.3%	34 out of 9981 genes, 0.3%	1
N-terminal protein lipidation	3 out of 9981 genes, 0.0%	3 out of 9981 genes, 0.0%	1
GPI anchor metabolic process	13 out of 9981 genes, 0.1%	13 out of 9981 genes, 0.1%	1
GPI anchor biosynthetic process	12 out of 9981 genes, 0.1%	12 out of 9981 genes, 0.1%	1
proteolysis	311 out of 9981 genes, 3.1%	311 out of 9981 genes, 3.1%	1
membrane protein ectodomain proteolysis	2 out of 9981 genes, 0.0%	2 out of 9981 genes, 0.0%	1
ubiquitin-dependent protein catabolic process	153 out of 9981 genes, 1.5%	153 out of 9981 genes, 1.5%	1
protein monoubiquitination	9 out of 9981 genes, 0.1%	9 out of 9981 genes, 0.1%	1
glycoprotein catabolic process	11 out of 9981 genes, 0.1%	11 out of 9981 genes, 0.1%	1
peptide metabolic process	22 out of 9981 genes, 0.2%	22 out of 9981 genes, 0.2%	1
cellular amino acid metabolic process	280 out of 9981 genes, 2.8%	280 out of 9981 genes, 2.8%	1
arginine metabolic process	9 out of 9981 genes, 0.1%	9 out of 9981 genes, 0.1%	1
asparagine metabolic process	5 out of 9981 genes, 0.1%	5 out of 9981 genes, 0.1%	1
asparagine catabolic process	3 out of 9981 genes, 0.0%	3 out of 9981 genes, 0.0%	1
aspartate metabolic process	4 out of 9981 genes, 0.0%	4 out of 9981 genes, 0.0%	1
cysteine metabolic process	2 out of 9981 genes, 0.0%	2 out of 9981 genes, 0.0%	1
glutamate metabolic process	7 out of 9981 genes, 0.1%	7 out of 9981 genes, 0.1%	1
glutamine metabolic process	3 out of 9981 genes, 0.0%	3 out of 9981 genes, 0.0%	1
glycine metabolic process	12 out of 9981 genes, 0.1%	12 out of 9981 genes, 0.1%	1
glycine biosynthetic process	3 out of 9981 genes, 0.0%	3 out of 9981 genes, 0.0%	1
glycine catabolic process	2 out of 9981 genes, 0.0%	2 out of 9981 genes, 0.0%	1
histidine metabolic process	5 out of 9981 genes, 0.1%	5 out of 9981 genes, 0.1%	1
leucine metabolic process	3 out of 9981 genes, 0.0%	3 out of 9981 genes, 0.0%	1
lysine metabolic process	8 out of 9981 genes, 0.1%	8 out of 9981 genes, 0.1%	1
L-phenylalanine metabolic process	9 out of 9981 genes, 0.1%	9 out of 9981 genes, 0.1%	1
proline metabolic process	7 out of 9981 genes, 0.1%	7 out of 9981 genes, 0.1%	1
L-serine metabolic process	7 out of 9981 genes, 0.1%	7 out of 9981 genes, 0.1%	1
tryptophan metabolic process	10 out of 9981 genes, 0.1%	10 out of 9981 genes, 0.1%	1
tryptophan catabolic process	4 out of 9981 genes, 0.0%	4 out of 9981 genes, 0.0%	1
tyrosine metabolic process	9 out of 9981 genes, 0.1%	9 out of 9981 genes, 0.1%	1
cellular modified amino acid metabolic process	64 out of 9981 genes, 0.6%	64 out of 9981 genes, 0.6%	1
cellular biogenic amine metabolic process	76 out of 9981 genes, 0.8%	76 out of 9981 genes, 0.8%	1
amino-acid betaine metabolic process	6 out of 9981 genes, 0.1%	6 out of 9981 genes, 0.1%	1
amino-acid betaine biosynthetic process	5 out of 9981 genes, 0.1%	5 out of 9981 genes, 0.1%	1
ethanolamine metabolic process	3 out of 9981 genes, 0.0%	3 out of 9981 genes, 0.0%	1
melanin metabolic process	5 out of 9981 genes, 0.1%	5 out of 9981 genes, 0.1%	1
catecholamine metabolic process	20 out of 9981 genes, 0.2%	20 out of 9981 genes, 0.2%	1
indolalkylamine metabolic process	17 out of 9981 genes, 0.2%	17 out of 9981 genes, 0.2%	1
polyamine metabolic process	9 out of 9981 genes, 0.1%	9 out of 9981 genes, 0.1%	1
polyamine biosynthetic process	2 out of 9981 genes, 0.0%	2 out of 9981 genes, 0.0%	1
polyamine catabolic process	2 out of 9981 genes, 0.0%	2 out of 9981 genes, 0.0%	1
phosphagen metabolic process	10 out of 9981 genes, 0.1%	10 out of 9981 genes, 0.1%	1
creatine metabolic process	2 out of 9981 genes, 0.0%	2 out of 9981 genes, 0.0%	1
phosphocreatine metabolic process	2 out of 9981 genes, 0.0%	2 out of 9981 genes, 0.0%	1
protein targeting	177 out of 9981 genes, 1.8%	177 out of 9981 genes, 1.8%	1
protein import into nucleus	66 out of 9981 genes, 0.7%	66 out of 9981 genes, 0.7%	1
protein targeting to membrane	23 out of 9981 genes, 0.2%	23 out of 9981 genes, 0.2%	1
cotranslational protein targeting to membrane	6 out of 9981 genes, 0.1%	6 out of 9981 genes, 0.1%	1
protein targeting to vacuole	4 out of 9981 genes, 0.0%	4 out of 9981 genes, 0.0%	1
protein targeting to peroxisome	12 out of 9981 genes, 0.1%	12 out of 9981 genes, 0.1%	1
protein targeting to mitochondrion	3 out of 9981 genes, 0.0%	3 out of 9981 genes, 0.0%	1
lipid metabolic process	679 out of 9981 genes, 6.8%	679 out of 9981 genes, 6.8%	1
fatty acid metabolic process	171 out of 9981 genes, 1.7%	171 out of 9981 genes, 1.7%	1
fatty acid biosynthetic process	21 out of 9981 genes, 0.2%	21 out of 9981 genes, 0.2%	1
fatty acid beta-oxidation	22 out of 9981 genes, 0.2%	22 out of 9981 genes, 0.2%	1
unsaturated fatty acid biosynthetic process	4 out of 9981 genes, 0.0%	4 out of 9981 genes, 0.0%	1
acyl-CoA metabolic process	16 out of 9981 genes, 0.2%	16 out of 9981 genes, 0.2%	1
neutral lipid metabolic process	66 out of 9981 genes, 0.7%	66 out of 9981 genes, 0.7%	1
acylglycerol metabolic process	65 out of 9981 genes, 0.7%	65 out of 9981 genes, 0.7%	1
triglyceride metabolic process	43 out of 9981 genes, 0.4%	43 out of 9981 genes, 0.4%	1
membrane lipid metabolic process	87 out of 9981 genes, 0.9%	87 out of 9981 genes, 0.9%	1
phospholipid metabolic process	139 out of 9981 genes, 1.4%	139 out of 9981 genes, 1.4%	1
glycerophospholipid metabolic process	89 out of 9981 genes, 0.9%	89 out of 9981 genes, 0.9%	1
phosphatidylcholine biosynthetic process	5 out of 9981 genes, 0.1%	5 out of 9981 genes, 0.1%	1
phosphatidylserine metabolic process	2 out of 9981 genes, 0.0%	2 out of 9981 genes, 0.0%	1
phosphatidylinositol biosynthetic process	15 out of 9981 genes, 0.2%	15 out of 9981 genes, 0.2%	1
glycolipid metabolic process	28 out of 9981 genes, 0.3%	28 out of 9981 genes, 0.3%	1
sphingolipid metabolic process	60 out of 9981 genes, 0.6%	60 out of 9981 genes, 0.6%	1
sphinganine metabolic process	2 out of 9981 genes, 0.0%	2 out of 9981 genes, 0.0%	1
sphingosine metabolic process	4 out of 9981 genes, 0.0%	4 out of 9981 genes, 0.0%	1
ceramide metabolic process	30 out of 9981 genes, 0.3%	30 out of 9981 genes, 0.3%	1
glycosylceramide metabolic process	8 out of 9981 genes, 0.1%	8 out of 9981 genes, 0.1%	1
galactosylceramide metabolic process	2 out of 9981 genes, 0.0%	2 out of 9981 genes, 0.0%	1
sphingomyelin metabolic process	9 out of 9981 genes, 0.1%	9 out of 9981 genes, 0.1%	1
glycosphingolipid metabolic process	16 out of 9981 genes, 0.2%	16 out of 9981 genes, 0.2%	1
icosanoid metabolic process	52 out of 9981 genes, 0.5%	52 out of 9981 genes, 0.5%	1
leukotriene metabolic process	20 out of 9981 genes, 0.2%	20 out of 9981 genes, 0.2%	1
prostanoid metabolic process	26 out of 9981 genes, 0.3%	26 out of 9981 genes, 0.3%	1
prostaglandin metabolic process	23 out of 9981 genes, 0.2%	23 out of 9981 genes, 0.2%	1
steroid biosynthetic process	58 out of 9981 genes, 0.6%	58 out of 9981 genes, 0.6%	1
C21-steroid hormone biosynthetic process	7 out of 9981 genes, 0.1%	7 out of 9981 genes, 0.1%	1
glucocorticoid biosynthetic process	3 out of 9981 genes, 0.0%	3 out of 9981 genes, 0.0%	1
mineralocorticoid biosynthetic process	2 out of 9981 genes, 0.0%	2 out of 9981 genes, 0.0%	1
steroid catabolic process	9 out of 9981 genes, 0.1%	9 out of 9981 genes, 0.1%	1
isoprenoid metabolic process	54 out of 9981 genes, 0.5%	54 out of 9981 genes, 0.5%	1
terpenoid metabolic process	34 out of 9981 genes, 0.3%	34 out of 9981 genes, 0.3%	1
cellular aromatic compound metabolic process	145 out of 9981 genes, 1.5%	145 out of 9981 genes, 1.5%	1
one-carbon metabolic process	46 out of 9981 genes, 0.5%	46 out of 9981 genes, 0.5%	1
coenzyme metabolic process	137 out of 9981 genes, 1.4%	137 out of 9981 genes, 1.4%	1
oxidoreduction coenzyme metabolic process	44 out of 9981 genes, 0.4%	44 out of 9981 genes, 0.4%	1
NADP metabolic process	8 out of 9981 genes, 0.1%	8 out of 9981 genes, 0.1%	1
NADPH regeneration	7 out of 9981 genes, 0.1%	7 out of 9981 genes, 0.1%	1
ubiquinone metabolic process	10 out of 9981 genes, 0.1%	10 out of 9981 genes, 0.1%	1
glutathione metabolic process	8 out of 9981 genes, 0.1%	8 out of 9981 genes, 0.1%	1
nucleoside phosphate metabolic process	534 out of 9981 genes, 5.4%	534 out of 9981 genes, 5.4%	1
ATP biosynthetic process	18 out of 9981 genes, 0.2%	18 out of 9981 genes, 0.2%	1
folic acid-containing compound metabolic process	12 out of 9981 genes, 0.1%	12 out of 9981 genes, 0.1%	1
vitamin metabolic process	62 out of 9981 genes, 0.6%	62 out of 9981 genes, 0.6%	1
water-soluble vitamin metabolic process	15 out of 9981 genes, 0.2%	15 out of 9981 genes, 0.2%	1
fat-soluble vitamin metabolic process	19 out of 9981 genes, 0.2%	19 out of 9981 genes, 0.2%	1
vitamin A metabolic process	3 out of 9981 genes, 0.0%	3 out of 9981 genes, 0.0%	1
porphyrin-containing compound metabolic process	31 out of 9981 genes, 0.3%	31 out of 9981 genes, 0.3%	1
porphyrin-containing compound biosynthetic process	19 out of 9981 genes, 0.2%	19 out of 9981 genes, 0.2%	1
heme biosynthetic process	2 out of 9981 genes, 0.0%	2 out of 9981 genes, 0.0%	1
porphyrin-containing compound catabolic process	6 out of 9981 genes, 0.1%	6 out of 9981 genes, 0.1%	1
sulfur compound metabolic process	93 out of 9981 genes, 0.9%	93 out of 9981 genes, 0.9%	1
phosphorus metabolic process	516 out of 9981 genes, 5.2%	516 out of 9981 genes, 5.2%	1
phosphate-containing compound metabolic process	509 out of 9981 genes, 5.1%	509 out of 9981 genes, 5.1%	1
superoxide metabolic process	25 out of 9981 genes, 0.3%	25 out of 9981 genes, 0.3%	1
xenobiotic metabolic process	3 out of 9981 genes, 0.0%	3 out of 9981 genes, 0.0%	1
nitrogen compound metabolic process	2174 out of 9981 genes, 21.8%	2174 out of 9981 genes, 21.8%	1
transport	2057 out of 9981 genes, 20.6%	2057 out of 9981 genes, 20.6%	1
ion transport	571 out of 9981 genes, 5.7%	571 out of 9981 genes, 5.7%	1
cation transport	400 out of 9981 genes, 4.0%	400 out of 9981 genes, 4.0%	1
potassium ion transport	19 out of 9981 genes, 0.2%	19 out of 9981 genes, 0.2%	1
sodium ion transport	43 out of 9981 genes, 0.4%	43 out of 9981 genes, 0.4%	1
calcium ion transport	43 out of 9981 genes, 0.4%	43 out of 9981 genes, 0.4%	1
phosphate ion transport	6 out of 9981 genes, 0.1%	6 out of 9981 genes, 0.1%	1
hydrogen transport	76 out of 9981 genes, 0.8%	76 out of 9981 genes, 0.8%	1
anion transport	117 out of 9981 genes, 1.2%	117 out of 9981 genes, 1.2%	1
chloride transport	5 out of 9981 genes, 0.1%	5 out of 9981 genes, 0.1%	1
copper ion transport	6 out of 9981 genes, 0.1%	6 out of 9981 genes, 0.1%	1
iron ion transport	13 out of 9981 genes, 0.1%	13 out of 9981 genes, 0.1%	1
manganese ion transport	5 out of 9981 genes, 0.1%	5 out of 9981 genes, 0.1%	1
zinc ion transport	13 out of 9981 genes, 0.1%	13 out of 9981 genes, 0.1%	1
water transport	4 out of 9981 genes, 0.0%	4 out of 9981 genes, 0.0%	1
dicarboxylic acid transport	6 out of 9981 genes, 0.1%	6 out of 9981 genes, 0.1%	1
neurotransmitter transport	23 out of 9981 genes, 0.2%	23 out of 9981 genes, 0.2%	1
serotonin transport	4 out of 9981 genes, 0.0%	4 out of 9981 genes, 0.0%	1
mitochondrial transport	17 out of 9981 genes, 0.2%	17 out of 9981 genes, 0.2%	1
tricarboxylic acid transport	3 out of 9981 genes, 0.0%	3 out of 9981 genes, 0.0%	1
oligopeptide transport	4 out of 9981 genes, 0.0%	4 out of 9981 genes, 0.0%	1
nucleotide transport	5 out of 9981 genes, 0.1%	5 out of 9981 genes, 0.1%	1
purine nucleobase transport	6 out of 9981 genes, 0.1%	6 out of 9981 genes, 0.1%	1
amino acid transport	79 out of 9981 genes, 0.8%	79 out of 9981 genes, 0.8%	1
lipid transport	86 out of 9981 genes, 0.9%	86 out of 9981 genes, 0.9%	1
cellular ion homeostasis	348 out of 9981 genes, 3.5%	348 out of 9981 genes, 3.5%	1
cellular calcium ion homeostasis	102 out of 9981 genes, 1.0%	102 out of 9981 genes, 1.0%	1
cellular metal ion homeostasis	207 out of 9981 genes, 2.1%	207 out of 9981 genes, 2.1%	1
cellular iron ion homeostasis	2 out of 9981 genes, 0.0%	2 out of 9981 genes, 0.0%	1
cell volume homeostasis	5 out of 9981 genes, 0.1%	5 out of 9981 genes, 0.1%	1
regulation of pH	23 out of 9981 genes, 0.2%	23 out of 9981 genes, 0.2%	1
intracellular protein transport	217 out of 9981 genes, 2.2%	217 out of 9981 genes, 2.2%	1
exocytosis	134 out of 9981 genes, 1.3%	134 out of 9981 genes, 1.3%	1
intra-Golgi vesicle-mediated transport	5 out of 9981 genes, 0.1%	5 out of 9981 genes, 0.1%	1
post-Golgi vesicle-mediated transport	9 out of 9981 genes, 0.1%	9 out of 9981 genes, 0.1%	1
endocytosis	109 out of 9981 genes, 1.1%	109 out of 9981 genes, 1.1%	1
[truncated: 2,761 more rows]

## Sheet: S5-2
cellular component
Gene Ontology term	Cluster frequency	Genome frequency of use	Corrected P-value
nucleotide-excision repair complex	5 out of 10830 genes, 0.0%	5 out of 10830 genes, 0.0%	1
histone deacetylase complex	16 out of 10830 genes, 0.1%	16 out of 10830 genes, 0.1%	1
histone acetyltransferase complex	43 out of 10830 genes, 0.4%	43 out of 10830 genes, 0.4%	1
Golgi membrane	96 out of 10830 genes, 0.9%	96 out of 10830 genes, 0.9%	1
ubiquitin ligase complex	75 out of 10830 genes, 0.7%	75 out of 10830 genes, 0.7%	1
nuclear ubiquitin ligase complex	23 out of 10830 genes, 0.2%	23 out of 10830 genes, 0.2%	1
cytoplasmic ubiquitin ligase complex	7 out of 10830 genes, 0.1%	7 out of 10830 genes, 0.1%	1
exosome (RNase complex)	4 out of 10830 genes, 0.0%	4 out of 10830 genes, 0.0%	1
nuclear chromosome	74 out of 10830 genes, 0.7%	74 out of 10830 genes, 0.7%	1
cytoplasmic chromosome	2 out of 10830 genes, 0.0%	2 out of 10830 genes, 0.0%	1
cell fraction	1026 out of 10830 genes, 9.5%	1026 out of 10830 genes, 9.5%	1
cyclin-dependent protein kinase holoenzyme complex	8 out of 10830 genes, 0.1%	8 out of 10830 genes, 0.1%	1
organellar ribosome	46 out of 10830 genes, 0.4%	46 out of 10830 genes, 0.4%	1
organellar small ribosomal subunit	17 out of 10830 genes, 0.2%	17 out of 10830 genes, 0.2%	1
organellar large ribosomal subunit	17 out of 10830 genes, 0.2%	17 out of 10830 genes, 0.2%	1
lytic vacuole	229 out of 10830 genes, 2.1%	229 out of 10830 genes, 2.1%	1
transcription export complex	5 out of 10830 genes, 0.0%	5 out of 10830 genes, 0.0%	1
pre-autophagosomal structure	6 out of 10830 genes, 0.1%	6 out of 10830 genes, 0.1%	1
DNA-directed RNA polymerase complex	23 out of 10830 genes, 0.2%	23 out of 10830 genes, 0.2%	1
proteasome complex	30 out of 10830 genes, 0.3%	30 out of 10830 genes, 0.3%	1
chromosome, centromeric region	83 out of 10830 genes, 0.8%	83 out of 10830 genes, 0.8%	1
kinetochore	62 out of 10830 genes, 0.6%	62 out of 10830 genes, 0.6%	1
condensed chromosome kinetochore	16 out of 10830 genes, 0.1%	16 out of 10830 genes, 0.1%	1
condensed nuclear chromosome kinetochore	3 out of 10830 genes, 0.0%	3 out of 10830 genes, 0.0%	1
condensed chromosome, centromeric region	16 out of 10830 genes, 0.1%	16 out of 10830 genes, 0.1%	1
condensed nuclear chromosome, centromeric region	3 out of 10830 genes, 0.0%	3 out of 10830 genes, 0.0%	1
chromosome, telomeric region	18 out of 10830 genes, 0.2%	18 out of 10830 genes, 0.2%	1
telomere cap complex	7 out of 10830 genes, 0.1%	7 out of 10830 genes, 0.1%	1
nuclear chromosome, telomeric region	2 out of 10830 genes, 0.0%	2 out of 10830 genes, 0.0%	1
chromatin	93 out of 10830 genes, 0.9%	93 out of 10830 genes, 0.9%	1
nuclear chromatin	29 out of 10830 genes, 0.3%	29 out of 10830 genes, 0.3%	1
heterochromatin	11 out of 10830 genes, 0.1%	11 out of 10830 genes, 0.1%	1
condensed chromosome	44 out of 10830 genes, 0.4%	44 out of 10830 genes, 0.4%	1
condensed nuclear chromosome	22 out of 10830 genes, 0.2%	22 out of 10830 genes, 0.2%	1
synaptonemal complex	5 out of 10830 genes, 0.0%	5 out of 10830 genes, 0.0%	1
sex chromosome	10 out of 10830 genes, 0.1%	10 out of 10830 genes, 0.1%	1
origin recognition complex	7 out of 10830 genes, 0.1%	7 out of 10830 genes, 0.1%	1
spindle pole	12 out of 10830 genes, 0.1%	12 out of 10830 genes, 0.1%	1
gamma-tubulin complex	5 out of 10830 genes, 0.0%	5 out of 10830 genes, 0.0%	1
gamma-tubulin large complex	5 out of 10830 genes, 0.0%	5 out of 10830 genes, 0.0%	1
acrosomal vesicle	7 out of 10830 genes, 0.1%	7 out of 10830 genes, 0.1%	1
ruffle	23 out of 10830 genes, 0.2%	23 out of 10830 genes, 0.2%	1
sex chromatin	4 out of 10830 genes, 0.0%	4 out of 10830 genes, 0.0%	1
photoreceptor outer segment	3 out of 10830 genes, 0.0%	3 out of 10830 genes, 0.0%	1
palmitoyltransferase complex	5 out of 10830 genes, 0.0%	5 out of 10830 genes, 0.0%	1
extracellular region	631 out of 10830 genes, 5.8%	631 out of 10830 genes, 5.8%	1
proteinaceous extracellular matrix	76 out of 10830 genes, 0.7%	76 out of 10830 genes, 0.7%	1
collagen	9 out of 10830 genes, 0.1%	9 out of 10830 genes, 0.1%	1
fibrillar collagen	2 out of 10830 genes, 0.0%	2 out of 10830 genes, 0.0%	1
basement membrane	11 out of 10830 genes, 0.1%	11 out of 10830 genes, 0.1%	1
basal lamina	5 out of 10830 genes, 0.0%	5 out of 10830 genes, 0.0%	1
extracellular space	42 out of 10830 genes, 0.4%	42 out of 10830 genes, 0.4%	1
intracellular	8256 out of 10830 genes, 76.2%	8256 out of 10830 genes, 76.2%	1
cell	9084 out of 10830 genes, 83.9%	9084 out of 10830 genes, 83.9%	1
membrane fraction	345 out of 10830 genes, 3.2%	345 out of 10830 genes, 3.2%	1
insoluble fraction	727 out of 10830 genes, 6.7%	727 out of 10830 genes, 6.7%	1
nucleus	1747 out of 10830 genes, 16.1%	1747 out of 10830 genes, 16.1%	1
nuclear envelope	145 out of 10830 genes, 1.3%	145 out of 10830 genes, 1.3%	1
nuclear inner membrane	3 out of 10830 genes, 0.0%	3 out of 10830 genes, 0.0%	1
nuclear pore	7 out of 10830 genes, 0.1%	7 out of 10830 genes, 0.1%	1
nucleoplasm	343 out of 10830 genes, 3.2%	343 out of 10830 genes, 3.2%	1
replication fork	10 out of 10830 genes, 0.1%	10 out of 10830 genes, 0.1%	1
transcription factor complex	56 out of 10830 genes, 0.5%	56 out of 10830 genes, 0.5%	1
spliceosomal complex	90 out of 10830 genes, 0.8%	90 out of 10830 genes, 0.8%	1
chromosome	334 out of 10830 genes, 3.1%	334 out of 10830 genes, 3.1%	1
nuclear heterochromatin	7 out of 10830 genes, 0.1%	7 out of 10830 genes, 0.1%	1
nucleolus	13 out of 10830 genes, 0.1%	13 out of 10830 genes, 0.1%	1
small nucleolar ribonucleoprotein complex	7 out of 10830 genes, 0.1%	7 out of 10830 genes, 0.1%	1
cytoplasm	3554 out of 10830 genes, 32.8%	3554 out of 10830 genes, 32.8%	1
mitochondrion	433 out of 10830 genes, 4.0%	433 out of 10830 genes, 4.0%	1
mitochondrial envelope	253 out of 10830 genes, 2.3%	253 out of 10830 genes, 2.3%	1
mitochondrial outer membrane	16 out of 10830 genes, 0.1%	16 out of 10830 genes, 0.1%	1
mitochondrial inner membrane	105 out of 10830 genes, 1.0%	105 out of 10830 genes, 1.0%	1
mitochondrial respiratory chain	53 out of 10830 genes, 0.5%	53 out of 10830 genes, 0.5%	1
mitochondrial proton-transporting ATP synthase complex	12 out of 10830 genes, 0.1%	12 out of 10830 genes, 0.1%	1
mitochondrial intermembrane space	6 out of 10830 genes, 0.1%	6 out of 10830 genes, 0.1%	1
mitochondrial matrix	40 out of 10830 genes, 0.4%	40 out of 10830 genes, 0.4%	1
lysosome	102 out of 10830 genes, 0.9%	102 out of 10830 genes, 0.9%	1
primary lysosome	4 out of 10830 genes, 0.0%	4 out of 10830 genes, 0.0%	1
endosome	221 out of 10830 genes, 2.0%	221 out of 10830 genes, 2.0%	1
early endosome	39 out of 10830 genes, 0.4%	39 out of 10830 genes, 0.4%	1
late endosome	66 out of 10830 genes, 0.6%	66 out of 10830 genes, 0.6%	1
multivesicular body	3 out of 10830 genes, 0.0%	3 out of 10830 genes, 0.0%	1
vacuole	260 out of 10830 genes, 2.4%	260 out of 10830 genes, 2.4%	1
vacuolar membrane	34 out of 10830 genes, 0.3%	34 out of 10830 genes, 0.3%	1
peroxisome	60 out of 10830 genes, 0.6%	60 out of 10830 genes, 0.6%	1
peroxisomal membrane	14 out of 10830 genes, 0.1%	14 out of 10830 genes, 0.1%	1
endoplasmic reticulum	250 out of 10830 genes, 2.3%	250 out of 10830 genes, 2.3%	1
endoplasmic reticulum lumen	5 out of 10830 genes, 0.0%	5 out of 10830 genes, 0.0%	1
endoplasmic reticulum membrane	121 out of 10830 genes, 1.1%	121 out of 10830 genes, 1.1%	1
rough endoplasmic reticulum	8 out of 10830 genes, 0.1%	8 out of 10830 genes, 0.1%	1
microsome	5 out of 10830 genes, 0.0%	5 out of 10830 genes, 0.0%	1
endoplasmic reticulum-Golgi intermediate compartment	14 out of 10830 genes, 0.1%	14 out of 10830 genes, 0.1%	1
Golgi apparatus	226 out of 10830 genes, 2.1%	226 out of 10830 genes, 2.1%	1
Golgi stack	12 out of 10830 genes, 0.1%	12 out of 10830 genes, 0.1%	1
Golgi-associated vesicle	32 out of 10830 genes, 0.3%	32 out of 10830 genes, 0.3%	1
cis-Golgi network	6 out of 10830 genes, 0.1%	6 out of 10830 genes, 0.1%	1
centrosome	42 out of 10830 genes, 0.4%	42 out of 10830 genes, 0.4%	1
microtubule organizing center	198 out of 10830 genes, 1.8%	198 out of 10830 genes, 1.8%	1
spindle	88 out of 10830 genes, 0.8%	88 out of 10830 genes, 0.8%	1
cytosol	13 out of 10830 genes, 0.1%	13 out of 10830 genes, 0.1%	1
proteasome regulatory particle	3 out of 10830 genes, 0.0%	3 out of 10830 genes, 0.0%	1
proteasome core complex	7 out of 10830 genes, 0.1%	7 out of 10830 genes, 0.1%	1
ribosome	124 out of 10830 genes, 1.1%	124 out of 10830 genes, 1.1%	1
mRNA cleavage factor complex	10 out of 10830 genes, 0.1%	10 out of 10830 genes, 0.1%	1
cytoskeleton	890 out of 10830 genes, 8.2%	890 out of 10830 genes, 8.2%	1
muscle myosin complex	2 out of 10830 genes, 0.0%	2 out of 10830 genes, 0.0%	1
striated muscle thin filament	9 out of 10830 genes, 0.1%	9 out of 10830 genes, 0.1%	1
kinesin complex	3 out of 10830 genes, 0.0%	3 out of 10830 genes, 0.0%	1
microtubule	27 out of 10830 genes, 0.2%	27 out of 10830 genes, 0.2%	1
microtubule associated complex	56 out of 10830 genes, 0.5%	56 out of 10830 genes, 0.5%	1
spindle microtubule	5 out of 10830 genes, 0.0%	5 out of 10830 genes, 0.0%	1
intermediate filament	45 out of 10830 genes, 0.4%	45 out of 10830 genes, 0.4%	1
actin filament	17 out of 10830 genes, 0.2%	17 out of 10830 genes, 0.2%	1
plasma membrane	904 out of 10830 genes, 8.3%	904 out of 10830 genes, 8.3%	1
integral to plasma membrane	164 out of 10830 genes, 1.5%	164 out of 10830 genes, 1.5%	1
caveola	3 out of 10830 genes, 0.0%	3 out of 10830 genes, 0.0%	1
microvillus	17 out of 10830 genes, 0.2%	17 out of 10830 genes, 0.2%	1
brush border	31 out of 10830 genes, 0.3%	31 out of 10830 genes, 0.3%	1
coated pit	4 out of 10830 genes, 0.0%	4 out of 10830 genes, 0.0%	1
cell-cell junction	130 out of 10830 genes, 1.2%	130 out of 10830 genes, 1.2%	1
adherens junction	97 out of 10830 genes, 0.9%	97 out of 10830 genes, 0.9%	1
cell-cell adherens junction	17 out of 10830 genes, 0.2%	17 out of 10830 genes, 0.2%	1
gap junction	14 out of 10830 genes, 0.1%	14 out of 10830 genes, 0.1%	1
cell-substrate adherens junction	85 out of 10830 genes, 0.8%	85 out of 10830 genes, 0.8%	1
cilium	53 out of 10830 genes, 0.5%	53 out of 10830 genes, 0.5%	1
axoneme	34 out of 10830 genes, 0.3%	34 out of 10830 genes, 0.3%	1
cell cortex	13 out of 10830 genes, 0.1%	13 out of 10830 genes, 0.1%	1
synaptic vesicle	42 out of 10830 genes, 0.4%	42 out of 10830 genes, 0.4%	1
transcription elongation factor complex	8 out of 10830 genes, 0.1%	8 out of 10830 genes, 0.1%	1
cohesin complex	5 out of 10830 genes, 0.0%	5 out of 10830 genes, 0.0%	1
protein serine/threonine phosphatase complex	28 out of 10830 genes, 0.3%	28 out of 10830 genes, 0.3%	1
integrin complex	2 out of 10830 genes, 0.0%	2 out of 10830 genes, 0.0%	1
ionotropic glutamate receptor complex	11 out of 10830 genes, 0.1%	11 out of 10830 genes, 0.1%	1
external side of plasma membrane	7 out of 10830 genes, 0.1%	7 out of 10830 genes, 0.1%	1
internal side of plasma membrane	49 out of 10830 genes, 0.5%	49 out of 10830 genes, 0.5%	1
basal plasma membrane	3 out of 10830 genes, 0.0%	3 out of 10830 genes, 0.0%	1
cell surface	119 out of 10830 genes, 1.1%	119 out of 10830 genes, 1.1%	1
endosome membrane	26 out of 10830 genes, 0.2%	26 out of 10830 genes, 0.2%	1
endomembrane system	782 out of 10830 genes, 7.2%	782 out of 10830 genes, 7.2%	1
vesicle membrane	135 out of 10830 genes, 1.2%	135 out of 10830 genes, 1.2%	1
ER to Golgi transport vesicle membrane	6 out of 10830 genes, 0.1%	6 out of 10830 genes, 0.1%	1
trans-Golgi network transport vesicle membrane	10 out of 10830 genes, 0.1%	10 out of 10830 genes, 0.1%	1
actin cytoskeleton	141 out of 10830 genes, 1.3%	141 out of 10830 genes, 1.3%	1
microtubule cytoskeleton	472 out of 10830 genes, 4.4%	472 out of 10830 genes, 4.4%	1
large ribosomal subunit	52 out of 10830 genes, 0.5%	52 out of 10830 genes, 0.5%	1
small ribosomal subunit	54 out of 10830 genes, 0.5%	54 out of 10830 genes, 0.5%	1
dystrophin-associated glycoprotein complex	6 out of 10830 genes, 0.1%	6 out of 10830 genes, 0.1%	1
dystroglycan complex	5 out of 10830 genes, 0.0%	5 out of 10830 genes, 0.0%	1
membrane	4671 out of 10830 genes, 43.1%	4671 out of 10830 genes, 43.1%	1
integral to membrane	909 out of 10830 genes, 8.4%	909 out of 10830 genes, 8.4%	1
cytoplasmic membrane-bounded vesicle	493 out of 10830 genes, 4.6%	493 out of 10830 genes, 4.6%	1
inclusion body	16 out of 10830 genes, 0.1%	16 out of 10830 genes, 0.1%	1
basolateral plasma membrane	102 out of 10830 genes, 0.9%	102 out of 10830 genes, 0.9%	1
apicolateral plasma membrane	57 out of 10830 genes, 0.5%	57 out of 10830 genes, 0.5%	1
myosin complex	20 out of 10830 genes, 0.2%	20 out of 10830 genes, 0.2%	1
myosin II complex	12 out of 10830 genes, 0.1%	12 out of 10830 genes, 0.1%	1
proton-transporting two-sector ATPase complex	38 out of 10830 genes, 0.4%	38 out of 10830 genes, 0.4%	1
sarcoplasm	7 out of 10830 genes, 0.1%	7 out of 10830 genes, 0.1%	1
sarcoplasmic reticulum	7 out of 10830 genes, 0.1%	7 out of 10830 genes, 0.1%	1
chromatin remodeling complex	79 out of 10830 genes, 0.7%	79 out of 10830 genes, 0.7%	1
DNA-directed RNA polymerase II, holoenzyme	23 out of 10830 genes, 0.2%	23 out of 10830 genes, 0.2%	1
nuclear body	164 out of 10830 genes, 1.5%	164 out of 10830 genes, 1.5%	1
serine C-palmitoyltransferase complex	2 out of 10830 genes, 0.0%	2 out of 10830 genes, 0.0%	1
host	3 out of 10830 genes, 0.0%	3 out of 10830 genes, 0.0%	1
immunoglobulin complex	2 out of 10830 genes, 0.0%	2 out of 10830 genes, 0.0%	1
flagellum	17 out of 10830 genes, 0.2%	17 out of 10830 genes, 0.2%	1
organelle inner membrane	324 out of 10830 genes, 3.0%	324 out of 10830 genes, 3.0%	1
outer membrane	18 out of 10830 genes, 0.2%	18 out of 10830 genes, 0.2%	1
extrinsic to plasma membrane	43 out of 10830 genes, 0.4%	43 out of 10830 genes, 0.4%	1
extrinsic to membrane	54 out of 10830 genes, 0.5%	54 out of 10830 genes, 0.5%	1
proteasome accessory complex	11 out of 10830 genes, 0.1%	11 out of 10830 genes, 0.1%	1
myofibril	92 out of 10830 genes, 0.8%	92 out of 10830 genes, 0.8%	1
sarcomere	65 out of 10830 genes, 0.6%	65 out of 10830 genes, 0.6%	1
lamellipodium	8 out of 10830 genes, 0.1%	8 out of 10830 genes, 0.1%	1
cell junction	258 out of 10830 genes, 2.4%	258 out of 10830 genes, 2.4%	1
cell-substrate junction	85 out of 10830 genes, 0.8%	85 out of 10830 genes, 0.8%	1
mitochondrial tricarboxylic acid cycle enzyme complex	3 out of 10830 genes, 0.0%	3 out of 10830 genes, 0.0%	1
membrane coat	41 out of 10830 genes, 0.4%	41 out of 10830 genes, 0.4%	1
clathrin coat	13 out of 10830 genes, 0.1%	13 out of 10830 genes, 0.1%	1
AP-type membrane coat adaptor complex	17 out of 10830 genes, 0.2%	17 out of 10830 genes, 0.2%	1
vesicle coat	20 out of 10830 genes, 0.2%	20 out of 10830 genes, 0.2%	1
clathrin vesicle coat	8 out of 10830 genes, 0.1%	8 out of 10830 genes, 0.1%	1
clathrin coat of endocytic vesicle	5 out of 10830 genes, 0.0%	5 out of 10830 genes, 0.0%	1
clathrin coat of trans-Golgi network vesicle	5 out of 10830 genes, 0.0%	5 out of 10830 genes, 0.0%	1
transport vesicle	55 out of 10830 genes, 0.5%	55 out of 10830 genes, 0.5%	1
ER to Golgi transport vesicle	14 out of 10830 genes, 0.1%	14 out of 10830 genes, 0.1%	1
coated vesicle	159 out of 10830 genes, 1.5%	159 out of 10830 genes, 1.5%	1
clathrin-coated vesicle	117 out of 10830 genes, 1.1%	117 out of 10830 genes, 1.1%	1
COPI-coated vesicle	6 out of 10830 genes, 0.1%	6 out of 10830 genes, 0.1%	1
endocytic vesicle	43 out of 10830 genes, 0.4%	43 out of 10830 genes, 0.4%	1
trans-Golgi network transport vesicle	10 out of 10830 genes, 0.1%	10 out of 10830 genes, 0.1%	1
secretory granule	146 out of 10830 genes, 1.3%	146 out of 10830 genes, 1.3%	1
filopodium	7 out of 10830 genes, 0.1%	7 out of 10830 genes, 0.1%	1
integral to endoplasmic reticulum membrane	11 out of 10830 genes, 0.1%	11 out of 10830 genes, 0.1%	1
dynein complex	18 out of 10830 genes, 0.2%	18 out of 10830 genes, 0.2%	1
cell envelope	5 out of 10830 genes, 0.0%	5 out of 10830 genes, 0.0%	1
axon	77 out of 10830 genes, 0.7%	77 out of 10830 genes, 0.7%	1
dendrite	79 out of 10830 genes, 0.7%	79 out of 10830 genes, 0.7%	1
growth cone	6 out of 10830 genes, 0.1%	6 out of 10830 genes, 0.1%	1
site of polarized growth	64 out of 10830 genes, 0.6%	64 out of 10830 genes, 0.6%	1
ribonucleoprotein complex	418 out of 10830 genes, 3.9%	418 out of 10830 genes, 3.9%	1
small nuclear ribonucleoprotein complex	25 out of 10830 genes, 0.2%	25 out of 10830 genes, 0.2%	1
transport vesicle membrane	23 out of 10830 genes, 0.2%	23 out of 10830 genes, 0.2%	1
cytoplasmic vesicle membrane	79 out of 10830 genes, 0.7%	79 out of 10830 genes, 0.7%	1
Golgi-associated vesicle membrane	10 out of 10830 genes, 0.1%	10 out of 10830 genes, 0.1%	1
coated vesicle membrane	41 out of 10830 genes, 0.4%	41 out of 10830 genes, 0.4%	1
clathrin coated vesicle membrane	23 out of 10830 genes, 0.2%	23 out of 10830 genes, 0.2%	1
endocytic vesicle membrane	11 out of 10830 genes, 0.1%	11 out of 10830 genes, 0.1%	1
secretory granule membrane	28 out of 10830 genes, 0.3%	28 out of 10830 genes, 0.3%	1
clathrin-coated endocytic vesicle membrane	5 out of 10830 genes, 0.0%	5 out of 10830 genes, 0.0%	1
synaptic vesicle membrane	3 out of 10830 genes, 0.0%	3 out of 10830 genes, 0.0%	1
ribonuclease P complex	8 out of 10830 genes, 0.1%	8 out of 10830 genes, 0.1%	1
multimeric ribonuclease P complex	8 out of 10830 genes, 0.1%	8 out of 10830 genes, 0.1%	1
preribosome	12 out of 10830 genes, 0.1%	12 out of 10830 genes, 0.1%	1
90S preribosome	2 out of 10830 genes, 0.0%	2 out of 10830 genes, 0.0%	1
cortical cytoskeleton	6 out of 10830 genes, 0.1%	6 out of 10830 genes, 0.1%	1
cortical actin cytoskeleton	6 out of 10830 genes, 0.1%	6 out of 10830 genes, 0.1%	1
rough endoplasmic reticulum membrane	8 out of 10830 genes, 0.1%	8 out of 10830 genes, 0.1%	1
RNA polymerase complex	24 out of 10830 genes, 0.2%	24 out of 10830 genes, 0.2%	1
anchoring collagen	3 out of 10830 genes, 0.0%	3 out of 10830 genes, 0.0%	1
intraflagellar transport particle	5 out of 10830 genes, 0.0%	5 out of 10830 genes, 0.0%	1
ISWI complex	5 out of 10830 genes, 0.0%	5 out of 10830 genes, 0.0%	1
extracellular matrix	210 out of 10830 genes, 1.9%	210 out of 10830 genes, 1.9%	1
BLOC complex	6 out of 10830 genes, 0.1%	6 out of 10830 genes, 0.1%	1
organelle membrane	1257 out of 10830 genes, 11.6%	1257 out of 10830 genes, 11.6%	1
platelet alpha granule	39 out of 10830 genes, 0.4%	39 out of 10830 genes, 0.4%	1
SNARE complex	7 out of 10830 genes, 0.1%	7 out of 10830 genes, 0.1%	1
endoplasmic reticulum palmitoyltransferase complex	5 out of 10830 genes, 0.0%	5 out of 10830 genes, 0.0%	1
intrinsic to membrane	3067 out of 10830 genes, 28.3%	3067 out of 10830 genes, 28.3%	1
anchored to membrane	15 out of 10830 genes, 0.1%	15 out of 10830 genes, 0.1%	1
intrinsic to plasma membrane	167 out of 10830 genes, 1.5%	167 out of 10830 genes, 1.5%	1
intrinsic to endoplasmic reticulum membrane	54 out of 10830 genes, 0.5%	54 out of 10830 genes, 0.5%	1
intrinsic to Golgi membrane	38 out of 10830 genes, 0.4%	38 out of 10830 genes, 0.4%	1
intrinsic to nuclear inner membrane	2 out of 10830 genes, 0.0%	2 out of 10830 genes, 0.0%	1
intrinsic to peroxisomal membrane	14 out of 10830 genes, 0.1%	14 out of 10830 genes, 0.1%	1
extrinsic to internal side of plasma membrane	35 out of 10830 genes, 0.3%	35 out of 10830 genes, 0.3%	1
cell leading edge	145 out of 10830 genes, 1.3%	145 out of 10830 genes, 1.3%	1
cell projection membrane	32 out of 10830 genes, 0.3%	32 out of 10830 genes, 0.3%	1
trailing edge	4 out of 10830 genes, 0.0%	4 out of 10830 genes, 0.0%	1
leading edge membrane	16 out of 10830 genes, 0.1%	16 out of 10830 genes, 0.1%	1
death-inducing signaling complex	3 out of 10830 genes, 0.0%	3 out of 10830 genes, 0.0%	1
intrinsic to organelle membrane	121 out of 10830 genes, 1.1%	121 out of 10830 genes, 1.1%	1
integral to organelle membrane	14 out of 10830 genes, 0.1%	14 out of 10830 genes, 0.1%	1
intrinsic to mitochondrial inner membrane	5 out of 10830 genes, 0.0%	5 out of 10830 genes, 0.0%	1
intrinsic to mitochondrial outer membrane	8 out of 10830 genes, 0.1%	8 out of 10830 genes, 0.1%	1
extrinsic to organelle membrane	2 out of 10830 genes, 0.0%	2 out of 10830 genes, 0.0%	1
RNAi effector complex	8 out of 10830 genes, 0.1%	8 out of 10830 genes, 0.1%	1
ubiquitin conjugating enzyme complex	2 out of 10830 genes, 0.0%	2 out of 10830 genes, 0.0%	1
cytoplasmic vesicle	564 out of 10830 genes, 5.2%	564 out of 10830 genes, 5.2%	1
cullin-RING ubiquitin ligase complex	41 out of 10830 genes, 0.4%	41 out of 10830 genes, 0.4%	1
mannosyltransferase complex	3 out of 10830 genes, 0.0%	3 out of 10830 genes, 0.0%	1
nonmotile primary cilium	36 out of 10830 genes, 0.3%	36 out of 10830 genes, 0.3%	1
PcG protein complex	9 out of 10830 genes, 0.1%	9 out of 10830 genes, 0.1%	1
microvillus membrane	2 out of 10830 genes, 0.0%	2 out of 10830 genes, 0.0%	1
A band	5 out of 10830 genes, 0.0%	5 out of 10830 genes, 0.0%	1
I band	45 out of 10830 genes, 0.4%	45 out of 10830 genes, 0.4%	1
late endosome membrane	3 out of 10830 genes, 0.0%	3 out of 10830 genes, 0.0%	1
microbody membrane	14 out of 10830 genes, 0.1%	14 out of 10830 genes, 0.1%	1
nuclear membrane	18 out of 10830 genes, 0.2%	18 out of 10830 genes, 0.2%	1
mitochondrial membrane	190 out of 10830 genes, 1.8%	190 out of 10830 genes, 1.8%	1
organelle envelope	581 out of 10830 genes, 5.4%	581 out of 10830 genes, 5.4%	1
organelle outer membrane	16 out of 10830 genes, 0.1%	16 out of 10830 genes, 0.1%	1
organelle envelope lumen	6 out of 10830 genes, 0.1%	6 out of 10830 genes, 0.1%	1
membrane-enclosed lumen	1600 out of 10830 genes, 14.8%	1600 out of 10830 genes, 14.8%	1
envelope	585 out of 10830 genes, 5.4%	585 out of 10830 genes, 5.4%	1
nuclear lumen	1551 out of 10830 genes, 14.3%	1551 out of 10830 genes, 14.3%	1
vesicle	652 out of 10830 genes, 6.0%	652 out of 10830 genes, 6.0%	1
vesicle lumen	2 out of 10830 genes, 0.0%	2 out of 10830 genes, 0.0%	1
organelle subcompartment	9 out of 10830 genes, 0.1%	9 out of 10830 genes, 0.1%	1
Golgi cisterna	9 out of 10830 genes, 0.1%	9 out of 10830 genes, 0.1%	1
membrane-bounded vesicle	538 out of 10830 genes, 5.0%	538 out of 10830 genes, 5.0%	1
cell division site	21 out of 10830 genes, 0.2%	21 out of 10830 genes, 0.2%	1
cell division site part	21 out of 10830 genes, 0.2%	21 out of 10830 genes, 0.2%	1
septin cytoskeleton	12 out of 10830 genes, 0.1%	12 out of 10830 genes, 0.1%	1
mismatch repair complex	7 out of 10830 genes, 0.1%	7 out of 10830 genes, 0.1%	1
actin filament bundle	32 out of 10830 genes, 0.3%	32 out of 10830 genes, 0.3%	1
neuron projection membrane	16 out of 10830 genes, 0.1%	16 out of 10830 genes, 0.1%	1
macromolecular complex	2180 out of 10830 genes, 20.1%	2180 out of 10830 genes, 20.1%	1
protein-DNA complex	8 out of 10830 genes, 0.1%	8 out of 10830 genes, 0.1%	1
protein-lipid complex	28 out of 10830 genes, 0.3%	28 out of 10830 genes, 0.3%	1
perinuclear theca	2 out of 10830 genes, 0.0%	2 out of 10830 genes, 0.0%	1
sarcoplasmic reticulum membrane	4 out of 10830 genes, 0.0%	4 out of 10830 genes, 0.0%	1
proton-transporting V-type ATPase complex	15 out of 10830 genes, 0.1%	15 out of 10830 genes, 0.1%	1
proton-transporting two-sector ATPase complex, proton-transporting domain	8 out of 10830 genes, 0.1%	8 out of 10830 genes, 0.1%	1
proton-transporting two-sector ATPase complex, catalytic domain	5 out of 10830 genes, 0.0%	5 out of 10830 genes, 0.0%	1
I-kappaB/NF-kappaB complex	2 out of 10830 genes, 0.0%	2 out of 10830 genes, 0.0%	1
axon part	62 out of 10830 genes, 0.6%	62 out of 10830 genes, 0.6%	1
host cell part	3 out of 10830 genes, 0.0%	3 out of 10830 genes, 0.0%	1
plasma lipoprotein particle	28 out of 10830 genes, 0.3%	28 out of 10830 genes, 0.3%	1
high-density lipoprotein particle	7 out of 10830 genes, 0.1%	7 out of 10830 genes, 0.1%	1
triglyceride-rich lipoprotein particle	15 out of 10830 genes, 0.1%	15 out of 10830 genes, 0.1%	1
nuclear periphery	53 out of 10830 genes, 0.5%	53 out of 10830 genes, 0.5%	1
RNA cap binding complex	9 out of 10830 genes, 0.1%	9 out of 10830 genes, 0.1%	1
ion channel complex	67 out of 10830 genes, 0.6%	67 out of 10830 genes, 0.6%	1
cation channel complex	29 out of 10830 genes, 0.3%	29 out of 10830 genes, 0.3%	1
calcium channel complex	17 out of 10830 genes, 0.2%	17 out of 10830 genes, 0.2%	1
methyltransferase complex	37 out of 10830 genes, 0.3%	37 out of 10830 genes, 0.3%	1
microtubule organizing center attachment site	4 out of 10830 genes, 0.0%	4 out of 10830 genes, 0.0%	1
histone methyltransferase complex	30 out of 10830 genes, 0.3%	30 out of 10830 genes, 0.3%	1
ribonucleoprotein granule	3 out of 10830 genes, 0.0%	3 out of 10830 genes, 0.0%	1
T cell receptor complex	4 out of 10830 genes, 0.0%	4 out of 10830 genes, 0.0%	1
nuclear outer membrane-endoplasmic reticulum membrane network	123 out of 10830 genes, 1.1%	123 out of 10830 genes, 1.1%	1
sarcolemma	16 out of 10830 genes, 0.1%	16 out of 10830 genes, 0.1%	1
DNA polymerase complex	6 out of 10830 genes, 0.1%	6 out of 10830 genes, 0.1%	1
microbody	91 out of 10830 genes, 0.8%	91 out of 10830 genes, 0.8%	1
vesicular fraction	234 out of 10830 genes, 2.2%	234 out of 10830 genes, 2.2%	1
MHC protein complex	46 out of 10830 genes, 0.4%	46 out of 10830 genes, 0.4%	1
MHC class I peptide loading complex	5 out of 10830 genes, 0.0%	5 out of 10830 genes, 0.0%	1
cell projection	638 out of 10830 genes, 5.9%	638 out of 10830 genes, 5.9%	1
neuron projection	335 out of 10830 genes, 3.1%	335 out of 10830 genes, 3.1%	1
neuronal cell body	46 out of 10830 genes, 0.4%	46 out of 10830 genes, 0.4%	1
germ cell nucleus	10 out of 10830 genes, 0.1%	10 out of 10830 genes, 0.1%	1
P granule	3 out of 10830 genes, 0.0%	3 out of 10830 genes, 0.0%	1
H4/H2A histone acetyltransferase complex	13 out of 10830 genes, 0.1%	13 out of 10830 genes, 0.1%	1
fibril	4 out of 10830 genes, 0.0%	4 out of 10830 genes, 0.0%	1
myelin sheath	6 out of 10830 genes, 0.1%	6 out of 10830 genes, 0.1%	1
compact myelin	2 out of 10830 genes, 0.0%	2 out of 10830 genes, 0.0%	1
organelle	6988 out of 10830 genes, 64.5%	6988 out of 10830 genes, 64.5%	1
membrane-bounded organelle	6371 out of 10830 genes, 58.8%	6371 out of 10830 genes, 58.8%	1
non-membrane-bounded organelle	1514 out of 10830 genes, 14.0%	1514 out of 10830 genes, 14.0%	1
intracellular organelle	6913 out of 10830 genes, 63.8%	6913 out of 10830 genes, 63.8%	1
intracellular membrane-bounded organelle	6302 out of 10830 genes, 58.2%	6302 out of 10830 genes, 58.2%	1
intracellular non-membrane-bounded organelle	1514 out of 10830 genes, 14.0%	1514 out of 10830 genes, 14.0%	1
organelle lumen	1594 out of 10830 genes, 14.7%	1594 out of 10830 genes, 14.7%	1
protein complex	1593 out of 10830 genes, 14.7%	1593 out of 10830 genes, 14.7%	1
receptor complex	38 out of 10830 genes, 0.4%	38 out of 10830 genes, 0.4%	1
extraorganismal space	3 out of 10830 genes, 0.0%	3 out of 10830 genes, 0.0%	1
laminin complex	5 out of 10830 genes, 0.0%	5 out of 10830 genes, 0.0%	1
contractile fiber	107 out of 10830 genes, 1.0%	107 out of 10830 genes, 1.0%	1
apical junction complex	57 out of 10830 genes, 0.5%	57 out of 10830 genes, 0.5%	1
inhibin complex	2 out of 10830 genes, 0.0%	2 out of 10830 genes, 0.0%	1
host cell	3 out of 10830 genes, 0.0%	3 out of 10830 genes, 0.0%	1
other organism	3 out of 10830 genes, 0.0%	3 out of 10830 genes, 0.0%	1
other organism cell	3 out of 10830 genes, 0.0%	3 out of 10830 genes, 0.0%	1
other organism part	3 out of 10830 genes, 0.0%	3 out of 10830 genes, 0.0%	1
cell-cell contact zone	8 out of 10830 genes, 0.1%	8 out of 10830 genes, 0.1%	1
cell body	219 out of 10830 genes, 2.0%	219 out of 10830 genes, 2.0%	1
ribosomal subunit	105 out of 10830 genes, 1.0%	105 out of 10830 genes, 1.0%	1
extracellular matrix part	32 out of 10830 genes, 0.3%	32 out of 10830 genes, 0.3%	1
extracellular region part	607 out of 10830 genes, 5.6%	607 out of 10830 genes, 5.6%	1
organelle part	3799 out of 10830 genes, 35.1%	3799 out of 10830 genes, 35.1%	1
intracellular part	8217 out of 10830 genes, 75.9%	8217 out of 10830 genes, 75.9%	1
membrane part	3615 out of 10830 genes, 33.4%	3615 out of 10830 genes, 33.4%	1
chromosomal part	286 out of 10830 genes, 2.6%	286 out of 10830 genes, 2.6%	1
nuclear part	1723 out of 10830 genes, 15.9%	1723 out of 10830 genes, 15.9%	1
mitochondrial part	427 out of 10830 genes, 3.9%	427 out of 10830 genes, 3.9%	1
cytoskeletal part	496 out of 10830 genes, 4.6%	496 out of 10830 genes, 4.6%	1
Golgi apparatus part	223 out of 10830 genes, 2.1%	223 out of 10830 genes, 2.1%	1
endoplasmic reticulum part	206 out of 10830 genes, 1.9%	206 out of 10830 genes, 1.9%	1
cytoplasmic vesicle part	79 out of 10830 genes, 0.7%	79 out of 10830 genes, 0.7%	1
vacuolar part	35 out of 10830 genes, 0.3%	35 out of 10830 genes, 0.3%	1
microbody part	59 out of 10830 genes, 0.5%	59 out of 10830 genes, 0.5%	1
peroxisomal part	59 out of 10830 genes, 0.5%	59 out of 10830 genes, 0.5%	1
endosomal part	27 out of 10830 genes, 0.2%	27 out of 10830 genes, 0.2%	1
cytoplasmic part	3535 out of 10830 genes, 32.6%	3535 out of 10830 genes, 32.6%	1
cytosolic part	13 out of 10830 genes, 0.1%	13 out of 10830 genes, 0.1%	1
intracellular organelle part	3337 out of 10830 genes, 30.8%	3337 out of 10830 genes, 30.8%	1
axoneme part	9 out of 10830 genes, 0.1%	9 out of 10830 genes, 0.1%	1
cell cortex part	13 out of 10830 genes, 0.1%	13 out of 10830 genes, 0.1%	1
contractile fiber part	66 out of 10830 genes, 0.6%	66 out of 10830 genes, 0.6%	1
microtubule organizing center part	5 out of 10830 genes, 0.0%	5 out of 10830 genes, 0.0%	1
nucleoplasm part	336 out of 10830 genes, 3.1%	336 out of 10830 genes, 3.1%	1
nucleolar part	13 out of 10830 genes, 0.1%	13 out of 10830 genes, 0.1%	1
nuclear membrane part	2 out of 10830 genes, 0.0%	2 out of 10830 genes, 0.0%	1
nuclear chromosome part	39 out of 10830 genes, 0.4%	39 out of 10830 genes, 0.4%	1
mitochondrial membrane part	79 out of 10830 genes, 0.7%	79 out of 10830 genes, 0.7%	1
synapse part	48 out of 10830 genes, 0.4%	48 out of 10830 genes, 0.4%	1
plasma membrane part	851 out of 10830 genes, 7.9%	851 out of 10830 genes, 7.9%	1
cell projection part	133 out of 10830 genes, 1.2%	133 out of 10830 genes, 1.2%	1
cell part	9084 out of 10830 genes, 83.9%	9084 out of 10830 genes, 83.9%	1
intermediate filament cytoskeleton	47 out of 10830 genes, 0.4%	47 out of 10830 genes, 0.4%	1
pronucleus	5 out of 10830 genes, 0.0%	5 out of 10830 genes, 0.0%	1
membrane raft	3 out of 10830 genes, 0.0%	3 out of 10830 genes, 0.0%	1
basal part of cell	3 out of 10830 genes, 0.0%	3 out of 10830 genes, 0.0%	1
synapse	89 out of 10830 genes, 0.8%	89 out of 10830 genes, 0.8%	1
tricarboxylic acid cycle enzyme complex	7 out of 10830 genes, 0.1%	7 out of 10830 genes, 0.1%	1
dihydrolipoyl dehydrogenase complex	4 out of 10830 genes, 0.0%	4 out of 10830 genes, 0.0%	1
proton-transporting ATP synthase complex	12 out of 10830 genes, 0.1%	12 out of 10830 genes, 0.1%	1
clathrin-coated endocytic vesicle	5 out of 10830 genes, 0.0%	5 out of 10830 genes, 0.0%	1
phagocytic vesicle	3 out of 10830 genes, 0.0%	3 out of 10830 genes, 0.0%	1
pole plasm	3 out of 10830 genes, 0.0%	3 out of 10830 genes, 0.0%	1
anchored to plasma membrane	3 out of 10830 genes, 0.0%	3 out of 10830 genes, 0.0%	1
pore complex	7 out of 10830 genes, 0.1%	7 out of 10830 genes, 0.1%	1
perinuclear region of cytoplasm	2 out of 10830 genes, 0.0%	2 out of 10830 genes, 0.0%	1
coated membrane	41 out of 10830 genes, 0.4%	41 out of 10830 genes, 0.4%	1
signal recognition particle	6 out of 10830 genes, 0.1%	6 out of 10830 genes, 0.1%	1
pigment granule	74 out of 10830 genes, 0.7%	74 out of 10830 genes, 0.7%	1
nuclear DNA-directed RNA polymerase complex	23 out of 10830 genes, 0.2%	23 out of 10830 genes, 0.2%	1
germ plasm	3 out of 10830 genes, 0.0%	3 out of 10830 genes, 0.0%	1
intracellular organelle lumen	1592 out of 10830 genes, 14.7%	1592 out of 10830 genes, 14.7%	1
anchoring junction	110 out of 10830 genes, 1.0%	110 out of 10830 genes, 1.0%	1
SAGA-type complex	15 out of 10830 genes, 0.1%	15 out of 10830 genes, 0.1%	1
respiratory chain	53 out of 10830 genes, 0.5%	53 out of 10830 genes, 0.5%	1
SWI/SNF-type complex	16 out of 10830 genes, 0.1%	16 out of 10830 genes, 0.1%	1
H3 histone acetyltransferase complex	4 out of 10830 genes, 0.0%	4 out of 10830 genes, 0.0%	1
Sin3-type complex	7 out of 10830 genes, 0.1%	7 out of 10830 genes, 0.1%	1
translocon complex	3 out of 10830 genes, 0.0%	3 out of 10830 genes, 0.0%	1
catenin-TCF7L2 complex	3 out of 10830 genes, 0.0%	3 out of 10830 genes, 0.0%	1
cell periphery	913 out of 10830 genes, 8.4%	913 out of 10830 genes, 8.4%	1
primary cilium	43 out of 10830 genes, 0.4%	43 out of 10830 genes, 0.4%	1
ER membrane insertion complex	3 out of 10830 genes, 0.0%	3 out of 10830 genes, 0.0%	1
CUL4-RING ubiquitin ligase complex	5 out of 10830 genes, 0.0%	5 out of 10830 genes, 0.0%	1
molecular function
Gene Ontology term	Cluster frequency	Genome frequency of use	Corrected P-value
mannosyltransferase activity	13 out of 10178 genes, 0.1%	13 out of 10178 genes, 0.1%	1
sulfur amino acid transmembrane transporter activity	4 out of 10178 genes, 0.0%	4 out of 10178 genes, 0.0%	1
succinate dehydrogenase activity	2 out of 10178 genes, 0.0%	2 out of 10178 genes, 0.0%	1
SNARE binding	32 out of 10178 genes, 0.3%	32 out of 10178 genes, 0.3%	1
nucleotide binding	1500 out of 10178 genes, 14.7%	1500 out of 10178 genes, 14.7%	1
3'-5'-exoribonuclease activity	2 out of 10178 genes, 0.0%	2 out of 10178 genes, 0.0%	1
DNA secondary structure binding	11 out of 10178 genes, 0.1%	11 out of 10178 genes, 0.1%	1
peroxisome targeting sequence binding	3 out of 10178 genes, 0.0%	3 out of 10178 genes, 0.0%	1
RNA cap binding	2 out of 10178 genes, 0.0%	2 out of 10178 genes, 0.0%	1
mismatch base pair DNA N-glycosylase activity	2 out of 10178 genes, 0.0%	2 out of 10178 genes, 0.0%	1
oxidized base lesion DNA N-glycosylase activity	2 out of 10178 genes, 0.0%	2 out of 10178 genes, 0.0%	1
inositol hexakisphosphate kinase activity	4 out of 10178 genes, 0.0%	4 out of 10178 genes, 0.0%	1
regulatory region DNA binding	13 out of 10178 genes, 0.1%	13 out of 10178 genes, 0.1%	1
transcription regulatory region sequence-specific DNA binding	8 out of 10178 genes, 0.1%	8 out of 10178 genes, 0.1%	1
RNA polymerase II regulatory region sequence-specific DNA binding	8 out of 10178 genes, 0.1%	8 out of 10178 genes, 0.1%	1
sequence-specific DNA binding RNA polymerase II transcription factor activity	94 out of 10178 genes, 0.9%	94 out of 10178 genes, 0.9%	1
RNA polymerase II core promoter proximal region sequence-specific DNA binding transcription factor activity	10 out of 10178 genes, 0.1%	10 out of 10178 genes, 0.1%	1
protein binding transcription factor activity	292 out of 10178 genes, 2.9%	292 out of 10178 genes, 2.9%	1
transcription factor binding transcription factor activity	292 out of 10178 genes, 2.9%	292 out of 10178 genes, 2.9%	1
RNA polymerase II regulatory region DNA binding	8 out of 10178 genes, 0.1%	8 out of 10178 genes, 0.1%	1
regulatory region nucleic acid binding	13 out of 10178 genes, 0.1%	13 out of 10178 genes, 0.1%	1
nucleic acid binding transcription factor activity	610 out of 10178 genes, 6.0%	610 out of 10178 genes, 6.0%	1
RNA polymerase II transcription factor binding	2 out of 10178 genes, 0.0%	2 out of 10178 genes, 0.0%	1
basal transcription machinery binding	2 out of 10178 genes, 0.0%	2 out of 10178 genes, 0.0%	1
basal RNA polymerase II transcription machinery binding	2 out of 10178 genes, 0.0%	2 out of 10178 genes, 0.0%	1
lipopolysaccharide binding	4 out of 10178 genes, 0.0%	4 out of 10178 genes, 0.0%	1
dopamine receptor activity, coupled via Gs	2 out of 10178 genes, 0.0%	2 out of 10178 genes, 0.0%	1
angiotensin receptor activity	3 out of 10178 genes, 0.0%	3 out of 10178 genes, 0.0%	1
G-protein coupled nucleotide receptor activity	17 out of 10178 genes, 0.2%	17 out of 10178 genes, 0.2%	1
G-protein coupled chemoattractant receptor activity	21 out of 10178 genes, 0.2%	21 out of 10178 genes, 0.2%	1
adenylate cyclase inhibiting G-protein coupled glutamate receptor activity	4 out of 10178 genes, 0.0%	4 out of 10178 genes, 0.0%	1
peptide receptor activity	83 out of 10178 genes, 0.8%	83 out of 10178 genes, 0.8%	1
G-protein coupled receptor binding	91 out of 10178 genes, 0.9%	91 out of 10178 genes, 0.9%	1
lipid kinase activity	5 out of 10178 genes, 0.0%	5 out of 10178 genes, 0.0%	1
opsonin binding	2 out of 10178 genes, 0.0%	2 out of 10178 genes, 0.0%	1
pattern binding	123 out of 10178 genes, 1.2%	123 out of 10178 genes, 1.2%	1
nucleoside binding	7 out of 10178 genes, 0.1%	7 out of 10178 genes, 0.1%	1
glycoprotein binding	13 out of 10178 genes, 0.1%	13 out of 10178 genes, 0.1%	1
nucleobase binding	4 out of 10178 genes, 0.0%	4 out of 10178 genes, 0.0%	1
dystroglycan binding	2 out of 10178 genes, 0.0%	2 out of 10178 genes, 0.0%	1
nucleic acid binding	1764 out of 10178 genes, 17.3%	1764 out of 10178 genes, 17.3%	1
DNA binding	543 out of 10178 genes, 5.3%	543 out of 10178 genes, 5.3%	1
DNA helicase activity	25 out of 10178 genes, 0.2%	25 out of 10178 genes, 0.2%	1
chromatin binding	17 out of 10178 genes, 0.2%	17 out of 10178 genes, 0.2%	1
damaged DNA binding	3 out of 10178 genes, 0.0%	3 out of 10178 genes, 0.0%	1
double-stranded DNA binding	19 out of 10178 genes, 0.2%	19 out of 10178 genes, 0.2%	1
single-stranded DNA binding	2 out of 10178 genes, 0.0%	2 out of 10178 genes, 0.0%	1
sequence-specific DNA binding transcription factor activity	99 out of 10178 genes, 1.0%	99 out of 10178 genes, 1.0%	1
steroid hormone receptor activity	8 out of 10178 genes, 0.1%	8 out of 10178 genes, 0.1%	1
retinoic acid receptor activity	2 out of 10178 genes, 0.0%	2 out of 10178 genes, 0.0%	1
transcription cofactor activity	272 out of 10178 genes, 2.7%	272 out of 10178 genes, 2.7%	1
transcription coactivator activity	30 out of 10178 genes, 0.3%	30 out of 10178 genes, 0.3%	1
RNA binding	276 out of 10178 genes, 2.7%	276 out of 10178 genes, 2.7%	1
RNA helicase activity	13 out of 10178 genes, 0.1%	13 out of 10178 genes, 0.1%	1
single-stranded RNA binding	7 out of 10178 genes, 0.1%	7 out of 10178 genes, 0.1%	1
mRNA binding	36 out of 10178 genes, 0.4%	36 out of 10178 genes, 0.4%	1
translation release factor activity	4 out of 10178 genes, 0.0%	4 out of 10178 genes, 0.0%	1
motor activity	50 out of 10178 genes, 0.5%	50 out of 10178 genes, 0.5%	1
microtubule motor activity	2 out of 10178 genes, 0.0%	2 out of 10178 genes, 0.0%	1
actin binding	60 out of 10178 genes, 0.6%	60 out of 10178 genes, 0.6%	1
antigen binding	10 out of 10178 genes, 0.1%	10 out of 10178 genes, 0.1%	1
catalytic activity	4156 out of 10178 genes, 40.8%	4156 out of 10178 genes, 40.8%	1
DNA-directed RNA polymerase activity	4 out of 10178 genes, 0.0%	4 out of 10178 genes, 0.0%	1
DNA ligase activity	3 out of 10178 genes, 0.0%	3 out of 10178 genes, 0.0%	1
DNA topoisomerase activity	3 out of 10178 genes, 0.0%	3 out of 10178 genes, 0.0%	1
NADH dehydrogenase activity	35 out of 10178 genes, 0.3%	35 out of 10178 genes, 0.3%	1
NADPH dehydrogenase activity	2 out of 10178 genes, 0.0%	2 out of 10178 genes, 0.0%	1
RNA-directed DNA polymerase activity	4 out of 10178 genes, 0.0%	4 out of 10178 genes, 0.0%	1
acyl-CoA dehydrogenase activity	7 out of 10178 genes, 0.1%	7 out of 10178 genes, 0.1%	1
acyl-CoA oxidase activity	3 out of 10178 genes, 0.0%	3 out of 10178 genes, 0.0%	1
ATP-dependent DNA helicase activity	5 out of 10178 genes, 0.0%	5 out of 10178 genes, 0.0%	1
adenylate cyclase activity	5 out of 10178 genes, 0.0%	5 out of 10178 genes, 0.0%	1
aldehyde dehydrogenase [NAD(P)+] activity	7 out of 10178 genes, 0.1%	7 out of 10178 genes, 0.1%	1
aldo-keto reductase (NADP) activity	8 out of 10178 genes, 0.1%	8 out of 10178 genes, 0.1%	1
asparaginase activity	3 out of 10178 genes, 0.0%	3 out of 10178 genes, 0.0%	1
branched-chain-amino-acid transaminase activity	2 out of 10178 genes, 0.0%	2 out of 10178 genes, 0.0%	1
carboxylesterase activity	56 out of 10178 genes, 0.6%	56 out of 10178 genes, 0.6%	1
cyclic-nucleotide phosphodiesterase activity	19 out of 10178 genes, 0.2%	19 out of 10178 genes, 0.2%	1
3',5'-cyclic-nucleotide phosphodiesterase activity	18 out of 10178 genes, 0.2%	18 out of 10178 genes, 0.2%	1
dihydroorotate dehydrogenase activity	2 out of 10178 genes, 0.0%	2 out of 10178 genes, 0.0%	1
endopeptidase activity	264 out of 10178 genes, 2.6%	264 out of 10178 genes, 2.6%	1
aminopeptidase activity	2 out of 10178 genes, 0.0%	2 out of 10178 genes, 0.0%	1
carboxypeptidase activity	3 out of 10178 genes, 0.0%	3 out of 10178 genes, 0.0%	1
cysteine-type endopeptidase activity	12 out of 10178 genes, 0.1%	12 out of 10178 genes, 0.1%	1
farnesyltranstransferase activity	2 out of 10178 genes, 0.0%	2 out of 10178 genes, 0.0%	1
fatty acid synthase activity	9 out of 10178 genes, 0.1%	9 out of 10178 genes, 0.1%	1
helicase activity	52 out of 10178 genes, 0.5%	52 out of 10178 genes, 0.5%	1
hexokinase activity	2 out of 10178 genes, 0.0%	2 out of 10178 genes, 0.0%	1
histone deacetylase activity	13 out of 10178 genes, 0.1%	13 out of 10178 genes, 0.1%	1
isocitrate dehydrogenase activity	5 out of 10178 genes, 0.0%	5 out of 10178 genes, 0.0%	1
lactate dehydrogenase activity	6 out of 10178 genes, 0.1%	6 out of 10178 genes, 0.1%	1
lysine N-acetyltransferase activity	27 out of 10178 genes, 0.3%	27 out of 10178 genes, 0.3%	1
malic enzyme activity	3 out of 10178 genes, 0.0%	3 out of 10178 genes, 0.0%	1
methylenetetrahydrofolate dehydrogenase [NAD(P)+] activity	3 out of 10178 genes, 0.0%	3 out of 10178 genes, 0.0%	1
monooxygenase activity	62 out of 10178 genes, 0.6%	62 out of 10178 genes, 0.6%	1
nuclease activity	128 out of 10178 genes, 1.3%	128 out of 10178 genes, 1.3%	1
endonuclease activity	45 out of 10178 genes, 0.4%	45 out of 10178 genes, 0.4%	1
endodeoxyribonuclease activity	21 out of 10178 genes, 0.2%	21 out of 10178 genes, 0.2%	1
endoribonuclease activity	19 out of 10178 genes, 0.2%	19 out of 10178 genes, 0.2%	1
exonuclease activity	34 out of 10178 genes, 0.3%	34 out of 10178 genes, 0.3%	1
exodeoxyribonuclease activity	5 out of 10178 genes, 0.0%	5 out of 10178 genes, 0.0%	1
exoribonuclease activity	4 out of 10178 genes, 0.0%	4 out of 10178 genes, 0.0%	1
deoxyribonuclease activity	25 out of 10178 genes, 0.2%	25 out of 10178 genes, 0.2%	1
ribonuclease activity	38 out of 10178 genes, 0.4%	38 out of 10178 genes, 0.4%	1
tRNA-specific ribonuclease activity	13 out of 10178 genes, 0.1%	13 out of 10178 genes, 0.1%	1
nucleotide diphosphatase activity	3 out of 10178 genes, 0.0%	3 out of 10178 genes, 0.0%	1
hydrolase activity, hydrolyzing O-glycosyl compounds	64 out of 10178 genes, 0.6%	64 out of 10178 genes, 0.6%	1
alpha-glucosidase activity	3 out of 10178 genes, 0.0%	3 out of 10178 genes, 0.0%	1
alpha-mannosidase activity	8 out of 10178 genes, 0.1%	8 out of 10178 genes, 0.1%	1
beta-N-acetylhexosaminidase activity	2 out of 10178 genes, 0.0%	2 out of 10178 genes, 0.0%	1
oligosaccharyl transferase activity	11 out of 10178 genes, 0.1%	11 out of 10178 genes, 0.1%	1
peroxidase activity	20 out of 10178 genes, 0.2%	20 out of 10178 genes, 0.2%	1
phosphoenolpyruvate carboxykinase activity	2 out of 10178 genes, 0.0%	2 out of 10178 genes, 0.0%	1
phosphoglycerate mutase activity	2 out of 10178 genes, 0.0%	2 out of 10178 genes, 0.0%	1
phospholipase activity	50 out of 10178 genes, 0.5%	50 out of 10178 genes, 0.5%	1
phospholipase A2 activity	10 out of 10178 genes, 0.1%	10 out of 10178 genes, 0.1%	1
phospholipase C activity	23 out of 10178 genes, 0.2%	23 out of 10178 genes, 0.2%	1
phosphorylase activity	3 out of 10178 genes, 0.0%	3 out of 10178 genes, 0.0%	1
prenyltransferase activity	13 out of 10178 genes, 0.1%	13 out of 10178 genes, 0.1%	1
protein geranylgeranyltransferase activity	5 out of 10178 genes, 0.0%	5 out of 10178 genes, 0.0%	1
protein kinase activity	421 out of 10178 genes, 4.1%	421 out of 10178 genes, 4.1%	1
protein histidine kinase activity	11 out of 10178 genes, 0.1%	11 out of 10178 genes, 0.1%	1
protein serine/threonine kinase activity	145 out of 10178 genes, 1.4%	145 out of 10178 genes, 1.4%	1
transmembrane receptor protein serine/threonine kinase activity	15 out of 10178 genes, 0.1%	15 out of 10178 genes, 0.1%	1
calmodulin-dependent protein kinase activity	4 out of 10178 genes, 0.0%	4 out of 10178 genes, 0.0%	1
cyclic nucleotide-dependent protein kinase activity	6 out of 10178 genes, 0.1%	6 out of 10178 genes, 0.1%	1
protein kinase C activity	3 out of 10178 genes, 0.0%	3 out of 10178 genes, 0.0%	1
receptor signaling protein serine/threonine kinase activity	33 out of 10178 genes, 0.3%	33 out of 10178 genes, 0.3%	1
MAP kinase activity	3 out of 10178 genes, 0.0%	3 out of 10178 genes, 0.0%	1
MAP kinase kinase activity	2 out of 10178 genes, 0.0%	2 out of 10178 genes, 0.0%	1
MAP kinase kinase kinase activity	3 out of 10178 genes, 0.0%	3 out of 10178 genes, 0.0%	1
protein serine/threonine/tyrosine kinase activity	14 out of 10178 genes, 0.1%	14 out of 10178 genes, 0.1%	1
protein tyrosine kinase activity	80 out of 10178 genes, 0.8%	80 out of 10178 genes, 0.8%	1
transmembrane receptor protein tyrosine kinase activity	32 out of 10178 genes, 0.3%	32 out of 10178 genes, 0.3%	1
phosphoprotein phosphatase activity	108 out of 10178 genes, 1.1%	108 out of 10178 genes, 1.1%	1
protein serine/threonine phosphatase activity	7 out of 10178 genes, 0.1%	7 out of 10178 genes, 0.1%	1
protein tyrosine phosphatase activity	22 out of 10178 genes, 0.2%	22 out of 10178 genes, 0.2%	1
pyruvate dehydrogenase activity	3 out of 10178 genes, 0.0%	3 out of 10178 genes, 0.0%	1
saccharopine dehydrogenase activity	2 out of 10178 genes, 0.0%	2 out of 10178 genes, 0.0%	1
sterol O-acyltransferase activity	2 out of 10178 genes, 0.0%	2 out of 10178 genes, 0.0%	1
succinate-CoA ligase activity	4 out of 10178 genes, 0.0%	4 out of 10178 genes, 0.0%	1
sulfate adenylyltransferase activity	2 out of 10178 genes, 0.0%	2 out of 10178 genes, 0.0%	1
threonine aldolase activity	2 out of 10178 genes, 0.0%	2 out of 10178 genes, 0.0%	1
aminoacyl-tRNA ligase activity	41 out of 10178 genes, 0.4%	41 out of 10178 genes, 0.4%	1
ubiquitin-protein ligase activity	8 out of 10178 genes, 0.1%	8 out of 10178 genes, 0.1%	1
enzyme inhibitor activity	178 out of 10178 genes, 1.7%	178 out of 10178 genes, 1.7%	1
phospholipase inhibitor activity	2 out of 10178 genes, 0.0%	2 out of 10178 genes, 0.0%	1
protein kinase inhibitor activity	12 out of 10178 genes, 0.1%	12 out of 10178 genes, 0.1%	1
protein phosphatase inhibitor activity	5 out of 10178 genes, 0.0%	5 out of 10178 genes, 0.0%	1
endopeptidase inhibitor activity	102 out of 10178 genes, 1.0%	102 out of 10178 genes, 1.0%	1
cysteine-type endopeptidase inhibitor activity	17 out of 10178 genes, 0.2%	17 out of 10178 genes, 0.2%	1
signal transducer activity	876 out of 10178 genes, 8.6%	876 out of 10178 genes, 8.6%	1
receptor activity	614 out of 10178 genes, 6.0%	614 out of 10178 genes, 6.0%	1
ligand-activated sequence-specific DNA binding RNA polymerase II transcription factor activity	34 out of 10178 genes, 0.3%	34 out of 10178 genes, 0.3%	1
transmembrane signaling receptor activity	488 out of 10178 genes, 4.8%	488 out of 10178 genes, 4.8%	1
cytokine receptor activity	46 out of 10178 genes, 0.5%	46 out of 10178 genes, 0.5%	1
interferon receptor activity	3 out of 10178 genes, 0.0%	3 out of 10178 genes, 0.0%	1
interleukin-1 receptor activity	3 out of 10178 genes, 0.0%	3 out of 10178 genes, 0.0%	1
G-protein coupled receptor activity	209 out of 10178 genes, 2.1%	209 out of 10178 genes, 2.1%	1
adrenergic receptor activity	8 out of 10178 genes, 0.1%	8 out of 10178 genes, 0.1%	1
alpha-adrenergic receptor activity	5 out of 10178 genes, 0.0%	5 out of 10178 genes, 0.0%	1
beta-adrenergic receptor activity	3 out of 10178 genes, 0.0%	3 out of 10178 genes, 0.0%	1
anaphylatoxin receptor activity	4 out of 10178 genes, 0.0%	4 out of 10178 genes, 0.0%	1
chemokine receptor activity	16 out of 10178 genes, 0.2%	16 out of 10178 genes, 0.2%	1
dopamine receptor activity	4 out of 10178 genes, 0.0%	4 out of 10178 genes, 0.0%	1
icosanoid receptor activity	8 out of 10178 genes, 0.1%	8 out of 10178 genes, 0.1%	1
prostanoid receptor activity	8 out of 10178 genes, 0.1%	8 out of 10178 genes, 0.1%	1
prostaglandin receptor activity	6 out of 10178 genes, 0.1%	6 out of 10178 genes, 0.1%	1
endothelin receptor activity	2 out of 10178 genes, 0.0%	2 out of 10178 genes, 0.0%	1
ionotropic glutamate receptor activity	12 out of 10178 genes, 0.1%	12 out of 10178 genes, 0.1%	1
leukotriene receptor activity	3 out of 10178 genes, 0.0%	3 out of 10178 genes, 0.0%	1
melanocortin receptor activity	4 out of 10178 genes, 0.0%	4 out of 10178 genes, 0.0%	1
neuropeptide Y receptor activity	4 out of 10178 genes, 0.0%	4 out of 10178 genes, 0.0%	1
opioid receptor activity	3 out of 10178 genes, 0.0%	3 out of 10178 genes, 0.0%	1
ephrin receptor activity	6 out of 10178 genes, 0.1%	6 out of 10178 genes, 0.1%	1
platelet-derived growth factor-activated receptor activity	3 out of 10178 genes, 0.0%	3 out of 10178 genes, 0.0%	1
transforming growth factor beta-activated receptor activity	6 out of 10178 genes, 0.1%	6 out of 10178 genes, 0.1%	1
death receptor activity	6 out of 10178 genes, 0.1%	6 out of 10178 genes, 0.1%	1
signal sequence binding	19 out of 10178 genes, 0.2%	19 out of 10178 genes, 0.2%	1
nuclear export signal receptor activity	2 out of 10178 genes, 0.0%	2 out of 10178 genes, 0.0%	1
receptor signaling protein activity	42 out of 10178 genes, 0.4%	42 out of 10178 genes, 0.4%	1
transforming growth factor beta receptor, cytoplasmic mediator activity	7 out of 10178 genes, 0.1%	7 out of 10178 genes, 0.1%	1
small GTPase regulator activity	158 out of 10178 genes, 1.6%	158 out of 10178 genes, 1.6%	1
guanyl-nucleotide exchange factor activity	49 out of 10178 genes, 0.5%	49 out of 10178 genes, 0.5%	1
Ras guanyl-nucleotide exchange factor activity	46 out of 10178 genes, 0.5%	46 out of 10178 genes, 0.5%	1
Rho guanyl-nucleotide exchange factor activity	4 out of 10178 genes, 0.0%	4 out of 10178 genes, 0.0%	1
GDP-dissociation inhibitor activity	5 out of 10178 genes, 0.0%	5 out of 10178 genes, 0.0%	1
GTPase activator activity	59 out of 10178 genes, 0.6%	59 out of 10178 genes, 0.6%	1
Ras GTPase activator activity	59 out of 10178 genes, 0.6%	59 out of 10178 genes, 0.6%	1
Rho GTPase activator activity	8 out of 10178 genes, 0.1%	8 out of 10178 genes, 0.1%	1
receptor binding	667 out of 10178 genes, 6.6%	667 out of 10178 genes, 6.6%	1
fibroblast growth factor receptor binding	5 out of 10178 genes, 0.0%	5 out of 10178 genes, 0.0%	1
death receptor binding	2 out of 10178 genes, 0.0%	2 out of 10178 genes, 0.0%	1
cytokine activity	33 out of 10178 genes, 0.3%	33 out of 10178 genes, 0.3%	1
cytokine receptor binding	111 out of 10178 genes, 1.1%	111 out of 10178 genes, 1.1%	1
transforming growth factor beta receptor binding	11 out of 10178 genes, 0.1%	11 out of 10178 genes, 0.1%	1
vascular endothelial growth factor receptor binding	6 out of 10178 genes, 0.1%	6 out of 10178 genes, 0.1%	1
hormone activity	24 out of 10178 genes, 0.2%	24 out of 10178 genes, 0.2%	1
neuropeptide hormone activity	2 out of 10178 genes, 0.0%	2 out of 10178 genes, 0.0%	1
structural molecule activity	302 out of 10178 genes, 3.0%	302 out of 10178 genes, 3.0%	1
extracellular matrix structural constituent	7 out of 10178 genes, 0.1%	7 out of 10178 genes, 0.1%	1
transporter activity	807 out of 10178 genes, 7.9%	807 out of 10178 genes, 7.9%	1
ion channel activity	262 out of 10178 genes, 2.6%	262 out of 10178 genes, 2.6%	1
intracellular ligand-gated ion channel activity	12 out of 10178 genes, 0.1%	12 out of 10178 genes, 0.1%	1
intracellular ligand-gated calcium channel activity	4 out of 10178 genes, 0.0%	4 out of 10178 genes, 0.0%	1
intracellular cyclic nucleotide activated cation channel activity	2 out of 10178 genes, 0.0%	2 out of 10178 genes, 0.0%	1
calcium activated cation channel activity	10 out of 10178 genes, 0.1%	10 out of 10178 genes, 0.1%	1
extracellular ligand-gated ion channel activity	37 out of 10178 genes, 0.4%	37 out of 10178 genes, 0.4%	1
excitatory extracellular ligand-gated ion channel activity	33 out of 10178 genes, 0.3%	33 out of 10178 genes, 0.3%	1
inhibitory extracellular ligand-gated ion channel activity	3 out of 10178 genes, 0.0%	3 out of 10178 genes, 0.0%	1
inward rectifier potassium channel activity	5 out of 10178 genes, 0.0%	5 out of 10178 genes, 0.0%	1
voltage-gated ion channel activity	41 out of 10178 genes, 0.4%	41 out of 10178 genes, 0.4%	1
voltage-gated calcium channel activity	5 out of 10178 genes, 0.0%	5 out of 10178 genes, 0.0%	1
calcium channel regulator activity	4 out of 10178 genes, 0.0%	4 out of 10178 genes, 0.0%	1
voltage-gated potassium channel activity	28 out of 10178 genes, 0.3%	28 out of 10178 genes, 0.3%	1
anion channel activity	49 out of 10178 genes, 0.5%	49 out of 10178 genes, 0.5%	1
chloride channel activity	14 out of 10178 genes, 0.1%	14 out of 10178 genes, 0.1%	1
cation channel activity	163 out of 10178 genes, 1.6%	163 out of 10178 genes, 1.6%	1
calcium channel activity	30 out of 10178 genes, 0.3%	30 out of 10178 genes, 0.3%	1
potassium channel activity	73 out of 10178 genes, 0.7%	73 out of 10178 genes, 0.7%	1
sodium channel activity	16 out of 10178 genes, 0.2%	16 out of 10178 genes, 0.2%	1
amine transmembrane transporter activity	70 out of 10178 genes, 0.7%	70 out of 10178 genes, 0.7%	1
sodium:amino acid symporter activity	10 out of 10178 genes, 0.1%	10 out of 10178 genes, 0.1%	1
dicarboxylic acid transmembrane transporter activity	11 out of 10178 genes, 0.1%	11 out of 10178 genes, 0.1%	1
L-glutamate transmembrane transporter activity	4 out of 10178 genes, 0.0%	4 out of 10178 genes, 0.0%	1
lipid transporter activity	42 out of 10178 genes, 0.4%	42 out of 10178 genes, 0.4%	1
neurotransmitter transporter activity	16 out of 10178 genes, 0.2%	16 out of 10178 genes, 0.2%	1
neurotransmitter:sodium symporter activity	2 out of 10178 genes, 0.0%	2 out of 10178 genes, 0.0%	1
nucleoside transmembrane transporter activity	4 out of 10178 genes, 0.0%	4 out of 10178 genes, 0.0%	1
nucleotide-sugar transmembrane transporter activity	7 out of 10178 genes, 0.1%	7 out of 10178 genes, 0.1%	1
organic acid transmembrane transporter activity	78 out of 10178 genes, 0.8%	78 out of 10178 genes, 0.8%	1
organic acid:sodium symporter activity	20 out of 10178 genes, 0.2%	20 out of 10178 genes, 0.2%	1
purine nucleobase transmembrane transporter activity	4 out of 10178 genes, 0.0%	4 out of 10178 genes, 0.0%	1
glucose transmembrane transporter activity	11 out of 10178 genes, 0.1%	11 out of 10178 genes, 0.1%	1
myo-inositol transmembrane transporter activity	2 out of 10178 genes, 0.0%	2 out of 10178 genes, 0.0%	1
water transmembrane transporter activity	9 out of 10178 genes, 0.1%	9 out of 10178 genes, 0.1%	1
iron ion transmembrane transporter activity	4 out of 10178 genes, 0.0%	4 out of 10178 genes, 0.0%	1
cation:sugar symporter activity	7 out of 10178 genes, 0.1%	7 out of 10178 genes, 0.1%	1
glucose:sodium symporter activity	2 out of 10178 genes, 0.0%	2 out of 10178 genes, 0.0%	1
cation:amino acid symporter activity	11 out of 10178 genes, 0.1%	11 out of 10178 genes, 0.1%	1
sodium:phosphate symporter activity	2 out of 10178 genes, 0.0%	2 out of 10178 genes, 0.0%	1
monovalent cation:hydrogen antiporter activity	4 out of 10178 genes, 0.0%	4 out of 10178 genes, 0.0%	1
binding	8303 out of 10178 genes, 81.6%	8303 out of 10178 genes, 81.6%	1
steroid binding	38 out of 10178 genes, 0.4%	38 out of 10178 genes, 0.4%	1
retinoid binding	19 out of 10178 genes, 0.2%	19 out of 10178 genes, 0.2%	1
fatty acid binding	24 out of 10178 genes, 0.2%	24 out of 10178 genes, 0.2%	1
iron ion binding	123 out of 10178 genes, 1.2%	123 out of 10178 genes, 1.2%	1
copper ion binding	3 out of 10178 genes, 0.0%	3 out of 10178 genes, 0.0%	1
protein binding	3155 out of 10178 genes, 31.0%	3155 out of 10178 genes, 31.0%	1
collagen binding	2 out of 10178 genes, 0.0%	2 out of 10178 genes, 0.0%	1
insulin-like growth factor binding	4 out of 10178 genes, 0.0%	4 out of 10178 genes, 0.0%	1
macrolide binding	17 out of 10178 genes, 0.2%	17 out of 10178 genes, 0.2%	1
glycosaminoglycan binding	102 out of 10178 genes, 1.0%	102 out of 10178 genes, 1.0%	1
phospholipid binding	123 out of 10178 genes, 1.2%	123 out of 10178 genes, 1.2%	1
phospholipid transporter activity	17 out of 10178 genes, 0.2%	17 out of 10178 genes, 0.2%	1
microtubule binding	12 out of 10178 genes, 0.1%	12 out of 10178 genes, 0.1%	1
ATP-dependent helicase activity	5 out of 10178 genes, 0.0%	5 out of 10178 genes, 0.0%	1
monocarboxylic acid transmembrane transporter activity	8 out of 10178 genes, 0.1%	8 out of 10178 genes, 0.1%	1
enzyme activator activity	215 out of 10178 genes, 2.1%	215 out of 10178 genes, 2.1%	1
glutamate receptor activity	19 out of 10178 genes, 0.2%	19 out of 10178 genes, 0.2%	1
translation termination factor activity	5 out of 10178 genes, 0.0%	5 out of 10178 genes, 0.0%	1
N-acetyltransferase activity	38 out of 10178 genes, 0.4%	38 out of 10178 genes, 0.4%	1
phosphoric diester hydrolase activity	52 out of 10178 genes, 0.5%	52 out of 10178 genes, 0.5%	1
cytoskeletal protein binding	361 out of 10178 genes, 3.5%	361 out of 10178 genes, 3.5%	1
DNA-dependent ATPase activity	6 out of 10178 genes, 0.1%	6 out of 10178 genes, 0.1%	1
alcohol dehydrogenase (NADP+) activity	3 out of 10178 genes, 0.0%	3 out of 10178 genes, 0.0%	1
transcription factor binding	88 out of 10178 genes, 0.9%	88 out of 10178 genes, 0.9%	1
translation factor activity, nucleic acid binding	77 out of 10178 genes, 0.8%	77 out of 10178 genes, 0.8%	1
protein tyrosine/serine/threonine phosphatase activity	11 out of 10178 genes, 0.1%	11 out of 10178 genes, 0.1%	1
drug binding	23 out of 10178 genes, 0.2%	23 out of 10178 genes, 0.2%	1
sulfotransferase activity	33 out of 10178 genes, 0.3%	33 out of 10178 genes, 0.3%	1
methyltransferase activity	101 out of 10178 genes, 1.0%	101 out of 10178 genes, 1.0%	1
N-methyltransferase activity	45 out of 10178 genes, 0.4%	45 out of 10178 genes, 0.4%	1
O-methyltransferase activity	8 out of 10178 genes, 0.1%	8 out of 10178 genes, 0.1%	1
S-methyltransferase activity	4 out of 10178 genes, 0.0%	4 out of 10178 genes, 0.0%	1
RNA methyltransferase activity	18 out of 10178 genes, 0.2%	18 out of 10178 genes, 0.2%	1
mRNA methyltransferase activity	2 out of 10178 genes, 0.0%	2 out of 10178 genes, 0.0%	1
tRNA methyltransferase activity	8 out of 10178 genes, 0.1%	8 out of 10178 genes, 0.1%	1
poly-pyrimidine tract binding	5 out of 10178 genes, 0.0%	5 out of 10178 genes, 0.0%	1
neuropeptide receptor activity	22 out of 10178 genes, 0.2%	22 out of 10178 genes, 0.2%	1
RNA guanylyltransferase activity	3 out of 10178 genes, 0.0%	3 out of 10178 genes, 0.0%	1
UDP-glycosyltransferase activity	89 out of 10178 genes, 0.9%	89 out of 10178 genes, 0.9%	1
ion channel inhibitor activity	6 out of 10178 genes, 0.1%	6 out of 10178 genes, 0.1%	1
G-protein coupled amine receptor activity	25 out of 10178 genes, 0.2%	25 out of 10178 genes, 0.2%	1
peptidase activity	393 out of 10178 genes, 3.9%	393 out of 10178 genes, 3.9%	1
cysteine-type peptidase activity	45 out of 10178 genes, 0.4%	45 out of 10178 genes, 0.4%	1
metalloexopeptidase activity	15 out of 10178 genes, 0.1%	15 out of 10178 genes, 0.1%	1
serine-type peptidase activity	2 out of 10178 genes, 0.0%	2 out of 10178 genes, 0.0%	1
metallopeptidase activity	27 out of 10178 genes, 0.3%	27 out of 10178 genes, 0.3%	1
exopeptidase activity	65 out of 10178 genes, 0.6%	65 out of 10178 genes, 0.6%	1
omega peptidase activity	2 out of 10178 genes, 0.0%	2 out of 10178 genes, 0.0%	1
nucleotidase activity	11 out of 10178 genes, 0.1%	11 out of 10178 genes, 0.1%	1
secondary active sulfate transmembrane transporter activity	2 out of 10178 genes, 0.0%	2 out of 10178 genes, 0.0%	1
protein methyltransferase activity	37 out of 10178 genes, 0.4%	37 out of 10178 genes, 0.4%	1
lipid binding	294 out of 10178 genes, 2.9%	294 out of 10178 genes, 2.9%	1
protein prenyltransferase activity	6 out of 10178 genes, 0.1%	6 out of 10178 genes, 0.1%	1
protein transmembrane transporter activity	11 out of 10178 genes, 0.1%	11 out of 10178 genes, 0.1%	1
cation transmembrane transporter activity	329 out of 10178 genes, 3.2%	329 out of 10178 genes, 3.2%	1
pattern recognition receptor activity	3 out of 10178 genes, 0.0%	3 out of 10178 genes, 0.0%	1
sialyltransferase activity	15 out of 10178 genes, 0.1%	15 out of 10178 genes, 0.1%	1
O-acyltransferase activity	31 out of 10178 genes, 0.3%	31 out of 10178 genes, 0.3%	1
acetylglucosaminyltransferase activity	26 out of 10178 genes, 0.3%	26 out of 10178 genes, 0.3%	1
acetylgalactosaminyltransferase activity	25 out of 10178 genes, 0.2%	25 out of 10178 genes, 0.2%	1
galactosyltransferase activity	18 out of 10178 genes, 0.2%	18 out of 10178 genes, 0.2%	1
arachidonic acid monooxygenase activity	2 out of 10178 genes, 0.0%	2 out of 10178 genes, 0.0%	1
steroid hydroxylase activity	9 out of 10178 genes, 0.1%	9 out of 10178 genes, 0.1%	1
3'-5' exonuclease activity	10 out of 10178 genes, 0.1%	10 out of 10178 genes, 0.1%	1
5'-3' exonuclease activity	2 out of 10178 genes, 0.0%	2 out of 10178 genes, 0.0%	1
CoA-transferase activity	2 out of 10178 genes, 0.0%	2 out of 10178 genes, 0.0%	1
fucosyltransferase activity	13 out of 10178 genes, 0.1%	13 out of 10178 genes, 0.1%	1
phosphofructokinase activity	7 out of 10178 genes, 0.1%	7 out of 10178 genes, 0.1%	1
histone-arginine N-methyltransferase activity	3 out of 10178 genes, 0.0%	3 out of 10178 genes, 0.0%	1
transaminase activity	19 out of 10178 genes, 0.2%	19 out of 10178 genes, 0.2%	1
sulfuric ester hydrolase activity	10 out of 10178 genes, 0.1%	10 out of 10178 genes, 0.1%	1
tetracycline transporter activity	3 out of 10178 genes, 0.0%	3 out of 10178 genes, 0.0%	1
monoamine transmembrane transporter activity	2 out of 10178 genes, 0.0%	2 out of 10178 genes, 0.0%	1
anion transmembrane transporter activity	93 out of 10178 genes, 0.9%	93 out of 10178 genes, 0.9%	1
taste receptor activity	3 out of 10178 genes, 0.0%	3 out of 10178 genes, 0.0%	1
G-protein coupled peptide receptor activity	81 out of 10178 genes, 0.8%	81 out of 10178 genes, 0.8%	1
potassium-transporting ATPase activity	10 out of 10178 genes, 0.1%	10 out of 10178 genes, 0.1%	1
protein transporter activity	18 out of 10178 genes, 0.2%	18 out of 10178 genes, 0.2%	1
small protein activating enzyme activity	10 out of 10178 genes, 0.1%	10 out of 10178 genes, 0.1%	1
rRNA methyltransferase activity	2 out of 10178 genes, 0.0%	2 out of 10178 genes, 0.0%	1
2'-phosphotransferase activity	2 out of 10178 genes, 0.0%	2 out of 10178 genes, 0.0%	1
S-adenosylmethionine-dependent methyltransferase activity	49 out of 10178 genes, 0.5%	49 out of 10178 genes, 0.5%	1
mannose-phosphate guanylyltransferase activity	2 out of 10178 genes, 0.0%	2 out of 10178 genes, 0.0%	1
cyclase activity	26 out of 10178 genes, 0.3%	26 out of 10178 genes, 0.3%	1
cyclase regulator activity	4 out of 10178 genes, 0.0%	4 out of 10178 genes, 0.0%	1
cyclase activator activity	3 out of 10178 genes, 0.0%	3 out of 10178 genes, 0.0%	1
heme-copper terminal oxidase activity	24 out of 10178 genes, 0.2%	24 out of 10178 genes, 0.2%	1
glucuronosyltransferase activity	9 out of 10178 genes, 0.1%	9 out of 10178 genes, 0.1%	1
disulfide oxidoreductase activity	23 out of 10178 genes, 0.2%	23 out of 10178 genes, 0.2%	1
peptide disulfide oxidoreductase activity	3 out of 10178 genes, 0.0%	3 out of 10178 genes, 0.0%	1
uridine nucleotide receptor activity	4 out of 10178 genes, 0.0%	4 out of 10178 genes, 0.0%	1
ion transmembrane transporter activity	487 out of 10178 genes, 4.8%	487 out of 10178 genes, 4.8%	1
monovalent inorganic cation transmembrane transporter activity	185 out of 10178 genes, 1.8%	185 out of 10178 genes, 1.8%	1
hydrogen ion transmembrane transporter activity	30 out of 10178 genes, 0.3%	30 out of 10178 genes, 0.3%	1
potassium ion transmembrane transporter activity	83 out of 10178 genes, 0.8%	83 out of 10178 genes, 0.8%	1
sodium ion transmembrane transporter activity	57 out of 10178 genes, 0.6%	57 out of 10178 genes, 0.6%	1
calcium ion transmembrane transporter activity	31 out of 10178 genes, 0.3%	31 out of 10178 genes, 0.3%	1
organic cation transmembrane transporter activity	3 out of 10178 genes, 0.0%	3 out of 10178 genes, 0.0%	1
inorganic anion transmembrane transporter activity	36 out of 10178 genes, 0.4%	36 out of 10178 genes, 0.4%	1
chloride transmembrane transporter activity	19 out of 10178 genes, 0.2%	19 out of 10178 genes, 0.2%	1
phosphate ion transmembrane transporter activity	7 out of 10178 genes, 0.1%	7 out of 10178 genes, 0.1%	1
sulfate transmembrane transporter activity	2 out of 10178 genes, 0.0%	2 out of 10178 genes, 0.0%	1
hexose phosphate transmembrane transporter activity	2 out of 10178 genes, 0.0%	2 out of 10178 genes, 0.0%	1
tricarboxylic acid transmembrane transporter activity	3 out of 10178 genes, 0.0%	3 out of 10178 genes, 0.0%	1
carbohydrate transmembrane transporter activity	29 out of 10178 genes, 0.3%	29 out of 10178 genes, 0.3%	1
monosaccharide transmembrane transporter activity	17 out of 10178 genes, 0.2%	17 out of 10178 genes, 0.2%	1
hexose transmembrane transporter activity	17 out of 10178 genes, 0.2%	17 out of 10178 genes, 0.2%	1
pyrimidine nucleotide sugar transmembrane transporter activity	6 out of 10178 genes, 0.1%	6 out of 10178 genes, 0.1%	1
polyol transmembrane transporter activity	7 out of 10178 genes, 0.1%	7 out of 10178 genes, 0.1%	1
glycerol transmembrane transporter activity	3 out of 10178 genes, 0.0%	3 out of 10178 genes, 0.0%	1
amino acid transmembrane transporter activity	47 out of 10178 genes, 0.5%	47 out of 10178 genes, 0.5%	1
acidic amino acid transmembrane transporter activity	9 out of 10178 genes, 0.1%	9 out of 10178 genes, 0.1%	1
aromatic amino acid transmembrane transporter activity	3 out of 10178 genes, 0.0%	3 out of 10178 genes, 0.0%	1
basic amino acid transmembrane transporter activity	4 out of 10178 genes, 0.0%	4 out of 10178 genes, 0.0%	1
neutral amino acid transmembrane transporter activity	13 out of 10178 genes, 0.1%	13 out of 10178 genes, 0.1%	1
L-amino acid transmembrane transporter activity	13 out of 10178 genes, 0.1%	13 out of 10178 genes, 0.1%	1
peptide transporter activity	9 out of 10178 genes, 0.1%	9 out of 10178 genes, 0.1%	1
oligopeptide transporter activity	3 out of 10178 genes, 0.0%	3 out of 10178 genes, 0.0%	1
nucleobase transmembrane transporter activity	5 out of 10178 genes, 0.0%	5 out of 10178 genes, 0.0%	1
nucleotide transmembrane transporter activity	2 out of 10178 genes, 0.0%	2 out of 10178 genes, 0.0%	1
thiamine transmembrane transporter activity	2 out of 10178 genes, 0.0%	2 out of 10178 genes, 0.0%	1
drug transmembrane transporter activity	9 out of 10178 genes, 0.1%	9 out of 10178 genes, 0.1%	1
fatty acid transporter activity	6 out of 10178 genes, 0.1%	6 out of 10178 genes, 0.1%	1
sterol transporter activity	10 out of 10178 genes, 0.1%	10 out of 10178 genes, 0.1%	1
hydrogen ion channel activity	2 out of 10178 genes, 0.0%	2 out of 10178 genes, 0.0%	1
channel activity	276 out of 10178 genes, 2.7%	276 out of 10178 genes, 2.7%	1
calcium-activated potassium channel activity	4 out of 10178 genes, 0.0%	4 out of 10178 genes, 0.0%	1
outward rectifier potassium channel activity	3 out of 10178 genes, 0.0%	3 out of 10178 genes, 0.0%	1
ligand-gated ion channel activity	70 out of 10178 genes, 0.7%	70 out of 10178 genes, 0.7%	1
calcium-release channel activity	4 out of 10178 genes, 0.0%	4 out of 10178 genes, 0.0%	1
secondary active transmembrane transporter activity	137 out of 10178 genes, 1.3%	137 out of 10178 genes, 1.3%	1
symporter activity	43 out of 10178 genes, 0.4%	43 out of 10178 genes, 0.4%	1
solute:cation symporter activity	43 out of 10178 genes, 0.4%	43 out of 10178 genes, 0.4%	1
solute:hydrogen symporter activity	2 out of 10178 genes, 0.0%	2 out of 10178 genes, 0.0%	1
anion:cation symporter activity	8 out of 10178 genes, 0.1%	8 out of 10178 genes, 0.1%	1
antiporter activity	17 out of 10178 genes, 0.2%	17 out of 10178 genes, 0.2%	1
solute:cation antiporter activity	5 out of 10178 genes, 0.0%	5 out of 10178 genes, 0.0%	1
solute:hydrogen antiporter activity	4 out of 10178 genes, 0.0%	4 out of 10178 genes, 0.0%	1
anion:anion antiporter activity	11 out of 10178 genes, 0.1%	11 out of 10178 genes, 0.1%	1
secondary active oligopeptide transmembrane transporter activity	2 out of 10178 genes, 0.0%	2 out of 10178 genes, 0.0%	1
solute:sodium symporter activity	26 out of 10178 genes, 0.3%	26 out of 10178 genes, 0.3%	1
cation:chloride symporter activity	4 out of 10178 genes, 0.0%	4 out of 10178 genes, 0.0%	1
primary active transmembrane transporter activity	75 out of 10178 genes, 0.7%	75 out of 10178 genes, 0.7%	1
P-P-bond-hydrolysis-driven transmembrane transporter activity	75 out of 10178 genes, 0.7%	75 out of 10178 genes, 0.7%	1
peptide-transporting ATPase activity	5 out of 10178 genes, 0.0%	5 out of 10178 genes, 0.0%	1
acetylcholine receptor activity	4 out of 10178 genes, 0.0%	4 out of 10178 genes, 0.0%	1
cation:cation antiporter activity	4 out of 10178 genes, 0.0%	4 out of 10178 genes, 0.0%	1
tubulin binding	91 out of 10178 genes, 0.9%	91 out of 10178 genes, 0.9%	1
fatty acid ligase activity	10 out of 10178 genes, 0.1%	10 out of 10178 genes, 0.1%	1
ATPase activity, coupled to transmembrane movement of ions, phosphorylative mechanism	20 out of 10178 genes, 0.2%	20 out of 10178 genes, 0.2%	1
alcohol transmembrane transporter activity	8 out of 10178 genes, 0.1%	8 out of 10178 genes, 0.1%	1
mannosidase activity	11 out of 10178 genes, 0.1%	11 out of 10178 genes, 0.1%	1
mannosyl-oligosaccharide mannosidase activity	7 out of 10178 genes, 0.1%	7 out of 10178 genes, 0.1%	1
galactosidase activity	5 out of 10178 genes, 0.0%	5 out of 10178 genes, 0.0%	1
glucosidase activity	6 out of 10178 genes, 0.1%	6 out of 10178 genes, 0.1%	1
fucosidase activity	2 out of 10178 genes, 0.0%	2 out of 10178 genes, 0.0%	1
hexosaminidase activity	12 out of 10178 genes, 0.1%	12 out of 10178 genes, 0.1%	1
nucleobase-containing compound transmembrane transporter activity	16 out of 10178 genes, 0.2%	16 out of 10178 genes, 0.2%	1
AMP binding	11 out of 10178 genes, 0.1%	11 out of 10178 genes, 0.1%	1
antioxidant activity	38 out of 10178 genes, 0.4%	38 out of 10178 genes, 0.4%	1
ammonia ligase activity	2 out of 10178 genes, 0.0%	2 out of 10178 genes, 0.0%	1
acyl-CoA desaturase activity	2 out of 10178 genes, 0.0%	2 out of 10178 genes, 0.0%	1
steroid dehydrogenase activity	22 out of 10178 genes, 0.2%	22 out of 10178 genes, 0.2%	1
channel regulator activity	63 out of 10178 genes, 0.6%	63 out of 10178 genes, 0.6%	1
channel inhibitor activity	11 out of 10178 genes, 0.1%	11 out of 10178 genes, 0.1%	1
arginine N-methyltransferase activity	7 out of 10178 genes, 0.1%	7 out of 10178 genes, 0.1%	1
protein-arginine N-methyltransferase activity	7 out of 10178 genes, 0.1%	7 out of 10178 genes, 0.1%	1
lysine N-methyltransferase activity	25 out of 10178 genes, 0.2%	25 out of 10178 genes, 0.2%	1
protein-lysine N-methyltransferase activity	25 out of 10178 genes, 0.2%	25 out of 10178 genes, 0.2%	1
CoA hydrolase activity	7 out of 10178 genes, 0.1%	7 out of 10178 genes, 0.1%	1
lipase activity	54 out of 10178 genes, 0.5%	54 out of 10178 genes, 0.5%	1
kinase activity	556 out of 10178 genes, 5.5%	556 out of 10178 genes, 5.5%	1
phosphatidylinositol phosphate kinase activity	8 out of 10178 genes, 0.1%	8 out of 10178 genes, 0.1%	1
inositol bisphosphate phosphatase activity	2 out of 10178 genes, 0.0%	2 out of 10178 genes, 0.0%	1
CoA-ligase activity	8 out of 10178 genes, 0.1%	8 out of 10178 genes, 0.1%	1
carnitine O-acyltransferase activity	4 out of 10178 genes, 0.0%	4 out of 10178 genes, 0.0%	1
acetyltransferase activity	56 out of 10178 genes, 0.6%	56 out of 10178 genes, 0.6%	1
C-acyltransferase activity	13 out of 10178 genes, 0.1%	13 out of 10178 genes, 0.1%	1
palmitoyltransferase activity	6 out of 10178 genes, 0.1%	6 out of 10178 genes, 0.1%	1
N-acyltransferase activity	52 out of 10178 genes, 0.5%	52 out of 10178 genes, 0.5%	1
acylglycerol O-acyltransferase activity	13 out of 10178 genes, 0.1%	13 out of 10178 genes, 0.1%	1
O-acetyltransferase activity	3 out of 10178 genes, 0.0%	3 out of 10178 genes, 0.0%	1
S-acyltransferase activity	2 out of 10178 genes, 0.0%	2 out of 10178 genes, 0.0%	1
CoA carboxylase activity	5 out of 10178 genes, 0.0%	5 out of 10178 genes, 0.0%	1
tRNA (guanine) methyltransferase activity	3 out of 10178 genes, 0.0%	3 out of 10178 genes, 0.0%	1
C-acetyltransferase activity	4 out of 10178 genes, 0.0%	4 out of 10178 genes, 0.0%	1
C-palmitoyltransferase activity	4 out of 10178 genes, 0.0%	4 out of 10178 genes, 0.0%	1
pyrophosphatase activity	585 out of 10178 genes, 5.7%	585 out of 10178 genes, 5.7%	1
oxidoreductase activity	515 out of 10178 genes, 5.1%	515 out of 10178 genes, 5.1%	1
protein-hormone receptor activity	4 out of 10178 genes, 0.0%	4 out of 10178 genes, 0.0%	1
nucleotide receptor activity	9 out of 10178 genes, 0.1%	9 out of 10178 genes, 0.1%	1
peptidase activator activity	13 out of 10178 genes, 0.1%	13 out of 10178 genes, 0.1%	1
apoptotic protease activator activity	11 out of 10178 genes, 0.1%	11 out of 10178 genes, 0.1%	1
metallochaperone activity	2 out of 10178 genes, 0.0%	2 out of 10178 genes, 0.0%	1
copper chaperone activity	2 out of 10178 genes, 0.0%	2 out of 10178 genes, 0.0%	1
cyclin-dependent protein kinase regulator activity	9 out of 10178 genes, 0.1%	9 out of 10178 genes, 0.1%	1
amino acid binding	38 out of 10178 genes, 0.4%	38 out of 10178 genes, 0.4%	1
oxidoreductase activity, acting on CH-OH group of donors	110 out of 10178 genes, 1.1%	110 out of 10178 genes, 1.1%	1
malate dehydrogenase activity	5 out of 10178 genes, 0.0%	5 out of 10178 genes, 0.0%	1
oxidoreductase activity, acting on the CH-OH group of donors, NAD or NADP as acceptor	86 out of 10178 genes, 0.8%	86 out of 10178 genes, 0.8%	1
oxidoreductase activity, acting on the aldehyde or oxo group of donors, NAD or NADP as acceptor	19 out of 10178 genes, 0.2%	19 out of 10178 genes, 0.2%	1
oxidoreductase activity, acting on the aldehyde or oxo group of donors, oxygen as acceptor	2 out of 10178 genes, 0.0%	2 out of 10178 genes, 0.0%	1
oxidoreductase activity, acting on the aldehyde or oxo group of donors, disulfide as acceptor	5 out of 10178 genes, 0.0%	5 out of 10178 genes, 0.0%	1
oxidoreductase activity, acting on the CH-CH group of donors	46 out of 10178 genes, 0.5%	46 out of 10178 genes, 0.5%	1
oxidoreductase activity, acting on the CH-CH group of donors, NAD or NADP as acceptor	15 out of 10178 genes, 0.1%	15 out of 10178 genes, 0.1%	1
oxidoreductase activity, acting on the CH-CH group of donors, oxygen as acceptor	7 out of 10178 genes, 0.1%	7 out of 10178 genes, 0.1%	1
oxidoreductase activity, acting on the CH-CH group of donors, quinone or related compound as acceptor	2 out of 10178 genes, 0.0%	2 out of 10178 genes, 0.0%	1
oxidoreductase activity, acting on the CH-NH2 group of donors	16 out of 10178 genes, 0.2%	16 out of 10178 genes, 0.2%	1
oxidoreductase activity, acting on the CH-NH2 group of donors, oxygen as acceptor	12 out of 10178 genes, 0.1%	12 out of 10178 genes, 0.1%	1
oxidoreductase activity, acting on the CH-NH group of donors	25 out of 10178 genes, 0.2%	25 out of 10178 genes, 0.2%	1
oxidoreductase activity, acting on the CH-NH group of donors, NAD or NADP as acceptor	15 out of 10178 genes, 0.1%	15 out of 10178 genes, 0.1%	1
oxidoreductase activity, acting on the CH-NH group of donors, oxygen as acceptor	3 out of 10178 genes, 0.0%	3 out of 10178 genes, 0.0%	1
oxidoreductase activity, acting on the CH-NH group of donors, quinone or similar compound as acceptor	3 out of 10178 genes, 0.0%	3 out of 10178 genes, 0.0%	1
oxidoreductase activity, acting on NADH or NADPH	66 out of 10178 genes, 0.6%	66 out of 10178 genes, 0.6%	1
oxidoreductase activity, acting on NADH or NADPH, NAD or NADP as acceptor	2 out of 10178 genes, 0.0%	2 out of 10178 genes, 0.0%	1
oxidoreductase activity, acting on NADH or NADPH, heme protein as acceptor	6 out of 10178 genes, 0.1%	6 out of 10178 genes, 0.1%	1
oxidoreductase activity, acting on NADH or NADPH, quinone or similar compound as acceptor	41 out of 10178 genes, 0.4%	41 out of 10178 genes, 0.4%	1
oxidoreductase activity, acting on NADH or NADPH, nitrogenous group as acceptor	2 out of 10178 genes, 0.0%	2 out of 10178 genes, 0.0%	1
oxidoreductase activity, acting on a sulfur group of donors	42 out of 10178 genes, 0.4%	42 out of 10178 genes, 0.4%	1
oxidoreductase activity, acting on a sulfur group of donors, NAD or NADP as acceptor	4 out of 10178 genes, 0.0%	4 out of 10178 genes, 0.0%	1
oxidoreductase activity, acting on a sulfur group of donors, oxygen as acceptor	4 out of 10178 genes, 0.0%	4 out of 10178 genes, 0.0%	1
oxidoreductase activity, acting on a sulfur group of donors, disulfide as acceptor	7 out of 10178 genes, 0.1%	7 out of 10178 genes, 0.1%	1
oxidoreductase activity, acting on peroxide as acceptor	20 out of 10178 genes, 0.2%	20 out of 10178 genes, 0.2%	1
oxidoreductase activity, acting on single donors with incorporation of molecular oxygen	54 out of 10178 genes, 0.5%	54 out of 10178 genes, 0.5%	1
oxidoreductase activity, acting on single donors with incorporation of molecular oxygen, incorporation of two atoms of oxygen	16 out of 10178 genes, 0.2%	16 out of 10178 genes, 0.2%	1
oxidoreductase activity, acting on paired donors, with incorporation or reduction of molecular oxygen	93 out of 10178 genes, 0.9%	93 out of 10178 genes, 0.9%	1
oxidoreductase activity, acting on paired donors, with incorporation or reduction of molecular oxygen, 2-oxoglutarate as one donor, and incorporation of one atom each of oxygen into both donors	24 out of 10178 genes, 0.2%	24 out of 10178 genes, 0.2%	1
oxidoreductase activity, acting on paired donors, with incorporation or reduction of molecular oxygen, NADH or NADPH as one donor, and incorporation of one atom of oxygen	24 out of 10178 genes, 0.2%	24 out of 10178 genes, 0.2%	1
oxidoreductase activity, acting on paired donors, with incorporation or reduction of molecular oxygen, reduced flavin or flavoprotein as one donor, and incorporation of one atom of oxygen	19 out of 10178 genes, 0.2%	19 out of 10178 genes, 0.2%	1
oxidoreductase activity, acting on paired donors, with incorporation or reduction of molecular oxygen, reduced iron-sulfur protein as one donor, and incorporation of one atom of oxygen	4 out of 10178 genes, 0.0%	4 out of 10178 genes, 0.0%	1
oxidoreductase activity, acting on paired donors, with incorporation or reduction of molecular oxygen, reduced pteridine as one donor, and incorporation of one atom of oxygen	4 out of 10178 genes, 0.0%	4 out of 10178 genes, 0.0%	1
oxidoreductase activity, acting on paired donors, with incorporation or reduction of molecular oxygen, reduced ascorbate as one donor, and incorporation of one atom of oxygen	2 out of 10178 genes, 0.0%	2 out of 10178 genes, 0.0%	1
oxidoreductase activity, acting on paired donors, with oxidation of a pair of donors resulting in the reduction of molecular oxygen to two molecules of water	3 out of 10178 genes, 0.0%	3 out of 10178 genes, 0.0%	1
oxidoreductase activity, oxidizing metal ions	9 out of 10178 genes, 0.1%	9 out of 10178 genes, 0.1%	1
oxidoreductase activity, oxidizing metal ions, NAD or NADP as acceptor	4 out of 10178 genes, 0.0%	4 out of 10178 genes, 0.0%	1
oxidoreductase activity, oxidizing metal ions, oxygen as acceptor	4 out of 10178 genes, 0.0%	4 out of 10178 genes, 0.0%	1
oxidoreductase activity, acting on CH or CH2 groups	7 out of 10178 genes, 0.1%	7 out of 10178 genes, 0.1%	1
oxidoreductase activity, acting on CH or CH2 groups, NAD or NADP as acceptor	2 out of 10178 genes, 0.0%	2 out of 10178 genes, 0.0%	1
oxidoreductase activity, acting on CH or CH2 groups, disulfide as acceptor	3 out of 10178 genes, 0.0%	3 out of 10178 genes, 0.0%	1
transferase activity	1408 out of 10178 genes, 13.8%	1408 out of 10178 genes, 13.8%	1
transferase activity, transferring one-carbon groups	152 out of 10178 genes, 1.5%	152 out of 10178 genes, 1.5%	1
hydroxymethyl-, formyl- and related transferase activity	6 out of 10178 genes, 0.1%	6 out of 10178 genes, 0.1%	1
carboxyl- or carbamoyltransferase activity	2 out of 10178 genes, 0.0%	2 out of 10178 genes, 0.0%	1
transferase activity, transferring aldehyde or ketonic groups	5 out of 10178 genes, 0.0%	5 out of 10178 genes, 0.0%	1
transferase activity, transferring acyl groups	157 out of 10178 genes, 1.5%	157 out of 10178 genes, 1.5%	1
transferase activity, transferring acyl groups other than amino-acyl groups	150 out of 10178 genes, 1.5%	150 out of 10178 genes, 1.5%	1
succinyltransferase activity	3 out of 10178 genes, 0.0%	3 out of 10178 genes, 0.0%	1
N-succinyltransferase activity	2 out of 10178 genes, 0.0%	2 out of 10178 genes, 0.0%	1
transferase activity, transferring amino-acyl groups	12 out of 10178 genes, 0.1%	12 out of 10178 genes, 0.1%	1
transferase activity, transferring glycosyl groups	193 out of 10178 genes, 1.9%	193 out of 10178 genes, 1.9%	1
transferase activity, transferring hexosyl groups	129 out of 10178 genes, 1.3%	129 out of 10178 genes, 1.3%	1
transferase activity, transferring pentosyl groups	32 out of 10178 genes, 0.3%	32 out of 10178 genes, 0.3%	1
transferase activity, transferring alkyl or aryl (other than methyl) groups	44 out of 10178 genes, 0.4%	44 out of 10178 genes, 0.4%	1
transferase activity, transferring nitrogenous groups	25 out of 10178 genes, 0.2%	25 out of 10178 genes, 0.2%	1
transferase activity, transferring phosphorus-containing groups	759 out of 10178 genes, 7.5%	759 out of 10178 genes, 7.5%	1
phosphotransferase activity, alcohol group as acceptor	455 out of 10178 genes, 4.5%	455 out of 10178 genes, 4.5%	1
phosphotransferase activity, nitrogenous group as acceptor	11 out of 10178 genes, 0.1%	11 out of 10178 genes, 0.1%	1
phosphotransferase activity, phosphate group as acceptor	37 out of 10178 genes, 0.4%	37 out of 10178 genes, 0.4%	1
diphosphotransferase activity	6 out of 10178 genes, 0.1%	6 out of 10178 genes, 0.1%	1
nucleotidyltransferase activity	95 out of 10178 genes, 0.9%	95 out of 10178 genes, 0.9%	1
phosphotransferase activity, for other substituted phosphate groups	12 out of 10178 genes, 0.1%	12 out of 10178 genes, 0.1%	1
transferase activity, transferring sulfur-containing groups	53 out of 10178 genes, 0.5%	53 out of 10178 genes, 0.5%	1
sulfurtransferase activity	7 out of 10178 genes, 0.1%	7 out of 10178 genes, 0.1%	1
hydrolase activity	1663 out of 10178 genes, 16.3%	1663 out of 10178 genes, 16.3%	1
hydrolase activity, acting on ester bonds	542 out of 10178 genes, 5.3%	542 out of 10178 genes, 5.3%	1
thiolester hydrolase activity	55 out of 10178 genes, 0.5%	55 out of 10178 genes, 0.5%	1
phosphatase activity	197 out of 10178 genes, 1.9%	197 out of 10178 genes, 1.9%	1
exonuclease activity, active with either ribo- or deoxyribonucleic acids and producing 5'-phosphomonoesters	7 out of 10178 genes, 0.1%	7 out of 10178 genes, 0.1%	1
hydrolase activity, acting on glycosyl bonds	85 out of 10178 genes, 0.8%	85 out of 10178 genes, 0.8%	1
hydrolase activity, hydrolyzing N-glycosyl compounds	16 out of 10178 genes, 0.2%	16 out of 10178 genes, 0.2%	1
hydrolase activity, acting on ether bonds	9 out of 10178 genes, 0.1%	9 out of 10178 genes, 0.1%	1
trialkylsulfonium hydrolase activity	3 out of 10178 genes, 0.0%	3 out of 10178 genes, 0.0%	1
ether hydrolase activity	6 out of 10178 genes, 0.1%	6 out of 10178 genes, 0.1%	1
hydrolase activity, acting on carbon-nitrogen (but not peptide) bonds	80 out of 10178 genes, 0.8%	80 out of 10178 genes, 0.8%	1
hydrolase activity, acting on carbon-nitrogen (but not peptide) bonds, in linear amides	40 out of 10178 genes, 0.4%	40 out of 10178 genes, 0.4%	1
hydrolase activity, acting on carbon-nitrogen (but not peptide) bonds, in cyclic amides	6 out of 10178 genes, 0.1%	6 out of 10178 genes, 0.1%	1
hydrolase activity, acting on carbon-nitrogen (but not peptide) bonds, in linear amidines	8 out of 10178 genes, 0.1%	8 out of 10178 genes, 0.1%	1
hydrolase activity, acting on carbon-nitrogen (but not peptide) bonds, in cyclic amidines	15 out of 10178 genes, 0.1%	15 out of 10178 genes, 0.1%	1
hydrolase activity, acting on acid anhydrides	588 out of 10178 genes, 5.8%	588 out of 10178 genes, 5.8%	1
hydrolase activity, acting on acid anhydrides, in phosphorus-containing anhydrides	587 out of 10178 genes, 5.8%	587 out of 10178 genes, 5.8%	1
hydrolase activity, acting on acid anhydrides, catalyzing transmembrane movement of substances	65 out of 10178 genes, 0.6%	65 out of 10178 genes, 0.6%	1
hydrolase activity, acting on acid carbon-carbon bonds	2 out of 10178 genes, 0.0%	2 out of 10178 genes, 0.0%	1
hydrolase activity, acting on acid carbon-carbon bonds, in ketonic substances	2 out of 10178 genes, 0.0%	2 out of 10178 genes, 0.0%	1
lyase activity	123 out of 10178 genes, 1.2%	123 out of 10178 genes, 1.2%	1
carbon-carbon lyase activity	40 out of 10178 genes, 0.4%	40 out of 10178 genes, 0.4%	1
carboxy-lyase activity	22 out of 10178 genes, 0.2%	22 out of 10178 genes, 0.2%	1
aldehyde-lyase activity	8 out of 10178 genes, 0.1%	8 out of 10178 genes, 0.1%	1
oxo-acid-lyase activity	5 out of 10178 genes, 0.0%	5 out of 10178 genes, 0.0%	1
carbon-oxygen lyase activity	48 out of 10178 genes, 0.5%	48 out of 10178 genes, 0.5%	1
hydro-lyase activity	33 out of 10178 genes, 0.3%	33 out of 10178 genes, 0.3%	1
carbon-oxygen lyase activity, acting on phosphates	2 out of 10178 genes, 0.0%	2 out of 10178 genes, 0.0%	1
carbon-nitrogen lyase activity	9 out of 10178 genes, 0.1%	9 out of 10178 genes, 0.1%	1
ammonia-lyase activity	5 out of 10178 genes, 0.0%	5 out of 10178 genes, 0.0%	1
amidine-lyase activity	3 out of 10178 genes, 0.0%	3 out of 10178 genes, 0.0%	1
carbon-sulfur lyase activity	11 out of 10178 genes, 0.1%	11 out of 10178 genes, 0.1%	1
phosphorus-oxygen lyase activity	5 out of 10178 genes, 0.0%	5 out of 10178 genes, 0.0%	1
isomerase activity	107 out of 10178 genes, 1.1%	107 out of 10178 genes, 1.1%	1
racemase and epimerase activity	11 out of 10178 genes, 0.1%	11 out of 10178 genes, 0.1%	1
racemase and epimerase activity, acting on amino acids and derivatives	2 out of 10178 genes, 0.0%	2 out of 10178 genes, 0.0%	1
racemase and epimerase activity, acting on carbohydrates and derivatives	7 out of 10178 genes, 0.1%	7 out of 10178 genes, 0.1%	1
cis-trans isomerase activity	35 out of 10178 genes, 0.3%	35 out of 10178 genes, 0.3%	1
intramolecular oxidoreductase activity	35 out of 10178 genes, 0.3%	35 out of 10178 genes, 0.3%	1
intramolecular oxidoreductase activity, interconverting aldoses and ketoses	9 out of 10178 genes, 0.1%	9 out of 10178 genes, 0.1%	1
intramolecular oxidoreductase activity, interconverting keto- and enol-groups	9 out of 10178 genes, 0.1%	9 out of 10178 genes, 0.1%	1
intramolecular oxidoreductase activity, transposing C=C bonds	12 out of 10178 genes, 0.1%	12 out of 10178 genes, 0.1%	1
intramolecular transferase activity	21 out of 10178 genes, 0.2%	21 out of 10178 genes, 0.2%	1
intramolecular transferase activity, phosphotransferases	9 out of 10178 genes, 0.1%	9 out of 10178 genes, 0.1%	1
ligase activity	330 out of 10178 genes, 3.2%	330 out of 10178 genes, 3.2%	1
ligase activity, forming carbon-oxygen bonds	45 out of 10178 genes, 0.4%	45 out of 10178 genes, 0.4%	1
ligase activity, forming aminoacyl-tRNA and related compounds	45 out of 10178 genes, 0.4%	45 out of 10178 genes, 0.4%	1
ligase activity, forming carbon-sulfur bonds	21 out of 10178 genes, 0.2%	21 out of 10178 genes, 0.2%	1
acid-thiol ligase activity	8 out of 10178 genes, 0.1%	8 out of 10178 genes, 0.1%	1
ligase activity, forming carbon-nitrogen bonds	259 out of 10178 genes, 2.5%	259 out of 10178 genes, 2.5%	1
acid-ammonia (or amide) ligase activity	2 out of 10178 genes, 0.0%	2 out of 10178 genes, 0.0%	1
acid-amino acid ligase activity	224 out of 10178 genes, 2.2%	224 out of 10178 genes, 2.2%	1
cyclo-ligase activity	3 out of 10178 genes, 0.0%	3 out of 10178 genes, 0.0%	1
carbon-nitrogen ligase activity, with glutamine as amido-N-donor	5 out of 10178 genes, 0.0%	5 out of 10178 genes, 0.0%	1
ligase activity, forming carbon-carbon bonds	6 out of 10178 genes, 0.1%	6 out of 10178 genes, 0.1%	1
ligase activity, forming phosphoric ester bonds	4 out of 10178 genes, 0.0%	4 out of 10178 genes, 0.0%	1
ATPase activity	181 out of 10178 genes, 1.8%	181 out of 10178 genes, 1.8%	1
endodeoxyribonuclease activity, producing 5'-phosphomonoesters	5 out of 10178 genes, 0.0%	5 out of 10178 genes, 0.0%	1
endodeoxyribonuclease activity, producing 3'-phosphomonoesters	5 out of 10178 genes, 0.0%	5 out of 10178 genes, 0.0%	1
endoribonuclease activity, producing 5'-phosphomonoesters	9 out of 10178 genes, 0.1%	9 out of 10178 genes, 0.1%	1
endoribonuclease activity, producing 3'-phosphomonoesters	9 out of 10178 genes, 0.1%	9 out of 10178 genes, 0.1%	1
endonuclease activity, active with either ribo- or deoxyribonucleic acids and producing 5'-phosphomonoesters	13 out of 10178 genes, 0.1%	13 out of 10178 genes, 0.1%	1
endonuclease activity, active with either ribo- or deoxyribonucleic acids and producing 3'-phosphomonoesters	14 out of 10178 genes, 0.1%	14 out of 10178 genes, 0.1%	1
exodeoxyribonuclease activity, producing 5'-phosphomonoesters	5 out of 10178 genes, 0.0%	5 out of 10178 genes, 0.0%	1
exoribonuclease activity, producing 5'-phosphomonoesters	2 out of 10178 genes, 0.0%	2 out of 10178 genes, 0.0%	1
oxidoreductase activity, acting on the CH-OH group of donors, oxygen as acceptor	3 out of 10178 genes, 0.0%	3 out of 10178 genes, 0.0%	1
oxidoreductase activity, acting on the CH-OH group of donors, quinone or similar compound as acceptor	2 out of 10178 genes, 0.0%	2 out of 10178 genes, 0.0%	1
oxidoreductase activity, acting on the aldehyde or oxo group of donors	29 out of 10178 genes, 0.3%	29 out of 10178 genes, 0.3%	1
G-protein coupled acetylcholine receptor activity	4 out of 10178 genes, 0.0%	4 out of 10178 genes, 0.0%	1
SAP kinase activity	3 out of 10178 genes, 0.0%	3 out of 10178 genes, 0.0%	1
GABA receptor activity	17 out of 10178 genes, 0.2%	17 out of 10178 genes, 0.2%	1
retinal binding	3 out of 10178 genes, 0.0%	3 out of 10178 genes, 0.0%	1
alpha-sialidase activity	2 out of 10178 genes, 0.0%	2 out of 10178 genes, 0.0%	1
activin-activated receptor activity	6 out of 10178 genes, 0.1%	6 out of 10178 genes, 0.1%	1
Ras GTPase binding	43 out of 10178 genes, 0.4%	43 out of 10178 genes, 0.4%	1
myosin binding	10 out of 10178 genes, 0.1%	10 out of 10178 genes, 0.1%	1
peptide hormone binding	9 out of 10178 genes, 0.1%	9 out of 10178 genes, 0.1%	1
Rho GTPase binding	17 out of 10178 genes, 0.2%	17 out of 10178 genes, 0.2%	1
snRNA binding	6 out of 10178 genes, 0.1%	6 out of 10178 genes, 0.1%	1
purine nucleotide binding	1385 out of 10178 genes, 13.6%	1385 out of 10178 genes, 13.6%	1
nucleoside-diphosphatase activity	3 out of 10178 genes, 0.0%	3 out of 10178 genes, 0.0%	1
nucleoside-triphosphatase activity	527 out of 10178 genes, 5.2%	527 out of 10178 genes, 5.2%	1
fibroblast growth factor binding	4 out of 10178 genes, 0.0%	4 out of 10178 genes, 0.0%	1
NAD-dependent histone deacetylase activity	12 out of 10178 genes, 0.1%	12 out of 10178 genes, 0.1%	1
sodium:dicarboxylate symporter activity	2 out of 10178 genes, 0.0%	2 out of 10178 genes, 0.0%	1
CDP-alcohol phosphatidyltransferase activity	6 out of 10178 genes, 0.1%	6 out of 10178 genes, 0.1%	1
serine hydrolase activity	2 out of 10178 genes, 0.0%	2 out of 10178 genes, 0.0%	1
histone-lysine N-methyltransferase activity	13 out of 10178 genes, 0.1%	13 out of 10178 genes, 0.1%	1
guanyl nucleotide binding	326 out of 10178 genes, 3.2%	326 out of 10178 genes, 3.2%	1
GMP binding	11 out of 10178 genes, 0.1%	11 out of 10178 genes, 0.1%	1
pyrimidine nucleotide binding	4 out of 10178 genes, 0.0%	4 out of 10178 genes, 0.0%	1
DNA N-glycosylase activity	7 out of 10178 genes, 0.1%	7 out of 10178 genes, 0.1%	1
deoxynucleoside kinase activity	3 out of 10178 genes, 0.0%	3 out of 10178 genes, 0.0%	1
ADP-sugar diphosphatase activity	2 out of 10178 genes, 0.0%	2 out of 10178 genes, 0.0%	1
transmembrane receptor protein kinase activity	47 out of 10178 genes, 0.5%	47 out of 10178 genes, 0.5%	1
carbohydrate kinase activity	10 out of 10178 genes, 0.1%	10 out of 10178 genes, 0.1%	1
nucleotide kinase activity	3 out of 10178 genes, 0.0%	3 out of 10178 genes, 0.0%	1
carbohydrate phosphatase activity	11 out of 10178 genes, 0.1%	11 out of 10178 genes, 0.1%	1
nucleotide phosphatase activity	3 out of 10178 genes, 0.0%	3 out of 10178 genes, 0.0%	1
nucleobase-containing compound kinase activity	15 out of 10178 genes, 0.1%	15 out of 10178 genes, 0.1%	1
nucleoside kinase activity	7 out of 10178 genes, 0.1%	7 out of 10178 genes, 0.1%	1
kinase regulator activity	86 out of 10178 genes, 0.8%	86 out of 10178 genes, 0.8%	1
phosphatase regulator activity	35 out of 10178 genes, 0.3%	35 out of 10178 genes, 0.3%	1
kinase activator activity	11 out of 10178 genes, 0.1%	11 out of 10178 genes, 0.1%	1
kinase inhibitor activity	12 out of 10178 genes, 0.1%	12 out of 10178 genes, 0.1%	1
phosphatase activator activity	2 out of 10178 genes, 0.0%	2 out of 10178 genes, 0.0%	1
phosphatase inhibitor activity	15 out of 10178 genes, 0.1%	15 out of 10178 genes, 0.1%	1
deacetylase activity	14 out of 10178 genes, 0.1%	14 out of 10178 genes, 0.1%	1
cyclohydrolase activity	4 out of 10178 genes, 0.0%	4 out of 10178 genes, 0.0%	1
immunoglobulin receptor activity	3 out of 10178 genes, 0.0%	3 out of 10178 genes, 0.0%	1
small conjugating protein-specific protease activity	32 out of 10178 genes, 0.3%	32 out of 10178 genes, 0.3%	1
small conjugating protein ligase activity	207 out of 10178 genes, 2.0%	207 out of 10178 genes, 2.0%	1
procollagen-proline dioxygenase activity	7 out of 10178 genes, 0.1%	7 out of 10178 genes, 0.1%	1
cation-transporting ATPase activity	25 out of 10178 genes, 0.2%	25 out of 10178 genes, 0.2%	1
growth factor binding	59 out of 10178 genes, 0.6%	59 out of 10178 genes, 0.6%	1
isoprenoid binding	20 out of 10178 genes, 0.2%	20 out of 10178 genes, 0.2%	1
vitamin binding	45 out of 10178 genes, 0.4%	45 out of 10178 genes, 0.4%	1
rRNA binding	5 out of 10178 genes, 0.0%	5 out of 10178 genes, 0.0%	1
immunoglobulin binding	7 out of 10178 genes, 0.1%	7 out of 10178 genes, 0.1%	1
protein kinase regulator activity	77 out of 10178 genes, 0.8%	77 out of 10178 genes, 0.8%	1
protein phosphatase regulator activity	25 out of 10178 genes, 0.2%	25 out of 10178 genes, 0.2%	1
enzyme binding	498 out of 10178 genes, 4.9%	498 out of 10178 genes, 4.9%	1
kinase binding	203 out of 10178 genes, 2.0%	203 out of 10178 genes, 2.0%	1
protein kinase binding	67 out of 10178 genes, 0.7%	67 out of 10178 genes, 0.7%	1
phosphatase binding	41 out of 10178 genes, 0.4%	41 out of 10178 genes, 0.4%	1
protein phosphatase binding	19 out of 10178 genes, 0.2%	19 out of 10178 genes, 0.2%	1
protein domain specific binding	257 out of 10178 genes, 2.5%	257 out of 10178 genes, 2.5%	1
syntaxin binding	17 out of 10178 genes, 0.2%	17 out of 10178 genes, 0.2%	1
cytokine binding	7 out of 10178 genes, 0.1%	7 out of 10178 genes, 0.1%	1
interleukin-12 binding	2 out of 10178 genes, 0.0%	2 out of 10178 genes, 0.0%	1
passive transmembrane transporter activity	278 out of 10178 genes, 2.7%	278 out of 10178 genes, 2.7%	1
active transmembrane transporter activity	244 out of 10178 genes, 2.4%	244 out of 10178 genes, 2.4%	1
wide pore channel activity	18 out of 10178 genes, 0.2%	18 out of 10178 genes, 0.2%	1
voltage-gated channel activity	41 out of 10178 genes, 0.4%	41 out of 10178 genes, 0.4%	1
ligand-gated channel activity	70 out of 10178 genes, 0.7%	70 out of 10178 genes, 0.7%	1
gated channel activity	111 out of 10178 genes, 1.1%	111 out of 10178 genes, 1.1%	1
substrate-specific channel activity	262 out of 10178 genes, 2.6%	262 out of 10178 genes, 2.6%	1
ion gated channel activity	4 out of 10178 genes, 0.0%	4 out of 10178 genes, 0.0%	1
voltage-gated cation channel activity	33 out of 10178 genes, 0.3%	33 out of 10178 genes, 0.3%	1
transmembrane transporter activity	669 out of 10178 genes, 6.6%	669 out of 10178 genes, 6.6%	1
macromolecule transmembrane transporter activity	11 out of 10178 genes, 0.1%	11 out of 10178 genes, 0.1%	1
inorganic cation transmembrane transporter activity	230 out of 10178 genes, 2.3%	230 out of 10178 genes, 2.3%	1
substrate-specific transmembrane transporter activity	613 out of 10178 genes, 6.0%	613 out of 10178 genes, 6.0%	1
substrate-specific transporter activity	740 out of 10178 genes, 7.3%	740 out of 10178 genes, 7.3%	1
extracellular matrix structural constituent conferring compression resistance	3 out of 10178 genes, 0.0%	3 out of 10178 genes, 0.0%	1
low-density lipoprotein particle binding	10 out of 10178 genes, 0.1%	10 out of 10178 genes, 0.1%	1
lipoprotein particle receptor activity	3 out of 10178 genes, 0.0%	3 out of 10178 genes, 0.0%	1
enzyme regulator activity	650 out of 10178 genes, 6.4%	650 out of 10178 genes, 6.4%	1
carbohydrate binding	237 out of 10178 genes, 2.3%	237 out of 10178 genes, 2.3%	1
polysaccharide binding	114 out of 10178 genes, 1.1%	114 out of 10178 genes, 1.1%	1
guanylate cyclase regulator activity	3 out of 10178 genes, 0.0%	3 out of 10178 genes, 0.0%	1
guanylate cyclase activator activity	3 out of 10178 genes, 0.0%	3 out of 10178 genes, 0.0%	1
LRR domain binding	3 out of 10178 genes, 0.0%	3 out of 10178 genes, 0.0%	1
clathrin binding	2 out of 10178 genes, 0.0%	2 out of 10178 genes, 0.0%	1
protein serine/threonine kinase inhibitor activity	7 out of 10178 genes, 0.1%	7 out of 10178 genes, 0.1%	1
protein kinase activator activity	11 out of 10178 genes, 0.1%	11 out of 10178 genes, 0.1%	1
protein tyrosine kinase activator activity	3 out of 10178 genes, 0.0%	3 out of 10178 genes, 0.0%	1
translation repressor activity	6 out of 10178 genes, 0.1%	6 out of 10178 genes, 0.1%	1
peptidase inhibitor activity	109 out of 10178 genes, 1.1%	109 out of 10178 genes, 1.1%	1
receptor regulator activity	8 out of 10178 genes, 0.1%	8 out of 10178 genes, 0.1%	1
receptor activator activity	4 out of 10178 genes, 0.0%	4 out of 10178 genes, 0.0%	1
receptor inhibitor activity	2 out of 10178 genes, 0.0%	2 out of 10178 genes, 0.0%	1
adenyl nucleotide binding	1098 out of 10178 genes, 10.8%	1098 out of 10178 genes, 10.8%	1
neurotransmitter receptor activity	36 out of 10178 genes, 0.4%	36 out of 10178 genes, 0.4%	1
arsenate reductase activity	2 out of 10178 genes, 0.0%	2 out of 10178 genes, 0.0%	1
protein binding, bridging	53 out of 10178 genes, 0.5%	53 out of 10178 genes, 0.5%	1
GTPase regulator activity	212 out of 10178 genes, 2.1%	212 out of 10178 genes, 2.1%	1
mismatched DNA binding	6 out of 10178 genes, 0.1%	6 out of 10178 genes, 0.1%	1
heat shock protein binding	18 out of 10178 genes, 0.2%	18 out of 10178 genes, 0.2%	1
alpha-(1,2)-fucosyltransferase activity	4 out of 10178 genes, 0.0%	4 out of 10178 genes, 0.0%	1
small GTPase binding	53 out of 10178 genes, 0.5%	53 out of 10178 genes, 0.5%	1
translation initiation factor binding	7 out of 10178 genes, 0.1%	7 out of 10178 genes, 0.1%	1
carboxylic acid binding	83 out of 10178 genes, 0.8%	83 out of 10178 genes, 0.8%	1
alkali metal ion binding	7 out of 10178 genes, 0.1%	7 out of 10178 genes, 0.1%	1
chromatin DNA binding	2 out of 10178 genes, 0.0%	2 out of 10178 genes, 0.0%	1
peptidyl-proline dioxygenase activity	7 out of 10178 genes, 0.1%	7 out of 10178 genes, 0.1%	1
polyubiquitin binding	4 out of 10178 genes, 0.0%	4 out of 10178 genes, 0.0%	1
opioid receptor binding	2 out of 10178 genes, 0.0%	2 out of 10178 genes, 0.0%	1
adenosine receptor binding	3 out of 10178 genes, 0.0%	3 out of 10178 genes, 0.0%	1
adrenergic receptor binding	6 out of 10178 genes, 0.1%	6 out of 10178 genes, 0.1%	1
angiotensin receptor binding	4 out of 10178 genes, 0.0%	4 out of 10178 genes, 0.0%	1
bombesin receptor binding	4 out of 10178 genes, 0.0%	4 out of 10178 genes, 0.0%	1
endothelial differentiation G-protein coupled receptor binding	2 out of 10178 genes, 0.0%	2 out of 10178 genes, 0.0%	1
melanocortin receptor binding	4 out of 10178 genes, 0.0%	4 out of 10178 genes, 0.0%	1
myosin heavy chain binding	3 out of 10178 genes, 0.0%	3 out of 10178 genes, 0.0%	1
DNA insertion or deletion binding	5 out of 10178 genes, 0.0%	5 out of 10178 genes, 0.0%	1
single base insertion or deletion binding	3 out of 10178 genes, 0.0%	3 out of 10178 genes, 0.0%	1
dinucleotide insertion or deletion binding	2 out of 10178 genes, 0.0%	2 out of 10178 genes, 0.0%	1
small conjugating protein binding	42 out of 10178 genes, 0.4%	42 out of 10178 genes, 0.4%	1
oxidized DNA binding	3 out of 10178 genes, 0.0%	3 out of 10178 genes, 0.0%	1
protein complex binding	57 out of 10178 genes, 0.6%	57 out of 10178 genes, 0.6%	1
mismatch repair complex binding	7 out of 10178 genes, 0.1%	7 out of 10178 genes, 0.1%	1
demethylase activity	3 out of 10178 genes, 0.0%	3 out of 10178 genes, 0.0%	1
histone demethylase activity	3 out of 10178 genes, 0.0%	3 out of 10178 genes, 0.0%	1
deoxyribonucleotide binding	3 out of 10178 genes, 0.0%	3 out of 10178 genes, 0.0%	1
ribonucleotide binding	1377 out of 10178 genes, 13.5%	1377 out of 10178 genes, 13.5%	1
purine deoxyribonucleotide binding	3 out of 10178 genes, 0.0%	3 out of 10178 genes, 0.0%	1
purine ribonucleotide binding	1377 out of 10178 genes, 13.5%	1377 out of 10178 genes, 13.5%	1
pyrimidine ribonucleotide binding	2 out of 10178 genes, 0.0%	2 out of 10178 genes, 0.0%	1
adenyl deoxyribonucleotide binding	3 out of 10178 genes, 0.0%	3 out of 10178 genes, 0.0%	1
adenyl ribonucleotide binding	1091 out of 10178 genes, 10.7%	1091 out of 10178 genes, 10.7%	1
guanyl ribonucleotide binding	326 out of 10178 genes, 3.2%	326 out of 10178 genes, 3.2%	1
tumor necrosis factor receptor superfamily binding	26 out of 10178 genes, 0.3%	26 out of 10178 genes, 0.3%	1
sterol binding	19 out of 10178 genes, 0.2%	19 out of 10178 genes, 0.2%	1
protein complex scaffold	12 out of 10178 genes, 0.1%	12 out of 10178 genes, 0.1%	1
monocarboxylic acid binding	24 out of 10178 genes, 0.2%	24 out of 10178 genes, 0.2%	1
protein deacetylase activity	14 out of 10178 genes, 0.1%	14 out of 10178 genes, 0.1%	1
receptor serine/threonine kinase binding	6 out of 10178 genes, 0.1%	6 out of 10178 genes, 0.1%	1
steroid dehydrogenase activity, acting on the CH-OH group of donors, NAD or NADP as acceptor	18 out of 10178 genes, 0.2%	18 out of 10178 genes, 0.2%	1
steroid dehydrogenase activity, acting on the CH-CH group of donors	4 out of 10178 genes, 0.0%	4 out of 10178 genes, 0.0%	1
DNA polymerase activity	26 out of 10178 genes, 0.3%	26 out of 10178 genes, 0.3%	1
RNA polymerase activity	38 out of 10178 genes, 0.4%	38 out of 10178 genes, 0.4%	1
apolipoprotein binding	3 out of 10178 genes, 0.0%	3 out of 10178 genes, 0.0%	1
peptide N-acetyltransferase activity	5 out of 10178 genes, 0.0%	5 out of 10178 genes, 0.0%	1
bisphosphoglycerate phosphatase activity	4 out of 10178 genes, 0.0%	4 out of 10178 genes, 0.0%	1
chondroitin sulfotransferase activity	5 out of 10178 genes, 0.0%	5 out of 10178 genes, 0.0%	1
heparan sulfate sulfotransferase activity	9 out of 10178 genes, 0.1%	9 out of 10178 genes, 0.1%	1
phosphatidylinositol bisphosphate phosphatase activity	5 out of 10178 genes, 0.0%	5 out of 10178 genes, 0.0%	1
phosphatidylinositol trisphosphate phosphatase activity	2 out of 10178 genes, 0.0%	2 out of 10178 genes, 0.0%	1
inhibin binding	3 out of 10178 genes, 0.0%	3 out of 10178 genes, 0.0%	1
NAD-dependent protein deacetylase activity	12 out of 10178 genes, 0.1%	12 out of 10178 genes, 0.1%	1
phosphatidylinositol 3-kinase activity	11 out of 10178 genes, 0.1%	11 out of 10178 genes, 0.1%	1
phosphatidylinositol 3-kinase regulator activity	3 out of 10178 genes, 0.0%	3 out of 10178 genes, 0.0%	1
phosphatidylinositol binding	51 out of 10178 genes, 0.5%	51 out of 10178 genes, 0.5%	1
histone kinase activity	3 out of 10178 genes, 0.0%	3 out of 10178 genes, 0.0%	1
histone threonine kinase activity	3 out of 10178 genes, 0.0%	3 out of 10178 genes, 0.0%	1
UDP-galactosyltransferase activity	17 out of 10178 genes, 0.2%	17 out of 10178 genes, 0.2%	1
UDP-glucosyltransferase activity	8 out of 10178 genes, 0.1%	8 out of 10178 genes, 0.1%	1
glutamate receptor binding	13 out of 10178 genes, 0.1%	13 out of 10178 genes, 0.1%	1
nuclear hormone receptor binding	58 out of 10178 genes, 0.6%	58 out of 10178 genes, 0.6%	1
steroid hormone receptor binding	47 out of 10178 genes, 0.5%	47 out of 10178 genes, 0.5%	1
purinergic receptor activity	2 out of 10178 genes, 0.0%	2 out of 10178 genes, 0.0%	1
oligopeptide transmembrane transporter activity	2 out of 10178 genes, 0.0%	2 out of 10178 genes, 0.0%	1
small molecule binding	1552 out of 10178 genes, 15.2%	1552 out of 10178 genes, 15.2%	1
signaling receptor activity	532 out of 10178 genes, 5.2%	532 out of 10178 genes, 5.2%	1
cargo receptor activity	3 out of 10178 genes, 0.0%	3 out of 10178 genes, 0.0%	1
histone methyltransferase activity	16 out of 10178 genes, 0.2%	16 out of 10178 genes, 0.2%	1
neurotransmitter binding	10 out of 10178 genes, 0.1%	10 out of 10178 genes, 0.1%	1
peptide binding	53 out of 10178 genes, 0.5%	53 out of 10178 genes, 0.5%	1
MHC protein binding	15 out of 10178 genes, 0.1%	15 out of 10178 genes, 0.1%	1
chemokine receptor binding	8 out of 10178 genes, 0.1%	8 out of 10178 genes, 0.1%	1
histone binding	25 out of 10178 genes, 0.2%	25 out of 10178 genes, 0.2%	1
hormone binding	12 out of 10178 genes, 0.1%	12 out of 10178 genes, 0.1%	1
phosphoric ester hydrolase activity	263 out of 10178 genes, 2.6%	263 out of 10178 genes, 2.6%	1
ATPase activity, coupled	173 out of 10178 genes, 1.7%	173 out of 10178 genes, 1.7%	1
ATPase activity, coupled to transmembrane movement of ions	54 out of 10178 genes, 0.5%	54 out of 10178 genes, 0.5%	1
ATPase activity, coupled to transmembrane movement of substances	65 out of 10178 genes, 0.6%	65 out of 10178 genes, 0.6%	1
identical protein binding	387 out of 10178 genes, 3.8%	387 out of 10178 genes, 3.8%	1
actinin binding	4 out of 10178 genes, 0.0%	4 out of 10178 genes, 0.0%	1
amide transmembrane transporter activity	2 out of 10178 genes, 0.0%	2 out of 10178 genes, 0.0%	1
antibiotic transporter activity	4 out of 10178 genes, 0.0%	4 out of 10178 genes, 0.0%	1
retinoic acid receptor binding	10 out of 10178 genes, 0.1%	10 out of 10178 genes, 0.1%	1
ribonucleoprotein complex binding	33 out of 10178 genes, 0.3%	33 out of 10178 genes, 0.3%	1
neurotrophin binding	3 out of 10178 genes, 0.0%	3 out of 10178 genes, 0.0%	1
ubiquitin binding	17 out of 10178 genes, 0.2%	17 out of 10178 genes, 0.2%	1
ion binding	2528 out of 10178 genes, 24.8%	2528 out of 10178 genes, 24.8%	1
anion binding	18 out of 10178 genes, 0.2%	18 out of 10178 genes, 0.2%	1
cation binding	2490 out of 10178 genes, 24.5%	2490 out of 10178 genes, 24.5%	1
amine binding	13 out of 10178 genes, 0.1%	13 out of 10178 genes, 0.1%	1
alcohol binding	5 out of 10178 genes, 0.0%	5 out of 10178 genes, 0.0%	1
laminin binding	5 out of 10178 genes, 0.0%	5 out of 10178 genes, 0.0%	1
proteoglycan binding	8 out of 10178 genes, 0.1%	8 out of 10178 genes, 0.1%	1
bHLH transcription factor binding	2 out of 10178 genes, 0.0%	2 out of 10178 genes, 0.0%	1
MRF binding	2 out of 10178 genes, 0.0%	2 out of 10178 genes, 0.0%	1
ATPase activity, coupled to movement of substances	65 out of 10178 genes, 0.6%	65 out of 10178 genes, 0.6%	1
cell surface binding	28 out of 10178 genes, 0.3%	28 out of 10178 genes, 0.3%	1
sequence-specific DNA binding	161 out of 10178 genes, 1.6%	161 out of 10178 genes, 1.6%	1
structure-specific DNA binding	142 out of 10178 genes, 1.4%	142 out of 10178 genes, 1.4%	1
cyclic nucleotide-gated ion channel activity	2 out of 10178 genes, 0.0%	2 out of 10178 genes, 0.0%	1
transcription regulatory region DNA binding	10 out of 10178 genes, 0.1%	10 out of 10178 genes, 0.1%	1
bioactive lipid receptor activity	8 out of 10178 genes, 0.1%	8 out of 10178 genes, 0.1%	1
translation regulator activity	18 out of 10178 genes, 0.2%	18 out of 10178 genes, 0.2%	1
CXCR chemokine receptor binding	2 out of 10178 genes, 0.0%	2 out of 10178 genes, 0.0%	1
protein phosphorylated amino acid binding	12 out of 10178 genes, 0.1%	12 out of 10178 genes, 0.1%	1
inositol trisphosphate phosphatase activity	6 out of 10178 genes, 0.1%	6 out of 10178 genes, 0.1%	1
SMAD binding	19 out of 10178 genes, 0.2%	19 out of 10178 genes, 0.2%	1
glucosyltransferase activity	12 out of 10178 genes, 0.1%	12 out of 10178 genes, 0.1%	1
sphingolipid binding	6 out of 10178 genes, 0.1%	6 out of 10178 genes, 0.1%	1
metal ion binding	1910 out of 10178 genes, 18.8%	1910 out of 10178 genes, 18.8%	1
metal ion transmembrane transporter activity	201 out of 10178 genes, 2.0%	201 out of 10178 genes, 2.0%	1
transferase activity, transferring acyl groups, acyl groups converted into alkyl on transfer	4 out of 10178 genes, 0.0%	4 out of 10178 genes, 0.0%	1
transition metal ion binding	1294 out of 10178 genes, 12.7%	1294 out of 10178 genes, 12.7%	1
transition metal ion transmembrane transporter activity	18 out of 10178 genes, 0.2%	18 out of 10178 genes, 0.2%	1
ER retention sequence binding	2 out of 10178 genes, 0.0%	2 out of 10178 genes, 0.0%	1
carboxylic acid transmembrane transporter activity	70 out of 10178 genes, 0.7%	70 out of 10178 genes, 0.7%	1
TAP binding	5 out of 10178 genes, 0.0%	5 out of 10178 genes, 0.0%	1
protein dimerization activity	228 out of 10178 genes, 2.2%	228 out of 10178 genes, 2.2%	1
nucleoside-triphosphate diphosphatase activity	2 out of 10178 genes, 0.0%	2 out of 10178 genes, 0.0%	1
protein N-terminus binding	4 out of 10178 genes, 0.0%	4 out of 10178 genes, 0.0%	1
3',5'-cyclic-GMP phosphodiesterase activity	2 out of 10178 genes, 0.0%	2 out of 10178 genes, 0.0%	1
alanine-oxo-acid transaminase activity	2 out of 10178 genes, 0.0%	2 out of 10178 genes, 0.0%	1
amino-acid racemase activity	2 out of 10178 genes, 0.0%	2 out of 10178 genes, 0.0%	1
CCR chemokine receptor binding	5 out of 10178 genes, 0.0%	5 out of 10178 genes, 0.0%	1
monosaccharide binding	39 out of 10178 genes, 0.4%	39 out of 10178 genes, 0.4%	1
cofactor binding	169 out of 10178 genes, 1.7%	169 out of 10178 genes, 1.7%	1
quinone binding	3 out of 10178 genes, 0.0%	3 out of 10178 genes, 0.0%	1
NADH dehydrogenase (quinone) activity	35 out of 10178 genes, 0.3%	35 out of 10178 genes, 0.3%	1
icosanoid binding	7 out of 10178 genes, 0.1%	7 out of 10178 genes, 0.1%	1
icosatetraenoic acid binding	6 out of 10178 genes, 0.1%	6 out of 10178 genes, 0.1%	1
NADP binding	8 out of 10178 genes, 0.1%	8 out of 10178 genes, 0.1%	1
coenzyme binding	87 out of 10178 genes, 0.9%	87 out of 10178 genes, 0.9%	1
oxidoreductase activity, acting on NADH or NADPH, oxygen as acceptor	10 out of 10178 genes, 0.1%	10 out of 10178 genes, 0.1%	1
galactose 3-O-sulfotransferase activity	3 out of 10178 genes, 0.0%	3 out of 10178 genes, 0.0%	1
dopamine receptor binding	3 out of 10178 genes, 0.0%	3 out of 10178 genes, 0.0%	1
cell adhesion molecule binding	19 out of 10178 genes, 0.2%	19 out of 10178 genes, 0.2%	1
extracellular matrix binding	5 out of 10178 genes, 0.0%	5 out of 10178 genes, 0.0%	1
protein kinase A binding	7 out of 10178 genes, 0.1%	7 out of 10178 genes, 0.1%	1
GTPase binding	58 out of 10178 genes, 0.6%	58 out of 10178 genes, 0.6%	1
sugar transmembrane transporter activity	23 out of 10178 genes, 0.2%	23 out of 10178 genes, 0.2%	1
vitamin transporter activity	13 out of 10178 genes, 0.1%	13 out of 10178 genes, 0.1%	1
cofactor transporter activity	8 out of 10178 genes, 0.1%	8 out of 10178 genes, 0.1%	1
dioxygenase activity	40 out of 10178 genes, 0.4%	40 out of 10178 genes, 0.4%	1
phosphoprotein binding	14 out of 10178 genes, 0.1%	14 out of 10178 genes, 0.1%	1
NAD binding	13 out of 10178 genes, 0.1%	13 out of 10178 genes, 0.1%	1
alpha-actinin binding	2 out of 10178 genes, 0.0%	2 out of 10178 genes, 0.0%	1
BH domain binding	2 out of 10178 genes, 0.0%	2 out of 10178 genes, 0.0%	1
hormone receptor binding	65 out of 10178 genes, 0.6%	65 out of 10178 genes, 0.6%	1
iron-sulfur cluster binding	38 out of 10178 genes, 0.4%	38 out of 10178 genes, 0.4%	1
metal cluster binding	49 out of 10178 genes, 0.5%	49 out of 10178 genes, 0.5%	1
bacterial cell surface binding	6 out of 10178 genes, 0.1%	6 out of 10178 genes, 0.1%	1
polynucleotide 5'-hydroxyl-kinase activity	2 out of 10178 genes, 0.0%	2 out of 10178 genes, 0.0%	1
polydeoxyribonucleotide kinase activity	2 out of 10178 genes, 0.0%	2 out of 10178 genes, 0.0%	1
inositol tetrakisphosphate kinase activity	2 out of 10178 genes, 0.0%	2 out of 10178 genes, 0.0%	1
inositol trisphosphate kinase activity	8 out of 10178 genes, 0.1%	8 out of 10178 genes, 0.1%	1
carboxylic ester hydrolase activity	68 out of 10178 genes, 0.7%	68 out of 10178 genes, 0.7%	1
inositol phosphate phosphatase activity	7 out of 10178 genes, 0.1%	7 out of 10178 genes, 0.1%	1
phosphatidylinositol phosphate phosphatase activity	7 out of 10178 genes, 0.1%	7 out of 10178 genes, 0.1%	1
lipase inhibitor activity	7 out of 10178 genes, 0.1%	7 out of 10178 genes, 0.1%	1
ligase regulator activity	3 out of 10178 genes, 0.0%	3 out of 10178 genes, 0.0%	1
molecular transducer activity	1071 out of 10178 genes, 10.5%	1071 out of 10178 genes, 10.5%	1
binding, bridging	56 out of 10178 genes, 0.6%	56 out of 10178 genes, 0.6%	1
lipase activator activity	6 out of 10178 genes, 0.1%	6 out of 10178 genes, 0.1%	1
nucleoside-triphosphatase regulator activity	212 out of 10178 genes, 2.1%	212 out of 10178 genes, 2.1%	1
peptidase regulator activity	139 out of 10178 genes, 1.4%	139 out of 10178 genes, 1.4%	1
endopeptidase regulator activity	119 out of 10178 genes, 1.2%	119 out of 10178 genes, 1.2%	1
peptidase activity, acting on L-amino acid peptides	390 out of 10178 genes, 3.8%	390 out of 10178 genes, 3.8%	1
purine NTP-dependent helicase activity	5 out of 10178 genes, 0.0%	5 out of 10178 genes, 0.0%	1
fructose binding	3 out of 10178 genes, 0.0%	3 out of 10178 genes, 0.0%	1
tyrosyl-DNA phosphodiesterase activity	2 out of 10178 genes, 0.0%	2 out of 10178 genes, 0.0%	1
lipoprotein particle receptor binding	14 out of 10178 genes, 0.1%	14 out of 10178 genes, 0.1%	1
adenylyltransferase activity	12 out of 10178 genes, 0.1%	12 out of 10178 genes, 0.1%	1
cytidylyltransferase activity	6 out of 10178 genes, 0.1%	6 out of 10178 genes, 0.1%	1
guanylyltransferase activity	6 out of 10178 genes, 0.1%	6 out of 10178 genes, 0.1%	1
uridylyltransferase activity	6 out of 10178 genes, 0.1%	6 out of 10178 genes, 0.1%	1
vitamin D 25-hydroxylase activity	2 out of 10178 genes, 0.0%	2 out of 10178 genes, 0.0%	1
transmembrane receptor protein serine/threonine kinase binding	6 out of 10178 genes, 0.1%	6 out of 10178 genes, 0.1%	1
protein-glutamic acid ligase activity	2 out of 10178 genes, 0.0%	2 out of 10178 genes, 0.0%	1
peptidyl-lysine 5-dioxygenase activity	3 out of 10178 genes, 0.0%	3 out of 10178 genes, 0.0%	1
growth factor receptor binding	39 out of 10178 genes, 0.4%	39 out of 10178 genes, 0.4%	1
G-protein coupled pyrimidinergic nucleotide receptor activity	4 out of 10178 genes, 0.0%	4 out of 10178 genes, 0.0%	1
lysophospholipid acyltransferase activity	2 out of 10178 genes, 0.0%	2 out of 10178 genes, 0.0%	1
lipopeptide binding	2 out of 10178 genes, 0.0%	2 out of 10178 genes, 0.0%	1
lipoprotein particle binding	22 out of 10178 genes, 0.2%	22 out of 10178 genes, 0.2%	1
protein-lipid complex binding	24 out of 10178 genes, 0.2%	24 out of 10178 genes, 0.2%	1
neuropeptide receptor binding	17 out of 10178 genes, 0.2%	17 out of 10178 genes, 0.2%	1
modified amino acid transmembrane transporter activity	2 out of 10178 genes, 0.0%	2 out of 10178 genes, 0.0%	1
divalent inorganic cation transmembrane transporter activity	32 out of 10178 genes, 0.3%	32 out of 10178 genes, 0.3%	1
protein phosphatase activator activity	2 out of 10178 genes, 0.0%	2 out of 10178 genes, 0.0%	1
translation regulator activity, nucleic acid binding	9 out of 10178 genes, 0.1%	9 out of 10178 genes, 0.1%	1
biological process
Gene Ontology term	Cluster frequency	Genome frequency of use	Corrected P-value
reproduction	680 out of 9981 genes, 6.8%	680 out of 9981 genes, 6.8%	1
regulation of DNA recombination	18 out of 9981 genes, 0.2%	18 out of 9981 genes, 0.2%	1
very long-chain fatty acid metabolic process	17 out of 9981 genes, 0.2%	17 out of 9981 genes, 0.2%	1
transition metal ion transport	67 out of 9981 genes, 0.7%	67 out of 9981 genes, 0.7%	1
citrulline metabolic process	2 out of 9981 genes, 0.0%	2 out of 9981 genes, 0.0%	1
protein import into nucleus, translocation	7 out of 9981 genes, 0.1%	7 out of 9981 genes, 0.1%	1
mitotic sister chromatid segregation	27 out of 9981 genes, 0.3%	27 out of 9981 genes, 0.3%	1
cell cycle checkpoint	51 out of 9981 genes, 0.5%	51 out of 9981 genes, 0.5%	1
DNA damage checkpoint	26 out of 9981 genes, 0.3%	26 out of 9981 genes, 0.3%	1
regulation of cyclin-dependent protein kinase activity	22 out of 9981 genes, 0.2%	22 out of 9981 genes, 0.2%	1
G1 phase of mitotic cell cycle	7 out of 9981 genes, 0.1%	7 out of 9981 genes, 0.1%	1
G1/S transition of mitotic cell cycle	34 out of 9981 genes, 0.3%	34 out of 9981 genes, 0.3%	1
S phase of mitotic cell cycle	5 out of 9981 genes, 0.1%	5 out of 9981 genes, 0.1%	1
G2/M transition of mitotic cell cycle	5 out of 9981 genes, 0.1%	5 out of 9981 genes, 0.1%	1
M phase of mitotic cell cycle	223 out of 9981 genes, 2.2%	223 out of 9981 genes, 2.2%	1
mitotic anaphase	2 out of 9981 genes, 0.0%	2 out of 9981 genes, 0.0%	1
sulfur amino acid metabolic process	19 out of 9981 genes, 0.2%	19 out of 9981 genes, 0.2%	1
sulfur amino acid biosynthetic process	12 out of 9981 genes, 0.1%	12 out of 9981 genes, 0.1%	1
sulfur amino acid catabolic process	2 out of 9981 genes, 0.0%	2 out of 9981 genes, 0.0%	1
sulfur amino acid transport	4 out of 9981 genes, 0.0%	4 out of 9981 genes, 0.0%	1
negative regulation of transcription from RNA polymerase II promoter	113 out of 9981 genes, 1.1%	113 out of 9981 genes, 1.1%	1
rRNA modification	8 out of 9981 genes, 0.1%	8 out of 9981 genes, 0.1%	1
MAPK cascade	127 out of 9981 genes, 1.3%	127 out of 9981 genes, 1.3%	1
activation of MAPKK activity	3 out of 9981 genes, 0.0%	3 out of 9981 genes, 0.0%	1
activation of MAPK activity	29 out of 9981 genes, 0.3%	29 out of 9981 genes, 0.3%	1
protein polyubiquitination	35 out of 9981 genes, 0.4%	35 out of 9981 genes, 0.4%	1
microtubule cytoskeleton organization	99 out of 9981 genes, 1.0%	99 out of 9981 genes, 1.0%	1
spliceosomal complex assembly	18 out of 9981 genes, 0.2%	18 out of 9981 genes, 0.2%	1
mitochondrial fission	5 out of 9981 genes, 0.1%	5 out of 9981 genes, 0.1%	1
peptidoglycan metabolic process	2 out of 9981 genes, 0.0%	2 out of 9981 genes, 0.0%	1
polysaccharide biosynthetic process	29 out of 9981 genes, 0.3%	29 out of 9981 genes, 0.3%	1
polysaccharide catabolic process	14 out of 9981 genes, 0.1%	14 out of 9981 genes, 0.1%	1
mitotic cell cycle	345 out of 9981 genes, 3.5%	345 out of 9981 genes, 3.5%	1
M phase	272 out of 9981 genes, 2.7%	272 out of 9981 genes, 2.7%	1
nuclear division	109 out of 9981 genes, 1.1%	109 out of 9981 genes, 1.1%	1
nuclear-transcribed mRNA catabolic process, deadenylation-dependent decay	22 out of 9981 genes, 0.2%	22 out of 9981 genes, 0.2%	1
nuclear-transcribed mRNA catabolic process, exonucleolytic	19 out of 9981 genes, 0.2%	19 out of 9981 genes, 0.2%	1
retrograde transport, vesicle recycling within Golgi	4 out of 9981 genes, 0.0%	4 out of 9981 genes, 0.0%	1
response to reactive oxygen species	61 out of 9981 genes, 0.6%	61 out of 9981 genes, 0.6%	1
response to superoxide	3 out of 9981 genes, 0.0%	3 out of 9981 genes, 0.0%	1
response to oxygen radical	7 out of 9981 genes, 0.1%	7 out of 9981 genes, 0.1%	1
RNA splicing, via transesterification reactions	174 out of 9981 genes, 1.7%	174 out of 9981 genes, 1.7%	1
RNA splicing, via transesterification reactions with bulged adenosine as nucleophile	174 out of 9981 genes, 1.7%	174 out of 9981 genes, 1.7%	1
alternative nuclear mRNA splicing, via spliceosome	5 out of 9981 genes, 0.1%	5 out of 9981 genes, 0.1%	1
spliceosomal snRNP assembly	5 out of 9981 genes, 0.1%	5 out of 9981 genes, 0.1%	1
RNA splicing, via endonucleolytic cleavage and ligation	9 out of 9981 genes, 0.1%	9 out of 9981 genes, 0.1%	1
nuclear mRNA splicing, via spliceosome	57 out of 9981 genes, 0.6%	57 out of 9981 genes, 0.6%	1
regulation of histone H3-K36 methylation	2 out of 9981 genes, 0.0%	2 out of 9981 genes, 0.0%	1
carbon catabolite regulation of transcription from RNA polymerase II promoter	2 out of 9981 genes, 0.0%	2 out of 9981 genes, 0.0%	1
regulation of transcription from RNA polymerase II promoter by glucose	2 out of 9981 genes, 0.0%	2 out of 9981 genes, 0.0%	1
maturation of 5.8S rRNA	2 out of 9981 genes, 0.0%	2 out of 9981 genes, 0.0%	1
maturation of SSU-rRNA from tricistronic rRNA transcript (SSU-rRNA, 5.8S rRNA, LSU-rRNA)	3 out of 9981 genes, 0.0%	3 out of 9981 genes, 0.0%	1
maturation of LSU-rRNA	2 out of 9981 genes, 0.0%	2 out of 9981 genes, 0.0%	1
small nucleolar ribonucleoprotein complex assembly	2 out of 9981 genes, 0.0%	2 out of 9981 genes, 0.0%	1
embryonic axis specification	8 out of 9981 genes, 0.1%	8 out of 9981 genes, 0.1%	1
telomere maintenance	32 out of 9981 genes, 0.3%	32 out of 9981 genes, 0.3%	1
double-strand break repair via homologous recombination	5 out of 9981 genes, 0.1%	5 out of 9981 genes, 0.1%	1
recombinational repair	27 out of 9981 genes, 0.3%	27 out of 9981 genes, 0.3%	1
non-recombinational repair	10 out of 9981 genes, 0.1%	10 out of 9981 genes, 0.1%	1
DNA double-strand break processing	2 out of 9981 genes, 0.0%	2 out of 9981 genes, 0.0%	1
DNA catabolic process, endonucleolytic	21 out of 9981 genes, 0.2%	21 out of 9981 genes, 0.2%	1
DNA catabolic process, exonucleolytic	4 out of 9981 genes, 0.0%	4 out of 9981 genes, 0.0%	1
syncytium formation by plasma membrane fusion	9 out of 9981 genes, 0.1%	9 out of 9981 genes, 0.1%	1
sister chromatid segregation	34 out of 9981 genes, 0.3%	34 out of 9981 genes, 0.3%	1
cell morphogenesis	228 out of 9981 genes, 2.3%	228 out of 9981 genes, 2.3%	1
cell morphogenesis involved in differentiation	181 out of 9981 genes, 1.8%	181 out of 9981 genes, 1.8%	1
cytokinesis	14 out of 9981 genes, 0.1%	14 out of 9981 genes, 0.1%	1
cytokinetic cell separation	2 out of 9981 genes, 0.0%	2 out of 9981 genes, 0.0%	1
nuclear-transcribed mRNA catabolic process	70 out of 9981 genes, 0.7%	70 out of 9981 genes, 0.7%	1
response to acid	49 out of 9981 genes, 0.5%	49 out of 9981 genes, 0.5%	1
progressive alteration of chromatin involved in cell aging	2 out of 9981 genes, 0.0%	2 out of 9981 genes, 0.0%	1
replicative cell aging	2 out of 9981 genes, 0.0%	2 out of 9981 genes, 0.0%	1
progressive alteration of chromatin involved in replicative cell aging	2 out of 9981 genes, 0.0%	2 out of 9981 genes, 0.0%	1
skeletal system development	67 out of 9981 genes, 0.7%	67 out of 9981 genes, 0.7%	1
ossification	98 out of 9981 genes, 1.0%	98 out of 9981 genes, 1.0%	1
neurotransmitter uptake	4 out of 9981 genes, 0.0%	4 out of 9981 genes, 0.0%	1
regulation of neurotransmitter levels	81 out of 9981 genes, 0.8%	81 out of 9981 genes, 0.8%	1
regulation of action potential	59 out of 9981 genes, 0.6%	59 out of 9981 genes, 0.6%	1
RNA methylation	5 out of 9981 genes, 0.1%	5 out of 9981 genes, 0.1%	1
prostaglandin biosynthetic process	4 out of 9981 genes, 0.0%	4 out of 9981 genes, 0.0%	1
pseudouridine synthesis	2 out of 9981 genes, 0.0%	2 out of 9981 genes, 0.0%	1
retinoid metabolic process	22 out of 9981 genes, 0.2%	22 out of 9981 genes, 0.2%	1
angiogenesis	62 out of 9981 genes, 0.6%	62 out of 9981 genes, 0.6%	1
ovarian follicle development	9 out of 9981 genes, 0.1%	9 out of 9981 genes, 0.1%	1
antral ovarian follicle growth	2 out of 9981 genes, 0.0%	2 out of 9981 genes, 0.0%	1
luteinization	2 out of 9981 genes, 0.0%	2 out of 9981 genes, 0.0%	1
regulation of cell growth	28 out of 9981 genes, 0.3%	28 out of 9981 genes, 0.3%	1
response to protozoan	12 out of 9981 genes, 0.1%	12 out of 9981 genes, 0.1%	1
blood vessel development	84 out of 9981 genes, 0.8%	84 out of 9981 genes, 0.8%	1
vasculogenesis	4 out of 9981 genes, 0.0%	4 out of 9981 genes, 0.0%	1
ganglioside metabolic process	7 out of 9981 genes, 0.1%	7 out of 9981 genes, 0.1%	1
osteoblast differentiation	15 out of 9981 genes, 0.2%	15 out of 9981 genes, 0.2%	1
eye development	93 out of 9981 genes, 0.9%	93 out of 9981 genes, 0.9%	1
urogenital system development	52 out of 9981 genes, 0.5%	52 out of 9981 genes, 0.5%	1
metanephros development	11 out of 9981 genes, 0.1%	11 out of 9981 genes, 0.1%	1
ureteric bud development	7 out of 9981 genes, 0.1%	7 out of 9981 genes, 0.1%	1
branching involved in ureteric bud morphogenesis	5 out of 9981 genes, 0.1%	5 out of 9981 genes, 0.1%	1
temperature homeostasis	14 out of 9981 genes, 0.1%	14 out of 9981 genes, 0.1%	1
fever generation	9 out of 9981 genes, 0.1%	9 out of 9981 genes, 0.1%	1
response to hypoxia	18 out of 9981 genes, 0.2%	18 out of 9981 genes, 0.2%	1
ameboidal cell migration	38 out of 9981 genes, 0.4%	38 out of 9981 genes, 0.4%	1
long-chain fatty acid metabolic process	5 out of 9981 genes, 0.1%	5 out of 9981 genes, 0.1%	1
cellular glucose homeostasis	10 out of 9981 genes, 0.1%	10 out of 9981 genes, 0.1%	1
histamine metabolic process	3 out of 9981 genes, 0.0%	3 out of 9981 genes, 0.0%	1
in utero embryonic development	63 out of 9981 genes, 0.6%	63 out of 9981 genes, 0.6%	1
gastrulation with mouth forming second	3 out of 9981 genes, 0.0%	3 out of 9981 genes, 0.0%	1
formation of primary germ layer	42 out of 9981 genes, 0.4%	42 out of 9981 genes, 0.4%	1
ectoderm formation	2 out of 9981 genes, 0.0%	2 out of 9981 genes, 0.0%	1
endoderm formation	4 out of 9981 genes, 0.0%	4 out of 9981 genes, 0.0%	1
mesoderm formation	14 out of 9981 genes, 0.1%	14 out of 9981 genes, 0.1%	1
cell fate specification	23 out of 9981 genes, 0.2%	23 out of 9981 genes, 0.2%	1
cell fate determination	17 out of 9981 genes, 0.2%	17 out of 9981 genes, 0.2%	1
mesodermal cell fate commitment	3 out of 9981 genes, 0.0%	3 out of 9981 genes, 0.0%	1
endodermal cell fate commitment	2 out of 9981 genes, 0.0%	2 out of 9981 genes, 0.0%	1
endodermal cell fate specification	2 out of 9981 genes, 0.0%	2 out of 9981 genes, 0.0%	1
establishment of planar polarity	2 out of 9981 genes, 0.0%	2 out of 9981 genes, 0.0%	1
morphogenesis of a polarized epithelium	5 out of 9981 genes, 0.1%	5 out of 9981 genes, 0.1%	1
eye photoreceptor cell differentiation	23 out of 9981 genes, 0.2%	23 out of 9981 genes, 0.2%	1
somitogenesis	8 out of 9981 genes, 0.1%	8 out of 9981 genes, 0.1%	1
organ induction	7 out of 9981 genes, 0.1%	7 out of 9981 genes, 0.1%	1
morphogenesis of a branching structure	74 out of 9981 genes, 0.7%	74 out of 9981 genes, 0.7%	1
membrane raft assembly	2 out of 9981 genes, 0.0%	2 out of 9981 genes, 0.0%	1
myeloid dendritic cell activation	7 out of 9981 genes, 0.1%	7 out of 9981 genes, 0.1%	1
cell activation	382 out of 9981 genes, 3.8%	382 out of 9981 genes, 3.8%	1
leukocyte homeostasis	33 out of 9981 genes, 0.3%	33 out of 9981 genes, 0.3%	1
natural killer cell differentiation	4 out of 9981 genes, 0.0%	4 out of 9981 genes, 0.0%	1
neutrophil homeostasis	4 out of 9981 genes, 0.0%	4 out of 9981 genes, 0.0%	1
B cell homeostasis	3 out of 9981 genes, 0.0%	3 out of 9981 genes, 0.0%	1
B cell apoptotic process	4 out of 9981 genes, 0.0%	4 out of 9981 genes, 0.0%	1
natural killer cell proliferation	7 out of 9981 genes, 0.1%	7 out of 9981 genes, 0.1%	1
type IIa hypersensitivity	3 out of 9981 genes, 0.0%	3 out of 9981 genes, 0.0%	1
type III hypersensitivity	2 out of 9981 genes, 0.0%	2 out of 9981 genes, 0.0%	1
type IV hypersensitivity	2 out of 9981 genes, 0.0%	2 out of 9981 genes, 0.0%	1
regulation of type I hypersensitivity	2 out of 9981 genes, 0.0%	2 out of 9981 genes, 0.0%	1
cytokine production	71 out of 9981 genes, 0.7%	71 out of 9981 genes, 0.7%	1
regulation of cytokine production	216 out of 9981 genes, 2.2%	216 out of 9981 genes, 2.2%	1
negative regulation of cytokine production	77 out of 9981 genes, 0.8%	77 out of 9981 genes, 0.8%	1
positive regulation of cytokine production	104 out of 9981 genes, 1.0%	104 out of 9981 genes, 1.0%	1
serotonin secretion	2 out of 9981 genes, 0.0%	2 out of 9981 genes, 0.0%	1
histamine secretion	5 out of 9981 genes, 0.1%	5 out of 9981 genes, 0.1%	1
kidney development	40 out of 9981 genes, 0.4%	40 out of 9981 genes, 0.4%	1
mesonephros development	4 out of 9981 genes, 0.0%	4 out of 9981 genes, 0.0%	1
blastocyst development	28 out of 9981 genes, 0.3%	28 out of 9981 genes, 0.3%	1
blastocyst formation	12 out of 9981 genes, 0.1%	12 out of 9981 genes, 0.1%	1
blastocyst growth	6 out of 9981 genes, 0.1%	6 out of 9981 genes, 0.1%	1
release of cytochrome c from mitochondria	12 out of 9981 genes, 0.1%	12 out of 9981 genes, 0.1%	1
epithelial to mesenchymal transition	35 out of 9981 genes, 0.4%	35 out of 9981 genes, 0.4%	1
embryonic epithelial tube formation	48 out of 9981 genes, 0.5%	48 out of 9981 genes, 0.5%	1
neural plate morphogenesis	2 out of 9981 genes, 0.0%	2 out of 9981 genes, 0.0%	1
neural plate development	5 out of 9981 genes, 0.1%	5 out of 9981 genes, 0.1%	1
neural tube formation	36 out of 9981 genes, 0.4%	36 out of 9981 genes, 0.4%	1
complement activation, lectin pathway	2 out of 9981 genes, 0.0%	2 out of 9981 genes, 0.0%	1
receptor recycling	9 out of 9981 genes, 0.1%	9 out of 9981 genes, 0.1%	1
endothelial cell development	7 out of 9981 genes, 0.1%	7 out of 9981 genes, 0.1%	1
placenta development	10 out of 9981 genes, 0.1%	10 out of 9981 genes, 0.1%	1
embryonic placenta development	8 out of 9981 genes, 0.1%	8 out of 9981 genes, 0.1%	1
tissue homeostasis	45 out of 9981 genes, 0.5%	45 out of 9981 genes, 0.5%	1
cytolysis by symbiont of host cells	2 out of 9981 genes, 0.0%	2 out of 9981 genes, 0.0%	1
activation of membrane attack complex	2 out of 9981 genes, 0.0%	2 out of 9981 genes, 0.0%	1
cell killing	28 out of 9981 genes, 0.3%	28 out of 9981 genes, 0.3%	1
killing by symbiont of host cells	2 out of 9981 genes, 0.0%	2 out of 9981 genes, 0.0%	1
leukocyte mediated cytotoxicity	16 out of 9981 genes, 0.2%	16 out of 9981 genes, 0.2%	1
regulation of leukocyte mediated cytotoxicity	27 out of 9981 genes, 0.3%	27 out of 9981 genes, 0.3%	1
negative regulation of leukocyte mediated cytotoxicity	7 out of 9981 genes, 0.1%	7 out of 9981 genes, 0.1%	1
positive regulation of leukocyte mediated cytotoxicity	21 out of 9981 genes, 0.2%	21 out of 9981 genes, 0.2%	1
regulation of protein phosphorylation	318 out of 9981 genes, 3.2%	318 out of 9981 genes, 3.2%	1
negative regulation of protein phosphorylation	40 out of 9981 genes, 0.4%	40 out of 9981 genes, 0.4%	1
positive regulation of protein phosphorylation	168 out of 9981 genes, 1.7%	168 out of 9981 genes, 1.7%	1
endothelial cell proliferation	51 out of 9981 genes, 0.5%	51 out of 9981 genes, 0.5%	1
hair follicle development	16 out of 9981 genes, 0.2%	16 out of 9981 genes, 0.2%	1
vasculature development	117 out of 9981 genes, 1.2%	117 out of 9981 genes, 1.2%	1
lymph vessel development	4 out of 9981 genes, 0.0%	4 out of 9981 genes, 0.0%	1
regulation of cell-matrix adhesion	24 out of 9981 genes, 0.2%	24 out of 9981 genes, 0.2%	1
negative regulation of cell-matrix adhesion	5 out of 9981 genes, 0.1%	5 out of 9981 genes, 0.1%	1
positive regulation of cell-matrix adhesion	4 out of 9981 genes, 0.0%	4 out of 9981 genes, 0.0%	1
regulation of cytokine-mediated signaling pathway	37 out of 9981 genes, 0.4%	37 out of 9981 genes, 0.4%	1
negative regulation of cytokine-mediated signaling pathway	7 out of 9981 genes, 0.1%	7 out of 9981 genes, 0.1%	1
positive regulation of cytokine-mediated signaling pathway	3 out of 9981 genes, 0.0%	3 out of 9981 genes, 0.0%	1
synaptic transmission, dopaminergic	5 out of 9981 genes, 0.1%	5 out of 9981 genes, 0.1%	1
neurological system process involved in regulation of systemic arterial blood pressure	11 out of 9981 genes, 0.1%	11 out of 9981 genes, 0.1%	1
renal system process involved in regulation of blood volume	6 out of 9981 genes, 0.1%	6 out of 9981 genes, 0.1%	1
regulation of systemic arterial blood pressure by carotid sinus baroreceptor feedback	4 out of 9981 genes, 0.0%	4 out of 9981 genes, 0.0%	1
baroreceptor response to decreased systemic arterial blood pressure	2 out of 9981 genes, 0.0%	2 out of 9981 genes, 0.0%	1
baroreceptor response to increased systemic arterial blood pressure	2 out of 9981 genes, 0.0%	2 out of 9981 genes, 0.0%	1
regulation of systemic arterial blood pressure by hormone	18 out of 9981 genes, 0.2%	18 out of 9981 genes, 0.2%	1
regulation of systemic arterial blood pressure by circulatory renin-angiotensin	5 out of 9981 genes, 0.1%	5 out of 9981 genes, 0.1%	1
regulation of systemic arterial blood pressure by norepinephrine-epinephrine	8 out of 9981 genes, 0.1%	8 out of 9981 genes, 0.1%	1
positive regulation of heart rate by epinephrine-norepinephrine	2 out of 9981 genes, 0.0%	2 out of 9981 genes, 0.0%	1
regulation of angiotensin levels in blood	4 out of 9981 genes, 0.0%	4 out of 9981 genes, 0.0%	1
morphogenesis of an epithelium	130 out of 9981 genes, 1.3%	130 out of 9981 genes, 1.3%	1
morphogenesis of an epithelial sheet	3 out of 9981 genes, 0.0%	3 out of 9981 genes, 0.0%	1
regulation of blood volume by renin-angiotensin	7 out of 9981 genes, 0.1%	7 out of 9981 genes, 0.1%	1
response to dietary excess	4 out of 9981 genes, 0.0%	4 out of 9981 genes, 0.0%	1
regulation of the force of heart contraction	5 out of 9981 genes, 0.1%	5 out of 9981 genes, 0.1%	1
regulation of heart rate	12 out of 9981 genes, 0.1%	12 out of 9981 genes, 0.1%	1
regulation of sodium ion transport	11 out of 9981 genes, 0.1%	11 out of 9981 genes, 0.1%	1
desensitization of G-protein coupled receptor protein signaling pathway	9 out of 9981 genes, 0.1%	9 out of 9981 genes, 0.1%	1
regulation of blood vessel size by renin-angiotensin	2 out of 9981 genes, 0.0%	2 out of 9981 genes, 0.0%	1
brain renin-angiotensin system	2 out of 9981 genes, 0.0%	2 out of 9981 genes, 0.0%	1
sprouting angiogenesis	9 out of 9981 genes, 0.1%	9 out of 9981 genes, 0.1%	1
cell migration involved in sprouting angiogenesis	5 out of 9981 genes, 0.1%	5 out of 9981 genes, 0.1%	1
chondrocyte differentiation	22 out of 9981 genes, 0.2%	22 out of 9981 genes, 0.2%	1
epithelial cell development	31 out of 9981 genes, 0.3%	31 out of 9981 genes, 0.3%	1
columnar/cuboidal epithelial cell differentiation	9 out of 9981 genes, 0.1%	9 out of 9981 genes, 0.1%	1
columnar/cuboidal epithelial cell development	3 out of 9981 genes, 0.0%	3 out of 9981 genes, 0.0%	1
glandular epithelial cell differentiation	5 out of 9981 genes, 0.1%	5 out of 9981 genes, 0.1%	1
columnar/cuboidal epithelial cell maturation	2 out of 9981 genes, 0.0%	2 out of 9981 genes, 0.0%	1
epithelial cell maturation	5 out of 9981 genes, 0.1%	5 out of 9981 genes, 0.1%	1
optic cup morphogenesis involved in camera-type eye development	2 out of 9981 genes, 0.0%	2 out of 9981 genes, 0.0%	1
lens development in camera-type eye	7 out of 9981 genes, 0.1%	7 out of 9981 genes, 0.1%	1
regulation of receptor internalization	5 out of 9981 genes, 0.1%	5 out of 9981 genes, 0.1%	1
tRNA wobble base modification	6 out of 9981 genes, 0.1%	6 out of 9981 genes, 0.1%	1
aggressive behavior	3 out of 9981 genes, 0.0%	3 out of 9981 genes, 0.0%	1
somatic diversification of immune receptors	30 out of 9981 genes, 0.3%	30 out of 9981 genes, 0.3%	1
somatic recombination of immunoglobulin genes involved in immune response	14 out of 9981 genes, 0.1%	14 out of 9981 genes, 0.1%	1
somatic diversification of immunoglobulins involved in immune response	14 out of 9981 genes, 0.1%	14 out of 9981 genes, 0.1%	1
behavioral defense response	13 out of 9981 genes, 0.1%	13 out of 9981 genes, 0.1%	1
activation of innate immune response	87 out of 9981 genes, 0.9%	87 out of 9981 genes, 0.9%	1
innate immune response activating cell surface receptor signaling pathway	3 out of 9981 genes, 0.0%	3 out of 9981 genes, 0.0%	1
pattern recognition receptor signaling pathway	82 out of 9981 genes, 0.8%	82 out of 9981 genes, 0.8%	1
toll-like receptor signaling pathway	78 out of 9981 genes, 0.8%	78 out of 9981 genes, 0.8%	1
natural killer cell mediated immunity	6 out of 9981 genes, 0.1%	6 out of 9981 genes, 0.1%	1
response to molecule of bacterial origin	137 out of 9981 genes, 1.4%	137 out of 9981 genes, 1.4%	1
hemopoietic progenitor cell differentiation	8 out of 9981 genes, 0.1%	8 out of 9981 genes, 0.1%	1
wound healing involved in inflammatory response	3 out of 9981 genes, 0.0%	3 out of 9981 genes, 0.0%	1
adaptive immune response	70 out of 9981 genes, 0.7%	70 out of 9981 genes, 0.7%	1
organ or tissue specific immune response	4 out of 9981 genes, 0.0%	4 out of 9981 genes, 0.0%	1
immune effector process	142 out of 9981 genes, 1.4%	142 out of 9981 genes, 1.4%	1
activation of immune response	160 out of 9981 genes, 1.6%	160 out of 9981 genes, 1.6%	1
kinin cascade	2 out of 9981 genes, 0.0%	2 out of 9981 genes, 0.0%	1
lymphocyte homeostasis	27 out of 9981 genes, 0.3%	27 out of 9981 genes, 0.3%	1
myeloid cell homeostasis	7 out of 9981 genes, 0.1%	7 out of 9981 genes, 0.1%	1
cell activation involved in immune response	34 out of 9981 genes, 0.3%	34 out of 9981 genes, 0.3%	1
follicular dendritic cell activation	2 out of 9981 genes, 0.0%	2 out of 9981 genes, 0.0%	1
myeloid leukocyte activation	41 out of 9981 genes, 0.4%	41 out of 9981 genes, 0.4%	1
myeloid cell activation involved in immune response	10 out of 9981 genes, 0.1%	10 out of 9981 genes, 0.1%	1
mast cell activation involved in immune response	2 out of 9981 genes, 0.0%	2 out of 9981 genes, 0.0%	1
neutrophil activation involved in immune response	4 out of 9981 genes, 0.0%	4 out of 9981 genes, 0.0%	1
lymphocyte activation involved in immune response	24 out of 9981 genes, 0.2%	24 out of 9981 genes, 0.2%	1
T cell activation involved in immune response	12 out of 9981 genes, 0.1%	12 out of 9981 genes, 0.1%	1
alpha-beta T cell activation involved in immune response	7 out of 9981 genes, 0.1%	7 out of 9981 genes, 0.1%	1
T cell differentiation involved in immune response	7 out of 9981 genes, 0.1%	7 out of 9981 genes, 0.1%	1
alpha-beta T cell differentiation involved in immune response	7 out of 9981 genes, 0.1%	7 out of 9981 genes, 0.1%	1
CD4-positive, alpha-beta T cell differentiation involved in immune response	6 out of 9981 genes, 0.1%	6 out of 9981 genes, 0.1%	1
B cell activation involved in immune response	8 out of 9981 genes, 0.1%	8 out of 9981 genes, 0.1%	1
mature B cell differentiation involved in immune response	3 out of 9981 genes, 0.0%	3 out of 9981 genes, 0.0%	1
lymphoid progenitor cell differentiation	4 out of 9981 genes, 0.0%	4 out of 9981 genes, 0.0%	1
natural killer cell activation involved in immune response	2 out of 9981 genes, 0.0%	2 out of 9981 genes, 0.0%	1
immature B cell differentiation	4 out of 9981 genes, 0.0%	4 out of 9981 genes, 0.0%	1
pre-B cell differentiation	2 out of 9981 genes, 0.0%	2 out of 9981 genes, 0.0%	1
mature B cell differentiation	3 out of 9981 genes, 0.0%	3 out of 9981 genes, 0.0%	1
B cell selection	2 out of 9981 genes, 0.0%	2 out of 9981 genes, 0.0%	1
response to tumor cell	9 out of 9981 genes, 0.1%	9 out of 9981 genes, 0.1%	1
histamine production involved in inflammatory response	5 out of 9981 genes, 0.1%	5 out of 9981 genes, 0.1%	1
plasma kallikrein-kinin cascade	2 out of 9981 genes, 0.0%	2 out of 9981 genes, 0.0%	1
CD4-positive, CD25-positive, alpha-beta regulatory T cell differentiation	2 out of 9981 genes, 0.0%	2 out of 9981 genes, 0.0%	1
leukocyte activation involved in immune response	34 out of 9981 genes, 0.3%	34 out of 9981 genes, 0.3%	1
cytokine production involved in immune response	16 out of 9981 genes, 0.2%	16 out of 9981 genes, 0.2%	1
T cell cytokine production	5 out of 9981 genes, 0.1%	5 out of 9981 genes, 0.1%	1
cytokine secretion involved in immune response	4 out of 9981 genes, 0.0%	4 out of 9981 genes, 0.0%	1
immune system process	848 out of 9981 genes, 8.5%	848 out of 9981 genes, 8.5%	1
immunoglobulin production	25 out of 9981 genes, 0.3%	25 out of 9981 genes, 0.3%	1
immunoglobulin production involved in immunoglobulin mediated immune response	14 out of 9981 genes, 0.1%	14 out of 9981 genes, 0.1%	1
mucosal immune response	3 out of 9981 genes, 0.0%	3 out of 9981 genes, 0.0%	1
immune response to tumor cell	8 out of 9981 genes, 0.1%	8 out of 9981 genes, 0.1%	1
natural killer cell mediated cytotoxicity directed against tumor cell target	4 out of 9981 genes, 0.0%	4 out of 9981 genes, 0.0%	1
natural killer cell mediated immune response to tumor cell	4 out of 9981 genes, 0.0%	4 out of 9981 genes, 0.0%	1
T cell mediated immune response to tumor cell	3 out of 9981 genes, 0.0%	3 out of 9981 genes, 0.0%	1
antigen processing and presentation of peptide antigen via MHC class Ib	3 out of 9981 genes, 0.0%	3 out of 9981 genes, 0.0%	1
immune response-activating cell surface receptor signaling pathway	72 out of 9981 genes, 0.7%	72 out of 9981 genes, 0.7%	1
inflammatory response to antigenic stimulus	20 out of 9981 genes, 0.2%	20 out of 9981 genes, 0.2%	1
acute inflammatory response to antigenic stimulus	7 out of 9981 genes, 0.1%	7 out of 9981 genes, 0.1%	1
chronic inflammatory response to antigenic stimulus	2 out of 9981 genes, 0.0%	2 out of 9981 genes, 0.0%	1
production of molecular mediator of immune response	39 out of 9981 genes, 0.4%	39 out of 9981 genes, 0.4%	1
histamine secretion involved in inflammatory response	5 out of 9981 genes, 0.1%	5 out of 9981 genes, 0.1%	1
leukocyte mediated immunity	76 out of 9981 genes, 0.8%	76 out of 9981 genes, 0.8%	1
myeloid leukocyte mediated immunity	10 out of 9981 genes, 0.1%	10 out of 9981 genes, 0.1%	1
type II hypersensitivity	3 out of 9981 genes, 0.0%	3 out of 9981 genes, 0.0%	1
neutrophil mediated immunity	2 out of 9981 genes, 0.0%	2 out of 9981 genes, 0.0%	1
lymphocyte mediated immunity	69 out of 9981 genes, 0.7%	69 out of 9981 genes, 0.7%	1
humoral immune response mediated by circulating immunoglobulin	25 out of 9981 genes, 0.3%	25 out of 9981 genes, 0.3%	1
T cell mediated immunity	15 out of 9981 genes, 0.2%	15 out of 9981 genes, 0.2%	1
adaptive immune response based on somatic recombination of immune receptors built from immunoglobulin superfamily domains	70 out of 9981 genes, 0.7%	70 out of 9981 genes, 0.7%	1
germinal center formation	6 out of 9981 genes, 0.1%	6 out of 9981 genes, 0.1%	1
dendritic cell antigen processing and presentation	4 out of 9981 genes, 0.0%	4 out of 9981 genes, 0.0%	1
antigen processing and presentation of peptide antigen via MHC class I	10 out of 9981 genes, 0.1%	10 out of 9981 genes, 0.1%	1
antigen processing and presentation via MHC class Ib	3 out of 9981 genes, 0.0%	3 out of 9981 genes, 0.0%	1
antigen processing and presentation of endogenous peptide antigen via MHC class Ib	2 out of 9981 genes, 0.0%	2 out of 9981 genes, 0.0%	1
antigen processing and presentation of exogenous peptide antigen via MHC class Ib	3 out of 9981 genes, 0.0%	3 out of 9981 genes, 0.0%	1
antigen processing and presentation of exogenous peptide antigen	11 out of 9981 genes, 0.1%	11 out of 9981 genes, 0.1%	1
antigen processing and presentation of endogenous peptide antigen	2 out of 9981 genes, 0.0%	2 out of 9981 genes, 0.0%	1
antigen processing and presentation of endogenous peptide antigen via MHC class I via ER pathway	2 out of 9981 genes, 0.0%	2 out of 9981 genes, 0.0%	1
antigen processing and presentation of endogenous peptide antigen via MHC class Ib via ER pathway	2 out of 9981 genes, 0.0%	2 out of 9981 genes, 0.0%	1
antigen processing and presentation of peptide or polysaccharide antigen via MHC class II	2 out of 9981 genes, 0.0%	2 out of 9981 genes, 0.0%	1
tolerance induction	6 out of 9981 genes, 0.1%	6 out of 9981 genes, 0.1%	1
B cell tolerance induction	2 out of 9981 genes, 0.0%	2 out of 9981 genes, 0.0%	1
T cell tolerance induction	3 out of 9981 genes, 0.0%	3 out of 9981 genes, 0.0%	1
immune system development	241 out of 9981 genes, 2.4%	241 out of 9981 genes, 2.4%	1
leukocyte differentiation	121 out of 9981 genes, 1.2%	121 out of 9981 genes, 1.2%	1
hypersensitivity	5 out of 9981 genes, 0.1%	5 out of 9981 genes, 0.1%	1
acute inflammatory response	59 out of 9981 genes, 0.6%	59 out of 9981 genes, 0.6%	1
production of molecular mediator involved in inflammatory response	13 out of 9981 genes, 0.1%	13 out of 9981 genes, 0.1%	1
arachidonic acid metabolite production involved in inflammatory response	5 out of 9981 genes, 0.1%	5 out of 9981 genes, 0.1%	1
chronic inflammatory response	6 out of 9981 genes, 0.1%	6 out of 9981 genes, 0.1%	1
monocyte chemotaxis	6 out of 9981 genes, 0.1%	6 out of 9981 genes, 0.1%	1
somatic diversification of immune receptors via germline recombination within a single locus	27 out of 9981 genes, 0.3%	27 out of 9981 genes, 0.3%	1
somatic diversification of immune receptors via somatic mutation	7 out of 9981 genes, 0.1%	7 out of 9981 genes, 0.1%	1
somatic diversification of T cell receptor genes	4 out of 9981 genes, 0.0%	4 out of 9981 genes, 0.0%	1
myeloid leukocyte differentiation	22 out of 9981 genes, 0.2%	22 out of 9981 genes, 0.2%	1
regulation of immunoglobulin production	13 out of 9981 genes, 0.1%	13 out of 9981 genes, 0.1%	1
regulation of tolerance induction	4 out of 9981 genes, 0.0%	4 out of 9981 genes, 0.0%	1
positive regulation of tolerance induction	4 out of 9981 genes, 0.0%	4 out of 9981 genes, 0.0%	1
regulation of T cell tolerance induction	3 out of 9981 genes, 0.0%	3 out of 9981 genes, 0.0%	1
positive regulation of T cell tolerance induction	3 out of 9981 genes, 0.0%	3 out of 9981 genes, 0.0%	1
regulation of acute inflammatory response	3 out of 9981 genes, 0.0%	3 out of 9981 genes, 0.0%	1
somatic recombination of T cell receptor gene segments	4 out of 9981 genes, 0.0%	4 out of 9981 genes, 0.0%	1
regulation of immune system process	448 out of 9981 genes, 4.5%	448 out of 9981 genes, 4.5%	1
negative regulation of immune system process	46 out of 9981 genes, 0.5%	46 out of 9981 genes, 0.5%	1
positive regulation of immune system process	282 out of 9981 genes, 2.8%	282 out of 9981 genes, 2.8%	1
regulation of leukocyte migration	34 out of 9981 genes, 0.3%	34 out of 9981 genes, 0.3%	1
negative regulation of leukocyte migration	3 out of 9981 genes, 0.0%	3 out of 9981 genes, 0.0%	1
positive regulation of leukocyte migration	28 out of 9981 genes, 0.3%	28 out of 9981 genes, 0.3%	1
regulation of leukocyte chemotaxis	26 out of 9981 genes, 0.3%	26 out of 9981 genes, 0.3%	1
negative regulation of leukocyte chemotaxis	2 out of 9981 genes, 0.0%	2 out of 9981 genes, 0.0%	1
positive regulation of leukocyte chemotaxis	22 out of 9981 genes, 0.2%	22 out of 9981 genes, 0.2%	1
regulation of leukocyte activation	168 out of 9981 genes, 1.7%	168 out of 9981 genes, 1.7%	1
negative regulation of leukocyte activation	19 out of 9981 genes, 0.2%	19 out of 9981 genes, 0.2%	1
positive regulation of leukocyte activation	99 out of 9981 genes, 1.0%	99 out of 9981 genes, 1.0%	1
regulation of immune effector process	115 out of 9981 genes, 1.2%	115 out of 9981 genes, 1.2%	1
negative regulation of immune effector process	22 out of 9981 genes, 0.2%	22 out of 9981 genes, 0.2%	1
positive regulation of immune effector process	51 out of 9981 genes, 0.5%	51 out of 9981 genes, 0.5%	1
regulation of production of molecular mediator of immune response	24 out of 9981 genes, 0.2%	24 out of 9981 genes, 0.2%	1
negative regulation of production of molecular mediator of immune response	5 out of 9981 genes, 0.1%	5 out of 9981 genes, 0.1%	1
regulation of leukocyte mediated immunity	18 out of 9981 genes, 0.2%	18 out of 9981 genes, 0.2%	1
negative regulation of leukocyte mediated immunity	2 out of 9981 genes, 0.0%	2 out of 9981 genes, 0.0%	1
positive regulation of leukocyte mediated immunity	2 out of 9981 genes, 0.0%	2 out of 9981 genes, 0.0%	1
regulation of lymphocyte mediated immunity	16 out of 9981 genes, 0.2%	16 out of 9981 genes, 0.2%	1
negative regulation of lymphocyte mediated immunity	2 out of 9981 genes, 0.0%	2 out of 9981 genes, 0.0%	1
positive regulation of lymphocyte mediated immunity	2 out of 9981 genes, 0.0%	2 out of 9981 genes, 0.0%	1
regulation of B cell mediated immunity	13 out of 9981 genes, 0.1%	13 out of 9981 genes, 0.1%	1
regulation of natural killer cell mediated immunity	4 out of 9981 genes, 0.0%	4 out of 9981 genes, 0.0%	1
negative regulation of natural killer cell mediated immunity	2 out of 9981 genes, 0.0%	2 out of 9981 genes, 0.0%	1
positive regulation of natural killer cell mediated immunity	2 out of 9981 genes, 0.0%	2 out of 9981 genes, 0.0%	1
regulation of cytokine production involved in immune response	12 out of 9981 genes, 0.1%	12 out of 9981 genes, 0.1%	1
negative regulation of cytokine production involved in immune response	5 out of 9981 genes, 0.1%	5 out of 9981 genes, 0.1%	1
cytoplasmic pattern recognition receptor signaling pathway	4 out of 9981 genes, 0.0%	4 out of 9981 genes, 0.0%	1
immune response-activating signal transduction	139 out of 9981 genes, 1.4%	139 out of 9981 genes, 1.4%	1
innate immune response-activating signal transduction	87 out of 9981 genes, 0.9%	87 out of 9981 genes, 0.9%	1
regulation of myeloid leukocyte differentiation	49 out of 9981 genes, 0.5%	49 out of 9981 genes, 0.5%	1
negative regulation of myeloid leukocyte differentiation	21 out of 9981 genes, 0.2%	21 out of 9981 genes, 0.2%	1
positive regulation of myeloid leukocyte differentiation	25 out of 9981 genes, 0.3%	25 out of 9981 genes, 0.3%	1
immune response-regulating signaling pathway	141 out of 9981 genes, 1.4%	141 out of 9981 genes, 1.4%	1
immune response-regulating cell surface receptor signaling pathway	73 out of 9981 genes, 0.7%	73 out of 9981 genes, 0.7%	1
peptide secretion	79 out of 9981 genes, 0.8%	79 out of 9981 genes, 0.8%	1
regulation of peptide secretion	43 out of 9981 genes, 0.4%	43 out of 9981 genes, 0.4%	1
regulation of adaptive immune response	22 out of 9981 genes, 0.2%	22 out of 9981 genes, 0.2%	1
negative regulation of adaptive immune response	2 out of 9981 genes, 0.0%	2 out of 9981 genes, 0.0%	1
positive regulation of adaptive immune response	8 out of 9981 genes, 0.1%	8 out of 9981 genes, 0.1%	1
regulation of adaptive immune response based on somatic recombination of immune receptors built from immunoglobulin superfamily domains	22 out of 9981 genes, 0.2%	22 out of 9981 genes, 0.2%	1
negative regulation of adaptive immune response based on somatic recombination of immune receptors built from immunoglobulin superfamily domains	2 out of 9981 genes, 0.0%	2 out of 9981 genes, 0.0%	1
positive regulation of adaptive immune response based on somatic recombination of immune receptors built from immunoglobulin superfamily domains	8 out of 9981 genes, 0.1%	8 out of 9981 genes, 0.1%	1
regulation of type 2 immune response	6 out of 9981 genes, 0.1%	6 out of 9981 genes, 0.1%	1
regulation of response to biotic stimulus	40 out of 9981 genes, 0.4%	40 out of 9981 genes, 0.4%	1
negative regulation of response to biotic stimulus	4 out of 9981 genes, 0.0%	4 out of 9981 genes, 0.0%	1
regulation of inflammatory response to antigenic stimulus	2 out of 9981 genes, 0.0%	2 out of 9981 genes, 0.0%	1
regulation of acute inflammatory response to antigenic stimulus	2 out of 9981 genes, 0.0%	2 out of 9981 genes, 0.0%	1
regulation of hypersensitivity	2 out of 9981 genes, 0.0%	2 out of 9981 genes, 0.0%	1
regulation of myeloid leukocyte mediated immunity	2 out of 9981 genes, 0.0%	2 out of 9981 genes, 0.0%	1
regulation of immunoglobulin mediated immune response	12 out of 9981 genes, 0.1%	12 out of 9981 genes, 0.1%	1
mature B cell apoptotic process	2 out of 9981 genes, 0.0%	2 out of 9981 genes, 0.0%	1
regulation of humoral immune response	2 out of 9981 genes, 0.0%	2 out of 9981 genes, 0.0%	1
generation of a signal involved in cell-cell signaling	125 out of 9981 genes, 1.3%	125 out of 9981 genes, 1.3%	1
regionalization	162 out of 9981 genes, 1.6%	162 out of 9981 genes, 1.6%	1
developmental process involved in reproduction	216 out of 9981 genes, 2.2%	216 out of 9981 genes, 2.2%	1
heart morphogenesis	70 out of 9981 genes, 0.7%	70 out of 9981 genes, 0.7%	1
system process	814 out of 9981 genes, 8.2%	814 out of 9981 genes, 8.2%	1
skeletal muscle contraction	5 out of 9981 genes, 0.1%	5 out of 9981 genes, 0.1%	1
involuntary skeletal muscle contraction	3 out of 9981 genes, 0.0%	3 out of 9981 genes, 0.0%	1
muscle system process	157 out of 9981 genes, 1.6%	157 out of 9981 genes, 1.6%	1
circulatory system process	169 out of 9981 genes, 1.7%	169 out of 9981 genes, 1.7%	1
renal system process	21 out of 9981 genes, 0.2%	21 out of 9981 genes, 0.2%	1
heart process	8 out of 9981 genes, 0.1%	8 out of 9981 genes, 0.1%	1
vascular process in circulatory system	66 out of 9981 genes, 0.7%	66 out of 9981 genes, 0.7%	1
regulation of systemic arterial blood pressure by baroreceptor feedback	4 out of 9981 genes, 0.0%	4 out of 9981 genes, 0.0%	1
regulation of systemic arterial blood pressure mediated by a chemical signal	26 out of 9981 genes, 0.3%	26 out of 9981 genes, 0.3%	1
regulation of the force of heart contraction by chemical signal	5 out of 9981 genes, 0.1%	5 out of 9981 genes, 0.1%	1
renal system process involved in regulation of systemic arterial blood pressure	9 out of 9981 genes, 0.1%	9 out of 9981 genes, 0.1%	1
renal control of peripheral vascular resistance involved in regulation of systemic arterial blood pressure	3 out of 9981 genes, 0.0%	3 out of 9981 genes, 0.0%	1
regulation of systemic arterial blood pressure	44 out of 9981 genes, 0.4%	44 out of 9981 genes, 0.4%	1
regulation of systemic arterial blood pressure by renin-angiotensin	11 out of 9981 genes, 0.1%	11 out of 9981 genes, 0.1%	1
positive regulation of systemic arterial blood pressure	3 out of 9981 genes, 0.0%	3 out of 9981 genes, 0.0%	1
negative regulation of systemic arterial blood pressure	2 out of 9981 genes, 0.0%	2 out of 9981 genes, 0.0%	1
renal water homeostasis	4 out of 9981 genes, 0.0%	4 out of 9981 genes, 0.0%	1
regulation of glomerular filtration	2 out of 9981 genes, 0.0%	2 out of 9981 genes, 0.0%	1
renal water transport	4 out of 9981 genes, 0.0%	4 out of 9981 genes, 0.0%	1
positive regulation of the force of heart contraction by chemical signal	3 out of 9981 genes, 0.0%	3 out of 9981 genes, 0.0%	1
heart induction	5 out of 9981 genes, 0.1%	5 out of 9981 genes, 0.1%	1
endodermal-mesodermal cell signaling	2 out of 9981 genes, 0.0%	2 out of 9981 genes, 0.0%	1
endodermal-mesodermal cell signaling involved in heart induction	2 out of 9981 genes, 0.0%	2 out of 9981 genes, 0.0%	1
embryonic heart tube morphogenesis	29 out of 9981 genes, 0.3%	29 out of 9981 genes, 0.3%	1
regulation of organ formation	19 out of 9981 genes, 0.2%	19 out of 9981 genes, 0.2%	1
endothelium development	11 out of 9981 genes, 0.1%	11 out of 9981 genes, 0.1%	1
morphogenesis of an endothelium	3 out of 9981 genes, 0.0%	3 out of 9981 genes, 0.0%	1
cardiac conduction system development	3 out of 9981 genes, 0.0%	3 out of 9981 genes, 0.0%	1
His-Purkinje system development	3 out of 9981 genes, 0.0%	3 out of 9981 genes, 0.0%	1
heart valve development	4 out of 9981 genes, 0.0%	4 out of 9981 genes, 0.0%	1
atrioventricular valve development	2 out of 9981 genes, 0.0%	2 out of 9981 genes, 0.0%	1
cardiac chamber development	19 out of 9981 genes, 0.2%	19 out of 9981 genes, 0.2%	1
cardiac chamber morphogenesis	17 out of 9981 genes, 0.2%	17 out of 9981 genes, 0.2%	1
cardiac chamber formation	4 out of 9981 genes, 0.0%	4 out of 9981 genes, 0.0%	1
cardiac ventricle morphogenesis	10 out of 9981 genes, 0.1%	10 out of 9981 genes, 0.1%	1
cardiac ventricle formation	2 out of 9981 genes, 0.0%	2 out of 9981 genes, 0.0%	1
ventricular cardiac muscle tissue development	2 out of 9981 genes, 0.0%	2 out of 9981 genes, 0.0%	1
cardiac atrium development	2 out of 9981 genes, 0.0%	2 out of 9981 genes, 0.0%	1
cardiac ventricle development	12 out of 9981 genes, 0.1%	12 out of 9981 genes, 0.1%	1
regulation of membrane depolarization	3 out of 9981 genes, 0.0%	3 out of 9981 genes, 0.0%	1
cardiac septum development	6 out of 9981 genes, 0.1%	6 out of 9981 genes, 0.1%	1
atrial septum development	2 out of 9981 genes, 0.0%	2 out of 9981 genes, 0.0%	1
cardiac muscle hypertrophy	9 out of 9981 genes, 0.1%	9 out of 9981 genes, 0.1%	1
Wnt receptor signaling pathway involved in heart development	3 out of 9981 genes, 0.0%	3 out of 9981 genes, 0.0%	1
type B pancreatic cell differentiation	3 out of 9981 genes, 0.0%	3 out of 9981 genes, 0.0%	1
pancreatic A cell differentiation	4 out of 9981 genes, 0.0%	4 out of 9981 genes, 0.0%	1
pancreatic PP cell differentiation	2 out of 9981 genes, 0.0%	2 out of 9981 genes, 0.0%	1
positive regulation of blood pressure by epinephrine-norepinephrine	7 out of 9981 genes, 0.1%	7 out of 9981 genes, 0.1%	1
amino acid transmembrane transport	10 out of 9981 genes, 0.1%	10 out of 9981 genes, 0.1%	1
mesenchymal to epithelial transition involved in metanephros morphogenesis	2 out of 9981 genes, 0.0%	2 out of 9981 genes, 0.0%	1
metanephros morphogenesis	2 out of 9981 genes, 0.0%	2 out of 9981 genes, 0.0%	1
cardiac endothelial cell differentiation	2 out of 9981 genes, 0.0%	2 out of 9981 genes, 0.0%	1
regulation of cilium movement	3 out of 9981 genes, 0.0%	3 out of 9981 genes, 0.0%	1
epithelial cell morphogenesis	10 out of 9981 genes, 0.1%	10 out of 9981 genes, 0.1%	1
axis elongation	10 out of 9981 genes, 0.1%	10 out of 9981 genes, 0.1%	1
planar cell polarity pathway involved in axis elongation	3 out of 9981 genes, 0.0%	3 out of 9981 genes, 0.0%	1
neural retina development	3 out of 9981 genes, 0.0%	3 out of 9981 genes, 0.0%	1
endochondral bone growth	6 out of 9981 genes, 0.1%	6 out of 9981 genes, 0.1%	1
carbohydrate metabolic process	387 out of 9981 genes, 3.9%	387 out of 9981 genes, 3.9%	1
polysaccharide metabolic process	76 out of 9981 genes, 0.8%	76 out of 9981 genes, 0.8%	1
glycogen metabolic process	31 out of 9981 genes, 0.3%	31 out of 9981 genes, 0.3%	1
glycogen biosynthetic process	3 out of 9981 genes, 0.0%	3 out of 9981 genes, 0.0%	1
regulation of glycogen biosynthetic process	10 out of 9981 genes, 0.1%	10 out of 9981 genes, 0.1%	1
glycogen catabolic process	3 out of 9981 genes, 0.0%	3 out of 9981 genes, 0.0%	1
disaccharide metabolic process	3 out of 9981 genes, 0.0%	3 out of 9981 genes, 0.0%	1
monosaccharide metabolic process	190 out of 9981 genes, 1.9%	190 out of 9981 genes, 1.9%	1
xylulose metabolic process	2 out of 9981 genes, 0.0%	2 out of 9981 genes, 0.0%	1
fructose metabolic process	15 out of 9981 genes, 0.2%	15 out of 9981 genes, 0.2%	1
fucose metabolic process	9 out of 9981 genes, 0.1%	9 out of 9981 genes, 0.1%	1
glucose metabolic process	92 out of 9981 genes, 0.9%	92 out of 9981 genes, 0.9%	1
glucose catabolic process	51 out of 9981 genes, 0.5%	51 out of 9981 genes, 0.5%	1
UDP-glucose metabolic process	2 out of 9981 genes, 0.0%	2 out of 9981 genes, 0.0%	1
galactose metabolic process	4 out of 9981 genes, 0.0%	4 out of 9981 genes, 0.0%	1
mannose metabolic process	4 out of 9981 genes, 0.0%	4 out of 9981 genes, 0.0%	1
D-ribose metabolic process	4 out of 9981 genes, 0.0%	4 out of 9981 genes, 0.0%	1
inositol metabolic process	3 out of 9981 genes, 0.0%	3 out of 9981 genes, 0.0%	1
aminoglycan metabolic process	50 out of 9981 genes, 0.5%	50 out of 9981 genes, 0.5%	1
aminoglycan biosynthetic process	24 out of 9981 genes, 0.2%	24 out of 9981 genes, 0.2%	1
glycosaminoglycan biosynthetic process	13 out of 9981 genes, 0.1%	13 out of 9981 genes, 0.1%	1
aminoglycan catabolic process	11 out of 9981 genes, 0.1%	11 out of 9981 genes, 0.1%	1
glycosaminoglycan catabolic process	3 out of 9981 genes, 0.0%	3 out of 9981 genes, 0.0%	1
proteoglycan metabolic process	21 out of 9981 genes, 0.2%	21 out of 9981 genes, 0.2%	1
amino sugar metabolic process	27 out of 9981 genes, 0.3%	27 out of 9981 genes, 0.3%	1
glucosamine metabolic process	13 out of 9981 genes, 0.1%	13 out of 9981 genes, 0.1%	1
N-acetylglucosamine metabolic process	8 out of 9981 genes, 0.1%	8 out of 9981 genes, 0.1%	1
N-acetylglucosamine biosynthetic process	5 out of 9981 genes, 0.1%	5 out of 9981 genes, 0.1%	1
uronic acid metabolic process	6 out of 9981 genes, 0.1%	6 out of 9981 genes, 0.1%	1
alcohol metabolic process	173 out of 9981 genes, 1.7%	173 out of 9981 genes, 1.7%	1
ethanol metabolic process	8 out of 9981 genes, 0.1%	8 out of 9981 genes, 0.1%	1
glycerol metabolic process	6 out of 9981 genes, 0.1%	6 out of 9981 genes, 0.1%	1
glycerol-3-phosphate metabolic process	2 out of 9981 genes, 0.0%	2 out of 9981 genes, 0.0%	1
cellular glucan metabolic process	39 out of 9981 genes, 0.4%	39 out of 9981 genes, 0.4%	1
cellular aldehyde metabolic process	9 out of 9981 genes, 0.1%	9 out of 9981 genes, 0.1%	1
organic acid metabolic process	581 out of 9981 genes, 5.8%	581 out of 9981 genes, 5.8%	1
acetyl-CoA metabolic process	20 out of 9981 genes, 0.2%	20 out of 9981 genes, 0.2%	1
acetyl-CoA biosynthetic process	12 out of 9981 genes, 0.1%	12 out of 9981 genes, 0.1%	1
acetyl-CoA biosynthetic process from pyruvate	12 out of 9981 genes, 0.1%	12 out of 9981 genes, 0.1%	1
pyruvate metabolic process	17 out of 9981 genes, 0.2%	17 out of 9981 genes, 0.2%	1
generation of precursor metabolites and energy	268 out of 9981 genes, 2.7%	268 out of 9981 genes, 2.7%	1
gluconeogenesis	9 out of 9981 genes, 0.1%	9 out of 9981 genes, 0.1%	1
glycolysis	4 out of 9981 genes, 0.0%	4 out of 9981 genes, 0.0%	1
pentose-phosphate shunt	7 out of 9981 genes, 0.1%	7 out of 9981 genes, 0.1%	1
2-oxoglutarate metabolic process	2 out of 9981 genes, 0.0%	2 out of 9981 genes, 0.0%	1
succinate metabolic process	2 out of 9981 genes, 0.0%	2 out of 9981 genes, 0.0%	1
regulation of carbohydrate metabolic process	26 out of 9981 genes, 0.3%	26 out of 9981 genes, 0.3%	1
regulation of glycolysis	8 out of 9981 genes, 0.1%	8 out of 9981 genes, 0.1%	1
regulation of gluconeogenesis	2 out of 9981 genes, 0.0%	2 out of 9981 genes, 0.0%	1
energy reserve metabolic process	31 out of 9981 genes, 0.3%	31 out of 9981 genes, 0.3%	1
oxidative phosphorylation	4 out of 9981 genes, 0.0%	4 out of 9981 genes, 0.0%	1
nucleobase-containing compound metabolic process	1960 out of 9981 genes, 19.6%	1960 out of 9981 genes, 19.6%	1
regulation of nucleotide metabolic process	178 out of 9981 genes, 1.8%	178 out of 9981 genes, 1.8%	1
purine nucleobase metabolic process	13 out of 9981 genes, 0.1%	13 out of 9981 genes, 0.1%	1
purine nucleoside catabolic process	3 out of 9981 genes, 0.0%	3 out of 9981 genes, 0.0%	1
purine nucleotide metabolic process	438 out of 9981 genes, 4.4%	438 out of 9981 genes, 4.4%	1
purine nucleotide biosynthetic process	129 out of 9981 genes, 1.3%	129 out of 9981 genes, 1.3%	1
cAMP biosynthetic process	20 out of 9981 genes, 0.2%	20 out of 9981 genes, 0.2%	1
cGMP biosynthetic process	9 out of 9981 genes, 0.1%	9 out of 9981 genes, 0.1%	1
IMP biosynthetic process	4 out of 9981 genes, 0.0%	4 out of 9981 genes, 0.0%	1
purine nucleotide catabolic process	315 out of 9981 genes, 3.2%	315 out of 9981 genes, 3.2%	1
pyrimidine nucleobase metabolic process	13 out of 9981 genes, 0.1%	13 out of 9981 genes, 0.1%	1
pyrimidine nucleobase catabolic process	3 out of 9981 genes, 0.0%	3 out of 9981 genes, 0.0%	1
pyrimidine nucleoside metabolic process	22 out of 9981 genes, 0.2%	22 out of 9981 genes, 0.2%	1
cytidine catabolic process	4 out of 9981 genes, 0.0%	4 out of 9981 genes, 0.0%	1
pyrimidine nucleotide metabolic process	31 out of 9981 genes, 0.3%	31 out of 9981 genes, 0.3%	1
pyrimidine nucleotide biosynthetic process	23 out of 9981 genes, 0.2%	23 out of 9981 genes, 0.2%	1
pyrimidine nucleotide catabolic process	3 out of 9981 genes, 0.0%	3 out of 9981 genes, 0.0%	1
DNA metabolic process	452 out of 9981 genes, 4.5%	452 out of 9981 genes, 4.5%	1
DNA replication	89 out of 9981 genes, 0.9%	89 out of 9981 genes, 0.9%	1
DNA-dependent DNA replication	46 out of 9981 genes, 0.5%	46 out of 9981 genes, 0.5%	1
DNA ligation	5 out of 9981 genes, 0.1%	5 out of 9981 genes, 0.1%	1
DNA-dependent DNA replication initiation	2 out of 9981 genes, 0.0%	2 out of 9981 genes, 0.0%	1
regulation of DNA replication	33 out of 9981 genes, 0.3%	33 out of 9981 genes, 0.3%	1
RNA-dependent DNA replication	12 out of 9981 genes, 0.1%	12 out of 9981 genes, 0.1%	1
DNA repair	150 out of 9981 genes, 1.5%	150 out of 9981 genes, 1.5%	1
regulation of DNA repair	23 out of 9981 genes, 0.2%	23 out of 9981 genes, 0.2%	1
base-excision repair	8 out of 9981 genes, 0.1%	8 out of 9981 genes, 0.1%	1
base-excision repair, AP site formation	6 out of 9981 genes, 0.1%	6 out of 9981 genes, 0.1%	1
nucleotide-excision repair	52 out of 9981 genes, 0.5%	52 out of 9981 genes, 0.5%	1
mismatch repair	7 out of 9981 genes, 0.1%	7 out of 9981 genes, 0.1%	1
postreplication repair	4 out of 9981 genes, 0.0%	4 out of 9981 genes, 0.0%	1
double-strand break repair	7 out of 9981 genes, 0.1%	7 out of 9981 genes, 0.1%	1
DNA modification	26 out of 9981 genes, 0.3%	26 out of 9981 genes, 0.3%	1
DNA alkylation	19 out of 9981 genes, 0.2%	19 out of 9981 genes, 0.2%	1
DNA methylation	9 out of 9981 genes, 0.1%	9 out of 9981 genes, 0.1%	1
DNA catabolic process	32 out of 9981 genes, 0.3%	32 out of 9981 genes, 0.3%	1
DNA recombination	76 out of 9981 genes, 0.8%	76 out of 9981 genes, 0.8%	1
DNA packaging	4 out of 9981 genes, 0.0%	4 out of 9981 genes, 0.0%	1
chromatin organization	291 out of 9981 genes, 2.9%	291 out of 9981 genes, 2.9%	1
chromatin assembly or disassembly	4 out of 9981 genes, 0.0%	4 out of 9981 genes, 0.0%	1
nucleosome assembly	2 out of 9981 genes, 0.0%	2 out of 9981 genes, 0.0%	1
chromatin remodeling	27 out of 9981 genes, 0.3%	27 out of 9981 genes, 0.3%	1
chromatin silencing	11 out of 9981 genes, 0.1%	11 out of 9981 genes, 0.1%	1
transcription, DNA-dependent	608 out of 9981 genes, 6.1%	608 out of 9981 genes, 6.1%	1
DNA-dependent transcription, initiation	78 out of 9981 genes, 0.8%	78 out of 9981 genes, 0.8%	1
DNA-dependent transcription, termination	66 out of 9981 genes, 0.7%	66 out of 9981 genes, 0.7%	1
DNA-dependent transcription, elongation	76 out of 9981 genes, 0.8%	76 out of 9981 genes, 0.8%	1
regulation of transcription, DNA-dependent	800 out of 9981 genes, 8.0%	800 out of 9981 genes, 8.0%	1
regulation of transcription from RNA polymerase II promoter	452 out of 9981 genes, 4.5%	452 out of 9981 genes, 4.5%	1
regulation of transcription from RNA polymerase III promoter	3 out of 9981 genes, 0.0%	3 out of 9981 genes, 0.0%	1
rRNA processing	20 out of 9981 genes, 0.2%	20 out of 9981 genes, 0.2%	1
transcription from RNA polymerase II promoter	6 out of 9981 genes, 0.1%	6 out of 9981 genes, 0.1%	1
transcription elongation from RNA polymerase II promoter	2 out of 9981 genes, 0.0%	2 out of 9981 genes, 0.0%	1
mRNA splice site selection	4 out of 9981 genes, 0.0%	4 out of 9981 genes, 0.0%	1
mRNA cleavage	2 out of 9981 genes, 0.0%	2 out of 9981 genes, 0.0%	1
transcription from RNA polymerase III promoter	3 out of 9981 genes, 0.0%	3 out of 9981 genes, 0.0%	1
RNA processing	351 out of 9981 genes, 3.5%	351 out of 9981 genes, 3.5%	1
mRNA processing	121 out of 9981 genes, 1.2%	121 out of 9981 genes, 1.2%	1
tRNA metabolic process	100 out of 9981 genes, 1.0%	100 out of 9981 genes, 1.0%	1
tRNA modification	8 out of 9981 genes, 0.1%	8 out of 9981 genes, 0.1%	1
RNA catabolic process	76 out of 9981 genes, 0.8%	76 out of 9981 genes, 0.8%	1
mRNA catabolic process	71 out of 9981 genes, 0.7%	71 out of 9981 genes, 0.7%	1
RNA localization	85 out of 9981 genes, 0.9%	85 out of 9981 genes, 0.9%	1
RNA export from nucleus	53 out of 9981 genes, 0.5%	53 out of 9981 genes, 0.5%	1
mRNA export from nucleus	12 out of 9981 genes, 0.1%	12 out of 9981 genes, 0.1%	1
translation	392 out of 9981 genes, 3.9%	392 out of 9981 genes, 3.9%	1
translational initiation	20 out of 9981 genes, 0.2%	20 out of 9981 genes, 0.2%	1
translational elongation	6 out of 9981 genes, 0.1%	6 out of 9981 genes, 0.1%	1
translational termination	4 out of 9981 genes, 0.0%	4 out of 9981 genes, 0.0%	1
regulation of translation	34 out of 9981 genes, 0.3%	34 out of 9981 genes, 0.3%	1
tRNA aminoacylation for protein translation	40 out of 9981 genes, 0.4%	40 out of 9981 genes, 0.4%	1
regulation of translational initiation	19 out of 9981 genes, 0.2%	19 out of 9981 genes, 0.2%	1
regulation of translational initiation by iron	2 out of 9981 genes, 0.0%	2 out of 9981 genes, 0.0%	1
regulation of translational elongation	6 out of 9981 genes, 0.1%	6 out of 9981 genes, 0.1%	1
regulation of translational termination	2 out of 9981 genes, 0.0%	2 out of 9981 genes, 0.0%	1
translational readthrough	4 out of 9981 genes, 0.0%	4 out of 9981 genes, 0.0%	1
protein folding	67 out of 9981 genes, 0.7%	67 out of 9981 genes, 0.7%	1
'de novo' protein folding	49 out of 9981 genes, 0.5%	49 out of 9981 genes, 0.5%	1
protein complex assembly	332 out of 9981 genes, 3.3%	332 out of 9981 genes, 3.3%	1
cellular protein modification process	1271 out of 9981 genes, 12.7%	1271 out of 9981 genes, 12.7%	1
protein phosphorylation	169 out of 9981 genes, 1.7%	169 out of 9981 genes, 1.7%	1
negative regulation of protein kinase activity	18 out of 9981 genes, 0.2%	18 out of 9981 genes, 0.2%	1
protein dephosphorylation	35 out of 9981 genes, 0.4%	35 out of 9981 genes, 0.4%	1
protein ADP-ribosylation	3 out of 9981 genes, 0.0%	3 out of 9981 genes, 0.0%	1
protein acetylation	62 out of 9981 genes, 0.6%	62 out of 9981 genes, 0.6%	1
internal protein amino acid acetylation	53 out of 9981 genes, 0.5%	53 out of 9981 genes, 0.5%	1
protein deacetylation	24 out of 9981 genes, 0.2%	24 out of 9981 genes, 0.2%	1
protein sulfation	2 out of 9981 genes, 0.0%	2 out of 9981 genes, 0.0%	1
protein methylation	44 out of 9981 genes, 0.4%	44 out of 9981 genes, 0.4%	1
protein demethylation	8 out of 9981 genes, 0.1%	8 out of 9981 genes, 0.1%	1
protein glycosylation	106 out of 9981 genes, 1.1%	106 out of 9981 genes, 1.1%	1
protein N-linked glycosylation	74 out of 9981 genes, 0.7%	74 out of 9981 genes, 0.7%	1
dolichol-linked oligosaccharide biosynthetic process	2 out of 9981 genes, 0.0%	2 out of 9981 genes, 0.0%	1
protein O-linked glycosylation	11 out of 9981 genes, 0.1%	11 out of 9981 genes, 0.1%	1
protein lipidation	34 out of 9981 genes, 0.3%	34 out of 9981 genes, 0.3%	1
N-terminal protein lipidation	3 out of 9981 genes, 0.0%	3 out of 9981 genes, 0.0%	1
GPI anchor metabolic process	13 out of 9981 genes, 0.1%	13 out of 9981 genes, 0.1%	1
GPI anchor biosynthetic process	12 out of 9981 genes, 0.1%	12 out of 9981 genes, 0.1%	1
proteolysis	311 out of 9981 genes, 3.1%	311 out of 9981 genes, 3.1%	1
membrane protein ectodomain proteolysis	2 out of 9981 genes, 0.0%	2 out of 9981 genes, 0.0%	1
ubiquitin-dependent protein catabolic process	153 out of 9981 genes, 1.5%	153 out of 9981 genes, 1.5%	1
protein monoubiquitination	9 out of 9981 genes, 0.1%	9 out of 9981 genes, 0.1%	1
glycoprotein catabolic process	11 out of 9981 genes, 0.1%	11 out of 9981 genes, 0.1%	1
peptide metabolic process	22 out of 9981 genes, 0.2%	22 out of 9981 genes, 0.2%	1
cellular amino acid metabolic process	280 out of 9981 genes, 2.8%	280 out of 9981 genes, 2.8%	1
arginine metabolic process	9 out of 9981 genes, 0.1%	9 out of 9981 genes, 0.1%	1
asparagine metabolic process	5 out of 9981 genes, 0.1%	5 out of 9981 genes, 0.1%	1
asparagine catabolic process	3 out of 9981 genes, 0.0%	3 out of 9981 genes, 0.0%	1
aspartate metabolic process	4 out of 9981 genes, 0.0%	4 out of 9981 genes, 0.0%	1
cysteine metabolic process	2 out of 9981 genes, 0.0%	2 out of 9981 genes, 0.0%	1
glutamate metabolic process	7 out of 9981 genes, 0.1%	7 out of 9981 genes, 0.1%	1
glutamine metabolic process	3 out of 9981 genes, 0.0%	3 out of 9981 genes, 0.0%	1
glycine metabolic process	12 out of 9981 genes, 0.1%	12 out of 9981 genes, 0.1%	1
glycine biosynthetic process	3 out of 9981 genes, 0.0%	3 out of 9981 genes, 0.0%	1
glycine catabolic process	2 out of 9981 genes, 0.0%	2 out of 9981 genes, 0.0%	1
histidine metabolic process	5 out of 9981 genes, 0.1%	5 out of 9981 genes, 0.1%	1
leucine metabolic process	3 out of 9981 genes, 0.0%	3 out of 9981 genes, 0.0%	1
lysine metabolic process	8 out of 9981 genes, 0.1%	8 out of 9981 genes, 0.1%	1
L-phenylalanine metabolic process	9 out of 9981 genes, 0.1%	9 out of 9981 genes, 0.1%	1
proline metabolic process	7 out of 9981 genes, 0.1%	7 out of 9981 genes, 0.1%	1
L-serine metabolic process	7 out of 9981 genes, 0.1%	7 out of 9981 genes, 0.1%	1
tryptophan metabolic process	10 out of 9981 genes, 0.1%	10 out of 9981 genes, 0.1%	1
tryptophan catabolic process	4 out of 9981 genes, 0.0%	4 out of 9981 genes, 0.0%	1
tyrosine metabolic process	9 out of 9981 genes, 0.1%	9 out of 9981 genes, 0.1%	1
cellular modified amino acid metabolic process	64 out of 9981 genes, 0.6%	64 out of 9981 genes, 0.6%	1
cellular biogenic amine metabolic process	76 out of 9981 genes, 0.8%	76 out of 9981 genes, 0.8%	1
amino-acid betaine metabolic process	6 out of 9981 genes, 0.1%	6 out of 9981 genes, 0.1%	1
amino-acid betaine biosynthetic process	5 out of 9981 genes, 0.1%	5 out of 9981 genes, 0.1%	1
ethanolamine metabolic process	3 out of 9981 genes, 0.0%	3 out of 9981 genes, 0.0%	1
melanin metabolic process	5 out of 9981 genes, 0.1%	5 out of 9981 genes, 0.1%	1
catecholamine metabolic process	20 out of 9981 genes, 0.2%	20 out of 9981 genes, 0.2%	1
indolalkylamine metabolic process	17 out of 9981 genes, 0.2%	17 out of 9981 genes, 0.2%	1
polyamine metabolic process	9 out of 9981 genes, 0.1%	9 out of 9981 genes, 0.1%	1
polyamine biosynthetic process	2 out of 9981 genes, 0.0%	2 out of 9981 genes, 0.0%	1
polyamine catabolic process	2 out of 9981 genes, 0.0%	2 out of 9981 genes, 0.0%	1
phosphagen metabolic process	10 out of 9981 genes, 0.1%	10 out of 9981 genes, 0.1%	1
creatine metabolic process	2 out of 9981 genes, 0.0%	2 out of 9981 genes, 0.0%	1
phosphocreatine metabolic process	2 out of 9981 genes, 0.0%	2 out of 9981 genes, 0.0%	1
protein targeting	177 out of 9981 genes, 1.8%	177 out of 9981 genes, 1.8%	1
protein import into nucleus	66 out of 9981 genes, 0.7%	66 out of 9981 genes, 0.7%	1
protein targeting to membrane	23 out of 9981 genes, 0.2%	23 out of 9981 genes, 0.2%	1
cotranslational protein targeting to membrane	6 out of 9981 genes, 0.1%	6 out of 9981 genes, 0.1%	1
protein targeting to vacuole	4 out of 9981 genes, 0.0%	4 out of 9981 genes, 0.0%	1
protein targeting to peroxisome	12 out of 9981 genes, 0.1%	12 out of 9981 genes, 0.1%	1
protein targeting to mitochondrion	3 out of 9981 genes, 0.0%	3 out of 9981 genes, 0.0%	1
lipid metabolic process	679 out of 9981 genes, 6.8%	679 out of 9981 genes, 6.8%	1
fatty acid metabolic process	171 out of 9981 genes, 1.7%	171 out of 9981 genes, 1.7%	1
fatty acid biosynthetic process	21 out of 9981 genes, 0.2%	21 out of 9981 genes, 0.2%	1
fatty acid beta-oxidation	22 out of 9981 genes, 0.2%	22 out of 9981 genes, 0.2%	1
unsaturated fatty acid biosynthetic process	4 out of 9981 genes, 0.0%	4 out of 9981 genes, 0.0%	1
acyl-CoA metabolic process	16 out of 9981 genes, 0.2%	16 out of 9981 genes, 0.2%	1
neutral lipid metabolic process	66 out of 9981 genes, 0.7%	66 out of 9981 genes, 0.7%	1
acylglycerol metabolic process	65 out of 9981 genes, 0.7%	65 out of 9981 genes, 0.7%	1
triglyceride metabolic process	43 out of 9981 genes, 0.4%	43 out of 9981 genes, 0.4%	1
membrane lipid metabolic process	87 out of 9981 genes, 0.9%	87 out of 9981 genes, 0.9%	1
phospholipid metabolic process	139 out of 9981 genes, 1.4%	139 out of 9981 genes, 1.4%	1
glycerophospholipid metabolic process	89 out of 9981 genes, 0.9%	89 out of 9981 genes, 0.9%	1
phosphatidylcholine biosynthetic process	5 out of 9981 genes, 0.1%	5 out of 9981 genes, 0.1%	1
phosphatidylserine metabolic process	2 out of 9981 genes, 0.0%	2 out of 9981 genes, 0.0%	1
phosphatidylinositol biosynthetic process	15 out of 9981 genes, 0.2%	15 out of 9981 genes, 0.2%	1
glycolipid metabolic process	28 out of 9981 genes, 0.3%	28 out of 9981 genes, 0.3%	1
sphingolipid metabolic process	60 out of 9981 genes, 0.6%	60 out of 9981 genes, 0.6%	1
sphinganine metabolic process	2 out of 9981 genes, 0.0%	2 out of 9981 genes, 0.0%	1
sphingosine metabolic process	4 out of 9981 genes, 0.0%	4 out of 9981 genes, 0.0%	1
ceramide metabolic process	30 out of 9981 genes, 0.3%	30 out of 9981 genes, 0.3%	1
glycosylceramide metabolic process	8 out of 9981 genes, 0.1%	8 out of 9981 genes, 0.1%	1
galactosylceramide metabolic process	2 out of 9981 genes, 0.0%	2 out of 9981 genes, 0.0%	1
sphingomyelin metabolic process	9 out of 9981 genes, 0.1%	9 out of 9981 genes, 0.1%	1
glycosphingolipid metabolic process	16 out of 9981 genes, 0.2%	16 out of 9981 genes, 0.2%	1
icosanoid metabolic process	52 out of 9981 genes, 0.5%	52 out of 9981 genes, 0.5%	1
leukotriene metabolic process	20 out of 9981 genes, 0.2%	20 out of 9981 genes, 0.2%	1
prostanoid metabolic process	26 out of 9981 genes, 0.3%	26 out of 9981 genes, 0.3%	1
prostaglandin metabolic process	23 out of 9981 genes, 0.2%	23 out of 9981 genes, 0.2%	1
steroid biosynthetic process	58 out of 9981 genes, 0.6%	58 out of 9981 genes, 0.6%	1
C21-steroid hormone biosynthetic process	7 out of 9981 genes, 0.1%	7 out of 9981 genes, 0.1%	1
glucocorticoid biosynthetic process	3 out of 9981 genes, 0.0%	3 out of 9981 genes, 0.0%	1
mineralocorticoid biosynthetic process	2 out of 9981 genes, 0.0%	2 out of 9981 genes, 0.0%	1
steroid catabolic process	9 out of 9981 genes, 0.1%	9 out of 9981 genes, 0.1%	1
isoprenoid metabolic process	54 out of 9981 genes, 0.5%	54 out of 9981 genes, 0.5%	1
terpenoid metabolic process	34 out of 9981 genes, 0.3%	34 out of 9981 genes, 0.3%	1
cellular aromatic compound metabolic process	145 out of 9981 genes, 1.5%	145 out of 9981 genes, 1.5%	1
one-carbon metabolic process	46 out of 9981 genes, 0.5%	46 out of 9981 genes, 0.5%	1
coenzyme metabolic process	137 out of 9981 genes, 1.4%	137 out of 9981 genes, 1.4%	1
oxidoreduction coenzyme metabolic process	44 out of 9981 genes, 0.4%	44 out of 9981 genes, 0.4%	1
NADP metabolic process	8 out of 9981 genes, 0.1%	8 out of 9981 genes, 0.1%	1
NADPH regeneration	7 out of 9981 genes, 0.1%	7 out of 9981 genes, 0.1%	1
ubiquinone metabolic process	10 out of 9981 genes, 0.1%	10 out of 9981 genes, 0.1%	1
glutathione metabolic process	8 out of 9981 genes, 0.1%	8 out of 9981 genes, 0.1%	1
nucleoside phosphate metabolic process	534 out of 9981 genes, 5.4%	534 out of 9981 genes, 5.4%	1
ATP biosynthetic process	18 out of 9981 genes, 0.2%	18 out of 9981 genes, 0.2%	1
folic acid-containing compound metabolic process	12 out of 9981 genes, 0.1%	12 out of 9981 genes, 0.1%	1
vitamin metabolic process	62 out of 9981 genes, 0.6%	62 out of 9981 genes, 0.6%	1
water-soluble vitamin metabolic process	15 out of 9981 genes, 0.2%	15 out of 9981 genes, 0.2%	1
fat-soluble vitamin metabolic process	19 out of 9981 genes, 0.2%	19 out of 9981 genes, 0.2%	1
vitamin A metabolic process	3 out of 9981 genes, 0.0%	3 out of 9981 genes, 0.0%	1
porphyrin-containing compound metabolic process	31 out of 9981 genes, 0.3%	31 out of 9981 genes, 0.3%	1
porphyrin-containing compound biosynthetic process	19 out of 9981 genes, 0.2%	19 out of 9981 genes, 0.2%	1
heme biosynthetic process	2 out of 9981 genes, 0.0%	2 out of 9981 genes, 0.0%	1
porphyrin-containing compound catabolic process	6 out of 9981 genes, 0.1%	6 out of 9981 genes, 0.1%	1
sulfur compound metabolic process	93 out of 9981 genes, 0.9%	93 out of 9981 genes, 0.9%	1
phosphorus metabolic process	516 out of 9981 genes, 5.2%	516 out of 9981 genes, 5.2%	1
phosphate-containing compound metabolic process	509 out of 9981 genes, 5.1%	509 out of 9981 genes, 5.1%	1
superoxide metabolic process	25 out of 9981 genes, 0.3%	25 out of 9981 genes, 0.3%	1
xenobiotic metabolic process	3 out of 9981 genes, 0.0%	3 out of 9981 genes, 0.0%	1
nitrogen compound metabolic process	2174 out of 9981 genes, 21.8%	2174 out of 9981 genes, 21.8%	1
transport	2057 out of 9981 genes, 20.6%	2057 out of 9981 genes, 20.6%	1
ion transport	571 out of 9981 genes, 5.7%	571 out of 9981 genes, 5.7%	1
cation transport	400 out of 9981 genes, 4.0%	400 out of 9981 genes, 4.0%	1
potassium ion transport	19 out of 9981 genes, 0.2%	19 out of 9981 genes, 0.2%	1
sodium ion transport	43 out of 9981 genes, 0.4%	43 out of 9981 genes, 0.4%	1
calcium ion transport	43 out of 9981 genes, 0.4%	43 out of 9981 genes, 0.4%	1
phosphate ion transport	6 out of 9981 genes, 0.1%	6 out of 9981 genes, 0.1%	1
hydrogen transport	76 out of 9981 genes, 0.8%	76 out of 9981 genes, 0.8%	1
anion transport	117 out of 9981 genes, 1.2%	117 out of 9981 genes, 1.2%	1
chloride transport	5 out of 9981 genes, 0.1%	5 out of 9981 genes, 0.1%	1
copper ion transport	6 out of 9981 genes, 0.1%	6 out of 9981 genes, 0.1%	1
iron ion transport	13 out of 9981 genes, 0.1%	13 out of 9981 genes, 0.1%	1
manganese ion transport	5 out of 9981 genes, 0.1%	5 out of 9981 genes, 0.1%	1
zinc ion transport	13 out of 9981 genes, 0.1%	13 out of 9981 genes, 0.1%	1
water transport	4 out of 9981 genes, 0.0%	4 out of 9981 genes, 0.0%	1
dicarboxylic acid transport	6 out of 9981 genes, 0.1%	6 out of 9981 genes, 0.1%	1
neurotransmitter transport	23 out of 9981 genes, 0.2%	23 out of 9981 genes, 0.2%	1
serotonin transport	4 out of 9981 genes, 0.0%	4 out of 9981 genes, 0.0%	1
mitochondrial transport	17 out of 9981 genes, 0.2%	17 out of 9981 genes, 0.2%	1
tricarboxylic acid transport	3 out of 9981 genes, 0.0%	3 out of 9981 genes, 0.0%	1
oligopeptide transport	4 out of 9981 genes, 0.0%	4 out of 9981 genes, 0.0%	1
nucleotide transport	5 out of 9981 genes, 0.1%	5 out of 9981 genes, 0.1%	1
purine nucleobase transport	6 out of 9981 genes, 0.1%	6 out of 9981 genes, 0.1%	1
amino acid transport	79 out of 9981 genes, 0.8%	79 out of 9981 genes, 0.8%	1
lipid transport	86 out of 9981 genes, 0.9%	86 out of 9981 genes, 0.9%	1
cellular ion homeostasis	348 out of 9981 genes, 3.5%	348 out of 9981 genes, 3.5%	1
cellular calcium ion homeostasis	102 out of 9981 genes, 1.0%	102 out of 9981 genes, 1.0%	1
cellular metal ion homeostasis	207 out of 9981 genes, 2.1%	207 out of 9981 genes, 2.1%	1
cellular iron ion homeostasis	2 out of 9981 genes, 0.0%	2 out of 9981 genes, 0.0%	1
cell volume homeostasis	5 out of 9981 genes, 0.1%	5 out of 9981 genes, 0.1%	1
regulation of pH	23 out of 9981 genes, 0.2%	23 out of 9981 genes, 0.2%	1
intracellular protein transport	217 out of 9981 genes, 2.2%	217 out of 9981 genes, 2.2%	1
exocytosis	134 out of 9981 genes, 1.3%	134 out of 9981 genes, 1.3%	1
intra-Golgi vesicle-mediated transport	5 out of 9981 genes, 0.1%	5 out of 9981 genes, 0.1%	1
post-Golgi vesicle-mediated transport	9 out of 9981 genes, 0.1%	9 out of 9981 genes, 0.1%	1
endocytosis	109 out of 9981 genes, 1.1%	109 out of 9981 genes, 1.1%	1
[truncated: 2,761 more rows]

## Sheet: S5-3
cellular component
Gene Ontology term	Cluster frequency	Genome frequency of use	Corrected P-value
nucleotide-excision repair complex	5 out of 10830 genes, 0.0%	5 out of 10830 genes, 0.0%	1
histone deacetylase complex	16 out of 10830 genes, 0.1%	16 out of 10830 genes, 0.1%	1
histone acetyltransferase complex	43 out of 10830 genes, 0.4%	43 out of 10830 genes, 0.4%	1
Golgi membrane	96 out of 10830 genes, 0.9%	96 out of 10830 genes, 0.9%	1
ubiquitin ligase complex	75 out of 10830 genes, 0.7%	75 out of 10830 genes, 0.7%	1
nuclear ubiquitin ligase complex	23 out of 10830 genes, 0.2%	23 out of 10830 genes, 0.2%	1
cytoplasmic ubiquitin ligase complex	7 out of 10830 genes, 0.1%	7 out of 10830 genes, 0.1%	1
exosome (RNase complex)	4 out of 10830 genes, 0.0%	4 out of 10830 genes, 0.0%	1
nuclear chromosome	74 out of 10830 genes, 0.7%	74 out of 10830 genes, 0.7%	1
cytoplasmic chromosome	2 out of 10830 genes, 0.0%	2 out of 10830 genes, 0.0%	1
cell fraction	1026 out of 10830 genes, 9.5%	1026 out of 10830 genes, 9.5%	1
cyclin-dependent protein kinase holoenzyme complex	8 out of 10830 genes, 0.1%	8 out of 10830 genes, 0.1%	1
organellar ribosome	46 out of 10830 genes, 0.4%	46 out of 10830 genes, 0.4%	1
organellar small ribosomal subunit	17 out of 10830 genes, 0.2%	17 out of 10830 genes, 0.2%	1
organellar large ribosomal subunit	17 out of 10830 genes, 0.2%	17 out of 10830 genes, 0.2%	1
lytic vacuole	229 out of 10830 genes, 2.1%	229 out of 10830 genes, 2.1%	1
transcription export complex	5 out of 10830 genes, 0.0%	5 out of 10830 genes, 0.0%	1
pre-autophagosomal structure	6 out of 10830 genes, 0.1%	6 out of 10830 genes, 0.1%	1
DNA-directed RNA polymerase complex	23 out of 10830 genes, 0.2%	23 out of 10830 genes, 0.2%	1
proteasome complex	30 out of 10830 genes, 0.3%	30 out of 10830 genes, 0.3%	1
chromosome, centromeric region	83 out of 10830 genes, 0.8%	83 out of 10830 genes, 0.8%	1
kinetochore	62 out of 10830 genes, 0.6%	62 out of 10830 genes, 0.6%	1
condensed chromosome kinetochore	16 out of 10830 genes, 0.1%	16 out of 10830 genes, 0.1%	1
condensed nuclear chromosome kinetochore	3 out of 10830 genes, 0.0%	3 out of 10830 genes, 0.0%	1
condensed chromosome, centromeric region	16 out of 10830 genes, 0.1%	16 out of 10830 genes, 0.1%	1
condensed nuclear chromosome, centromeric region	3 out of 10830 genes, 0.0%	3 out of 10830 genes, 0.0%	1
chromosome, telomeric region	18 out of 10830 genes, 0.2%	18 out of 10830 genes, 0.2%	1
telomere cap complex	7 out of 10830 genes, 0.1%	7 out of 10830 genes, 0.1%	1
nuclear chromosome, telomeric region	2 out of 10830 genes, 0.0%	2 out of 10830 genes, 0.0%	1
chromatin	93 out of 10830 genes, 0.9%	93 out of 10830 genes, 0.9%	1
nuclear chromatin	29 out of 10830 genes, 0.3%	29 out of 10830 genes, 0.3%	1
heterochromatin	11 out of 10830 genes, 0.1%	11 out of 10830 genes, 0.1%	1
condensed chromosome	44 out of 10830 genes, 0.4%	44 out of 10830 genes, 0.4%	1
condensed nuclear chromosome	22 out of 10830 genes, 0.2%	22 out of 10830 genes, 0.2%	1
synaptonemal complex	5 out of 10830 genes, 0.0%	5 out of 10830 genes, 0.0%	1
sex chromosome	10 out of 10830 genes, 0.1%	10 out of 10830 genes, 0.1%	1
origin recognition complex	7 out of 10830 genes, 0.1%	7 out of 10830 genes, 0.1%	1
spindle pole	12 out of 10830 genes, 0.1%	12 out of 10830 genes, 0.1%	1
gamma-tubulin complex	5 out of 10830 genes, 0.0%	5 out of 10830 genes, 0.0%	1
gamma-tubulin large complex	5 out of 10830 genes, 0.0%	5 out of 10830 genes, 0.0%	1
acrosomal vesicle	7 out of 10830 genes, 0.1%	7 out of 10830 genes, 0.1%	1
ruffle	23 out of 10830 genes, 0.2%	23 out of 10830 genes, 0.2%	1
sex chromatin	4 out of 10830 genes, 0.0%	4 out of 10830 genes, 0.0%	1
photoreceptor outer segment	3 out of 10830 genes, 0.0%	3 out of 10830 genes, 0.0%	1
palmitoyltransferase complex	5 out of 10830 genes, 0.0%	5 out of 10830 genes, 0.0%	1
extracellular region	631 out of 10830 genes, 5.8%	631 out of 10830 genes, 5.8%	1
proteinaceous extracellular matrix	76 out of 10830 genes, 0.7%	76 out of 10830 genes, 0.7%	1
collagen	9 out of 10830 genes, 0.1%	9 out of 10830 genes, 0.1%	1
fibrillar collagen	2 out of 10830 genes, 0.0%	2 out of 10830 genes, 0.0%	1
basement membrane	11 out of 10830 genes, 0.1%	11 out of 10830 genes, 0.1%	1
basal lamina	5 out of 10830 genes, 0.0%	5 out of 10830 genes, 0.0%	1
extracellular space	42 out of 10830 genes, 0.4%	42 out of 10830 genes, 0.4%	1
intracellular	8256 out of 10830 genes, 76.2%	8256 out of 10830 genes, 76.2%	1
cell	9084 out of 10830 genes, 83.9%	9084 out of 10830 genes, 83.9%	1
membrane fraction	345 out of 10830 genes, 3.2%	345 out of 10830 genes, 3.2%	1
insoluble fraction	727 out of 10830 genes, 6.7%	727 out of 10830 genes, 6.7%	1
nucleus	1747 out of 10830 genes, 16.1%	1747 out of 10830 genes, 16.1%	1
nuclear envelope	145 out of 10830 genes, 1.3%	145 out of 10830 genes, 1.3%	1
nuclear inner membrane	3 out of 10830 genes, 0.0%	3 out of 10830 genes, 0.0%	1
nuclear pore	7 out of 10830 genes, 0.1%	7 out of 10830 genes, 0.1%	1
nucleoplasm	343 out of 10830 genes, 3.2%	343 out of 10830 genes, 3.2%	1
replication fork	10 out of 10830 genes, 0.1%	10 out of 10830 genes, 0.1%	1
transcription factor complex	56 out of 10830 genes, 0.5%	56 out of 10830 genes, 0.5%	1
spliceosomal complex	90 out of 10830 genes, 0.8%	90 out of 10830 genes, 0.8%	1
chromosome	334 out of 10830 genes, 3.1%	334 out of 10830 genes, 3.1%	1
nuclear heterochromatin	7 out of 10830 genes, 0.1%	7 out of 10830 genes, 0.1%	1
nucleolus	13 out of 10830 genes, 0.1%	13 out of 10830 genes, 0.1%	1
small nucleolar ribonucleoprotein complex	7 out of 10830 genes, 0.1%	7 out of 10830 genes, 0.1%	1
cytoplasm	3554 out of 10830 genes, 32.8%	3554 out of 10830 genes, 32.8%	1
mitochondrion	433 out of 10830 genes, 4.0%	433 out of 10830 genes, 4.0%	1
mitochondrial envelope	253 out of 10830 genes, 2.3%	253 out of 10830 genes, 2.3%	1
mitochondrial outer membrane	16 out of 10830 genes, 0.1%	16 out of 10830 genes, 0.1%	1
mitochondrial inner membrane	105 out of 10830 genes, 1.0%	105 out of 10830 genes, 1.0%	1
mitochondrial respiratory chain	53 out of 10830 genes, 0.5%	53 out of 10830 genes, 0.5%	1
mitochondrial proton-transporting ATP synthase complex	12 out of 10830 genes, 0.1%	12 out of 10830 genes, 0.1%	1
mitochondrial intermembrane space	6 out of 10830 genes, 0.1%	6 out of 10830 genes, 0.1%	1
mitochondrial matrix	40 out of 10830 genes, 0.4%	40 out of 10830 genes, 0.4%	1
lysosome	102 out of 10830 genes, 0.9%	102 out of 10830 genes, 0.9%	1
primary lysosome	4 out of 10830 genes, 0.0%	4 out of 10830 genes, 0.0%	1
endosome	221 out of 10830 genes, 2.0%	221 out of 10830 genes, 2.0%	1
early endosome	39 out of 10830 genes, 0.4%	39 out of 10830 genes, 0.4%	1
late endosome	66 out of 10830 genes, 0.6%	66 out of 10830 genes, 0.6%	1
multivesicular body	3 out of 10830 genes, 0.0%	3 out of 10830 genes, 0.0%	1
vacuole	260 out of 10830 genes, 2.4%	260 out of 10830 genes, 2.4%	1
vacuolar membrane	34 out of 10830 genes, 0.3%	34 out of 10830 genes, 0.3%	1
peroxisome	60 out of 10830 genes, 0.6%	60 out of 10830 genes, 0.6%	1
peroxisomal membrane	14 out of 10830 genes, 0.1%	14 out of 10830 genes, 0.1%	1
endoplasmic reticulum	250 out of 10830 genes, 2.3%	250 out of 10830 genes, 2.3%	1
endoplasmic reticulum lumen	5 out of 10830 genes, 0.0%	5 out of 10830 genes, 0.0%	1
endoplasmic reticulum membrane	121 out of 10830 genes, 1.1%	121 out of 10830 genes, 1.1%	1
rough endoplasmic reticulum	8 out of 10830 genes, 0.1%	8 out of 10830 genes, 0.1%	1
microsome	5 out of 10830 genes, 0.0%	5 out of 10830 genes, 0.0%	1
endoplasmic reticulum-Golgi intermediate compartment	14 out of 10830 genes, 0.1%	14 out of 10830 genes, 0.1%	1
Golgi apparatus	226 out of 10830 genes, 2.1%	226 out of 10830 genes, 2.1%	1
Golgi stack	12 out of 10830 genes, 0.1%	12 out of 10830 genes, 0.1%	1
Golgi-associated vesicle	32 out of 10830 genes, 0.3%	32 out of 10830 genes, 0.3%	1
cis-Golgi network	6 out of 10830 genes, 0.1%	6 out of 10830 genes, 0.1%	1
centrosome	42 out of 10830 genes, 0.4%	42 out of 10830 genes, 0.4%	1
microtubule organizing center	198 out of 10830 genes, 1.8%	198 out of 10830 genes, 1.8%	1
spindle	88 out of 10830 genes, 0.8%	88 out of 10830 genes, 0.8%	1
cytosol	13 out of 10830 genes, 0.1%	13 out of 10830 genes, 0.1%	1
proteasome regulatory particle	3 out of 10830 genes, 0.0%	3 out of 10830 genes, 0.0%	1
proteasome core complex	7 out of 10830 genes, 0.1%	7 out of 10830 genes, 0.1%	1
ribosome	124 out of 10830 genes, 1.1%	124 out of 10830 genes, 1.1%	1
mRNA cleavage factor complex	10 out of 10830 genes, 0.1%	10 out of 10830 genes, 0.1%	1
cytoskeleton	890 out of 10830 genes, 8.2%	890 out of 10830 genes, 8.2%	1
muscle myosin complex	2 out of 10830 genes, 0.0%	2 out of 10830 genes, 0.0%	1
striated muscle thin filament	9 out of 10830 genes, 0.1%	9 out of 10830 genes, 0.1%	1
kinesin complex	3 out of 10830 genes, 0.0%	3 out of 10830 genes, 0.0%	1
microtubule	27 out of 10830 genes, 0.2%	27 out of 10830 genes, 0.2%	1
microtubule associated complex	56 out of 10830 genes, 0.5%	56 out of 10830 genes, 0.5%	1
spindle microtubule	5 out of 10830 genes, 0.0%	5 out of 10830 genes, 0.0%	1
intermediate filament	45 out of 10830 genes, 0.4%	45 out of 10830 genes, 0.4%	1
actin filament	17 out of 10830 genes, 0.2%	17 out of 10830 genes, 0.2%	1
plasma membrane	904 out of 10830 genes, 8.3%	904 out of 10830 genes, 8.3%	1
integral to plasma membrane	164 out of 10830 genes, 1.5%	164 out of 10830 genes, 1.5%	1
caveola	3 out of 10830 genes, 0.0%	3 out of 10830 genes, 0.0%	1
microvillus	17 out of 10830 genes, 0.2%	17 out of 10830 genes, 0.2%	1
brush border	31 out of 10830 genes, 0.3%	31 out of 10830 genes, 0.3%	1
coated pit	4 out of 10830 genes, 0.0%	4 out of 10830 genes, 0.0%	1
cell-cell junction	130 out of 10830 genes, 1.2%	130 out of 10830 genes, 1.2%	1
adherens junction	97 out of 10830 genes, 0.9%	97 out of 10830 genes, 0.9%	1
cell-cell adherens junction	17 out of 10830 genes, 0.2%	17 out of 10830 genes, 0.2%	1
gap junction	14 out of 10830 genes, 0.1%	14 out of 10830 genes, 0.1%	1
cell-substrate adherens junction	85 out of 10830 genes, 0.8%	85 out of 10830 genes, 0.8%	1
cilium	53 out of 10830 genes, 0.5%	53 out of 10830 genes, 0.5%	1
axoneme	34 out of 10830 genes, 0.3%	34 out of 10830 genes, 0.3%	1
cell cortex	13 out of 10830 genes, 0.1%	13 out of 10830 genes, 0.1%	1
synaptic vesicle	42 out of 10830 genes, 0.4%	42 out of 10830 genes, 0.4%	1
transcription elongation factor complex	8 out of 10830 genes, 0.1%	8 out of 10830 genes, 0.1%	1
cohesin complex	5 out of 10830 genes, 0.0%	5 out of 10830 genes, 0.0%	1
protein serine/threonine phosphatase complex	28 out of 10830 genes, 0.3%	28 out of 10830 genes, 0.3%	1
integrin complex	2 out of 10830 genes, 0.0%	2 out of 10830 genes, 0.0%	1
ionotropic glutamate receptor complex	11 out of 10830 genes, 0.1%	11 out of 10830 genes, 0.1%	1
external side of plasma membrane	7 out of 10830 genes, 0.1%	7 out of 10830 genes, 0.1%	1
internal side of plasma membrane	49 out of 10830 genes, 0.5%	49 out of 10830 genes, 0.5%	1
basal plasma membrane	3 out of 10830 genes, 0.0%	3 out of 10830 genes, 0.0%	1
cell surface	119 out of 10830 genes, 1.1%	119 out of 10830 genes, 1.1%	1
endosome membrane	26 out of 10830 genes, 0.2%	26 out of 10830 genes, 0.2%	1
endomembrane system	782 out of 10830 genes, 7.2%	782 out of 10830 genes, 7.2%	1
vesicle membrane	135 out of 10830 genes, 1.2%	135 out of 10830 genes, 1.2%	1
ER to Golgi transport vesicle membrane	6 out of 10830 genes, 0.1%	6 out of 10830 genes, 0.1%	1
trans-Golgi network transport vesicle membrane	10 out of 10830 genes, 0.1%	10 out of 10830 genes, 0.1%	1
actin cytoskeleton	141 out of 10830 genes, 1.3%	141 out of 10830 genes, 1.3%	1
microtubule cytoskeleton	472 out of 10830 genes, 4.4%	472 out of 10830 genes, 4.4%	1
large ribosomal subunit	52 out of 10830 genes, 0.5%	52 out of 10830 genes, 0.5%	1
small ribosomal subunit	54 out of 10830 genes, 0.5%	54 out of 10830 genes, 0.5%	1
dystrophin-associated glycoprotein complex	6 out of 10830 genes, 0.1%	6 out of 10830 genes, 0.1%	1
dystroglycan complex	5 out of 10830 genes, 0.0%	5 out of 10830 genes, 0.0%	1
membrane	4671 out of 10830 genes, 43.1%	4671 out of 10830 genes, 43.1%	1
integral to membrane	909 out of 10830 genes, 8.4%	909 out of 10830 genes, 8.4%	1
cytoplasmic membrane-bounded vesicle	493 out of 10830 genes, 4.6%	493 out of 10830 genes, 4.6%	1
inclusion body	16 out of 10830 genes, 0.1%	16 out of 10830 genes, 0.1%	1
basolateral plasma membrane	102 out of 10830 genes, 0.9%	102 out of 10830 genes, 0.9%	1
apicolateral plasma membrane	57 out of 10830 genes, 0.5%	57 out of 10830 genes, 0.5%	1
myosin complex	20 out of 10830 genes, 0.2%	20 out of 10830 genes, 0.2%	1
myosin II complex	12 out of 10830 genes, 0.1%	12 out of 10830 genes, 0.1%	1
proton-transporting two-sector ATPase complex	38 out of 10830 genes, 0.4%	38 out of 10830 genes, 0.4%	1
sarcoplasm	7 out of 10830 genes, 0.1%	7 out of 10830 genes, 0.1%	1
sarcoplasmic reticulum	7 out of 10830 genes, 0.1%	7 out of 10830 genes, 0.1%	1
chromatin remodeling complex	79 out of 10830 genes, 0.7%	79 out of 10830 genes, 0.7%	1
DNA-directed RNA polymerase II, holoenzyme	23 out of 10830 genes, 0.2%	23 out of 10830 genes, 0.2%	1
nuclear body	164 out of 10830 genes, 1.5%	164 out of 10830 genes, 1.5%	1
serine C-palmitoyltransferase complex	2 out of 10830 genes, 0.0%	2 out of 10830 genes, 0.0%	1
host	3 out of 10830 genes, 0.0%	3 out of 10830 genes, 0.0%	1
immunoglobulin complex	2 out of 10830 genes, 0.0%	2 out of 10830 genes, 0.0%	1
flagellum	17 out of 10830 genes, 0.2%	17 out of 10830 genes, 0.2%	1
organelle inner membrane	324 out of 10830 genes, 3.0%	324 out of 10830 genes, 3.0%	1
outer membrane	18 out of 10830 genes, 0.2%	18 out of 10830 genes, 0.2%	1
extrinsic to plasma membrane	43 out of 10830 genes, 0.4%	43 out of 10830 genes, 0.4%	1
extrinsic to membrane	54 out of 10830 genes, 0.5%	54 out of 10830 genes, 0.5%	1
proteasome accessory complex	11 out of 10830 genes, 0.1%	11 out of 10830 genes, 0.1%	1
myofibril	92 out of 10830 genes, 0.8%	92 out of 10830 genes, 0.8%	1
sarcomere	65 out of 10830 genes, 0.6%	65 out of 10830 genes, 0.6%	1
lamellipodium	8 out of 10830 genes, 0.1%	8 out of 10830 genes, 0.1%	1
cell junction	258 out of 10830 genes, 2.4%	258 out of 10830 genes, 2.4%	1
cell-substrate junction	85 out of 10830 genes, 0.8%	85 out of 10830 genes, 0.8%	1
mitochondrial tricarboxylic acid cycle enzyme complex	3 out of 10830 genes, 0.0%	3 out of 10830 genes, 0.0%	1
membrane coat	41 out of 10830 genes, 0.4%	41 out of 10830 genes, 0.4%	1
clathrin coat	13 out of 10830 genes, 0.1%	13 out of 10830 genes, 0.1%	1
AP-type membrane coat adaptor complex	17 out of 10830 genes, 0.2%	17 out of 10830 genes, 0.2%	1
vesicle coat	20 out of 10830 genes, 0.2%	20 out of 10830 genes, 0.2%	1
clathrin vesicle coat	8 out of 10830 genes, 0.1%	8 out of 10830 genes, 0.1%	1
clathrin coat of endocytic vesicle	5 out of 10830 genes, 0.0%	5 out of 10830 genes, 0.0%	1
clathrin coat of trans-Golgi network vesicle	5 out of 10830 genes, 0.0%	5 out of 10830 genes, 0.0%	1
transport vesicle	55 out of 10830 genes, 0.5%	55 out of 10830 genes, 0.5%	1
ER to Golgi transport vesicle	14 out of 10830 genes, 0.1%	14 out of 10830 genes, 0.1%	1
coated vesicle	159 out of 10830 genes, 1.5%	159 out of 10830 genes, 1.5%	1
clathrin-coated vesicle	117 out of 10830 genes, 1.1%	117 out of 10830 genes, 1.1%	1
COPI-coated vesicle	6 out of 10830 genes, 0.1%	6 out of 10830 genes, 0.1%	1
endocytic vesicle	43 out of 10830 genes, 0.4%	43 out of 10830 genes, 0.4%	1
trans-Golgi network transport vesicle	10 out of 10830 genes, 0.1%	10 out of 10830 genes, 0.1%	1
secretory granule	146 out of 10830 genes, 1.3%	146 out of 10830 genes, 1.3%	1
filopodium	7 out of 10830 genes, 0.1%	7 out of 10830 genes, 0.1%	1
integral to endoplasmic reticulum membrane	11 out of 10830 genes, 0.1%	11 out of 10830 genes, 0.1%	1
dynein complex	18 out of 10830 genes, 0.2%	18 out of 10830 genes, 0.2%	1
cell envelope	5 out of 10830 genes, 0.0%	5 out of 10830 genes, 0.0%	1
axon	77 out of 10830 genes, 0.7%	77 out of 10830 genes, 0.7%	1
dendrite	79 out of 10830 genes, 0.7%	79 out of 10830 genes, 0.7%	1
growth cone	6 out of 10830 genes, 0.1%	6 out of 10830 genes, 0.1%	1
site of polarized growth	64 out of 10830 genes, 0.6%	64 out of 10830 genes, 0.6%	1
ribonucleoprotein complex	418 out of 10830 genes, 3.9%	418 out of 10830 genes, 3.9%	1
small nuclear ribonucleoprotein complex	25 out of 10830 genes, 0.2%	25 out of 10830 genes, 0.2%	1
transport vesicle membrane	23 out of 10830 genes, 0.2%	23 out of 10830 genes, 0.2%	1
cytoplasmic vesicle membrane	79 out of 10830 genes, 0.7%	79 out of 10830 genes, 0.7%	1
Golgi-associated vesicle membrane	10 out of 10830 genes, 0.1%	10 out of 10830 genes, 0.1%	1
coated vesicle membrane	41 out of 10830 genes, 0.4%	41 out of 10830 genes, 0.4%	1
clathrin coated vesicle membrane	23 out of 10830 genes, 0.2%	23 out of 10830 genes, 0.2%	1
endocytic vesicle membrane	11 out of 10830 genes, 0.1%	11 out of 10830 genes, 0.1%	1
secretory granule membrane	28 out of 10830 genes, 0.3%	28 out of 10830 genes, 0.3%	1
clathrin-coated endocytic vesicle membrane	5 out of 10830 genes, 0.0%	5 out of 10830 genes, 0.0%	1
synaptic vesicle membrane	3 out of 10830 genes, 0.0%	3 out of 10830 genes, 0.0%	1
ribonuclease P complex	8 out of 10830 genes, 0.1%	8 out of 10830 genes, 0.1%	1
multimeric ribonuclease P complex	8 out of 10830 genes, 0.1%	8 out of 10830 genes, 0.1%	1
preribosome	12 out of 10830 genes, 0.1%	12 out of 10830 genes, 0.1%	1
90S preribosome	2 out of 10830 genes, 0.0%	2 out of 10830 genes, 0.0%	1
cortical cytoskeleton	6 out of 10830 genes, 0.1%	6 out of 10830 genes, 0.1%	1
cortical actin cytoskeleton	6 out of 10830 genes, 0.1%	6 out of 10830 genes, 0.1%	1
rough endoplasmic reticulum membrane	8 out of 10830 genes, 0.1%	8 out of 10830 genes, 0.1%	1
RNA polymerase complex	24 out of 10830 genes, 0.2%	24 out of 10830 genes, 0.2%	1
anchoring collagen	3 out of 10830 genes, 0.0%	3 out of 10830 genes, 0.0%	1
intraflagellar transport particle	5 out of 10830 genes, 0.0%	5 out of 10830 genes, 0.0%	1
ISWI complex	5 out of 10830 genes, 0.0%	5 out of 10830 genes, 0.0%	1
extracellular matrix	210 out of 10830 genes, 1.9%	210 out of 10830 genes, 1.9%	1
BLOC complex	6 out of 10830 genes, 0.1%	6 out of 10830 genes, 0.1%	1
organelle membrane	1257 out of 10830 genes, 11.6%	1257 out of 10830 genes, 11.6%	1
platelet alpha granule	39 out of 10830 genes, 0.4%	39 out of 10830 genes, 0.4%	1
SNARE complex	7 out of 10830 genes, 0.1%	7 out of 10830 genes, 0.1%	1
endoplasmic reticulum palmitoyltransferase complex	5 out of 10830 genes, 0.0%	5 out of 10830 genes, 0.0%	1
intrinsic to membrane	3067 out of 10830 genes, 28.3%	3067 out of 10830 genes, 28.3%	1
anchored to membrane	15 out of 10830 genes, 0.1%	15 out of 10830 genes, 0.1%	1
intrinsic to plasma membrane	167 out of 10830 genes, 1.5%	167 out of 10830 genes, 1.5%	1
intrinsic to endoplasmic reticulum membrane	54 out of 10830 genes, 0.5%	54 out of 10830 genes, 0.5%	1
intrinsic to Golgi membrane	38 out of 10830 genes, 0.4%	38 out of 10830 genes, 0.4%	1
intrinsic to nuclear inner membrane	2 out of 10830 genes, 0.0%	2 out of 10830 genes, 0.0%	1
intrinsic to peroxisomal membrane	14 out of 10830 genes, 0.1%	14 out of 10830 genes, 0.1%	1
extrinsic to internal side of plasma membrane	35 out of 10830 genes, 0.3%	35 out of 10830 genes, 0.3%	1
cell leading edge	145 out of 10830 genes, 1.3%	145 out of 10830 genes, 1.3%	1
cell projection membrane	32 out of 10830 genes, 0.3%	32 out of 10830 genes, 0.3%	1
trailing edge	4 out of 10830 genes, 0.0%	4 out of 10830 genes, 0.0%	1
leading edge membrane	16 out of 10830 genes, 0.1%	16 out of 10830 genes, 0.1%	1
death-inducing signaling complex	3 out of 10830 genes, 0.0%	3 out of 10830 genes, 0.0%	1
intrinsic to organelle membrane	121 out of 10830 genes, 1.1%	121 out of 10830 genes, 1.1%	1
integral to organelle membrane	14 out of 10830 genes, 0.1%	14 out of 10830 genes, 0.1%	1
intrinsic to mitochondrial inner membrane	5 out of 10830 genes, 0.0%	5 out of 10830 genes, 0.0%	1
intrinsic to mitochondrial outer membrane	8 out of 10830 genes, 0.1%	8 out of 10830 genes, 0.1%	1
extrinsic to organelle membrane	2 out of 10830 genes, 0.0%	2 out of 10830 genes, 0.0%	1
RNAi effector complex	8 out of 10830 genes, 0.1%	8 out of 10830 genes, 0.1%	1
ubiquitin conjugating enzyme complex	2 out of 10830 genes, 0.0%	2 out of 10830 genes, 0.0%	1
cytoplasmic vesicle	564 out of 10830 genes, 5.2%	564 out of 10830 genes, 5.2%	1
cullin-RING ubiquitin ligase complex	41 out of 10830 genes, 0.4%	41 out of 10830 genes, 0.4%	1
mannosyltransferase complex	3 out of 10830 genes, 0.0%	3 out of 10830 genes, 0.0%	1
nonmotile primary cilium	36 out of 10830 genes, 0.3%	36 out of 10830 genes, 0.3%	1
PcG protein complex	9 out of 10830 genes, 0.1%	9 out of 10830 genes, 0.1%	1
microvillus membrane	2 out of 10830 genes, 0.0%	2 out of 10830 genes, 0.0%	1
A band	5 out of 10830 genes, 0.0%	5 out of 10830 genes, 0.0%	1
I band	45 out of 10830 genes, 0.4%	45 out of 10830 genes, 0.4%	1
late endosome membrane	3 out of 10830 genes, 0.0%	3 out of 10830 genes, 0.0%	1
microbody membrane	14 out of 10830 genes, 0.1%	14 out of 10830 genes, 0.1%	1
nuclear membrane	18 out of 10830 genes, 0.2%	18 out of 10830 genes, 0.2%	1
mitochondrial membrane	190 out of 10830 genes, 1.8%	190 out of 10830 genes, 1.8%	1
organelle envelope	581 out of 10830 genes, 5.4%	581 out of 10830 genes, 5.4%	1
organelle outer membrane	16 out of 10830 genes, 0.1%	16 out of 10830 genes, 0.1%	1
organelle envelope lumen	6 out of 10830 genes, 0.1%	6 out of 10830 genes, 0.1%	1
membrane-enclosed lumen	1600 out of 10830 genes, 14.8%	1600 out of 10830 genes, 14.8%	1
envelope	585 out of 10830 genes, 5.4%	585 out of 10830 genes, 5.4%	1
nuclear lumen	1551 out of 10830 genes, 14.3%	1551 out of 10830 genes, 14.3%	1
vesicle	652 out of 10830 genes, 6.0%	652 out of 10830 genes, 6.0%	1
vesicle lumen	2 out of 10830 genes, 0.0%	2 out of 10830 genes, 0.0%	1
organelle subcompartment	9 out of 10830 genes, 0.1%	9 out of 10830 genes, 0.1%	1
Golgi cisterna	9 out of 10830 genes, 0.1%	9 out of 10830 genes, 0.1%	1
membrane-bounded vesicle	538 out of 10830 genes, 5.0%	538 out of 10830 genes, 5.0%	1
cell division site	21 out of 10830 genes, 0.2%	21 out of 10830 genes, 0.2%	1
cell division site part	21 out of 10830 genes, 0.2%	21 out of 10830 genes, 0.2%	1
septin cytoskeleton	12 out of 10830 genes, 0.1%	12 out of 10830 genes, 0.1%	1
mismatch repair complex	7 out of 10830 genes, 0.1%	7 out of 10830 genes, 0.1%	1
actin filament bundle	32 out of 10830 genes, 0.3%	32 out of 10830 genes, 0.3%	1
neuron projection membrane	16 out of 10830 genes, 0.1%	16 out of 10830 genes, 0.1%	1
macromolecular complex	2180 out of 10830 genes, 20.1%	2180 out of 10830 genes, 20.1%	1
protein-DNA complex	8 out of 10830 genes, 0.1%	8 out of 10830 genes, 0.1%	1
protein-lipid complex	28 out of 10830 genes, 0.3%	28 out of 10830 genes, 0.3%	1
perinuclear theca	2 out of 10830 genes, 0.0%	2 out of 10830 genes, 0.0%	1
sarcoplasmic reticulum membrane	4 out of 10830 genes, 0.0%	4 out of 10830 genes, 0.0%	1
proton-transporting V-type ATPase complex	15 out of 10830 genes, 0.1%	15 out of 10830 genes, 0.1%	1
proton-transporting two-sector ATPase complex, proton-transporting domain	8 out of 10830 genes, 0.1%	8 out of 10830 genes, 0.1%	1
proton-transporting two-sector ATPase complex, catalytic domain	5 out of 10830 genes, 0.0%	5 out of 10830 genes, 0.0%	1
I-kappaB/NF-kappaB complex	2 out of 10830 genes, 0.0%	2 out of 10830 genes, 0.0%	1
axon part	62 out of 10830 genes, 0.6%	62 out of 10830 genes, 0.6%	1
host cell part	3 out of 10830 genes, 0.0%	3 out of 10830 genes, 0.0%	1
plasma lipoprotein particle	28 out of 10830 genes, 0.3%	28 out of 10830 genes, 0.3%	1
high-density lipoprotein particle	7 out of 10830 genes, 0.1%	7 out of 10830 genes, 0.1%	1
triglyceride-rich lipoprotein particle	15 out of 10830 genes, 0.1%	15 out of 10830 genes, 0.1%	1
nuclear periphery	53 out of 10830 genes, 0.5%	53 out of 10830 genes, 0.5%	1
RNA cap binding complex	9 out of 10830 genes, 0.1%	9 out of 10830 genes, 0.1%	1
ion channel complex	67 out of 10830 genes, 0.6%	67 out of 10830 genes, 0.6%	1
cation channel complex	29 out of 10830 genes, 0.3%	29 out of 10830 genes, 0.3%	1
calcium channel complex	17 out of 10830 genes, 0.2%	17 out of 10830 genes, 0.2%	1
methyltransferase complex	37 out of 10830 genes, 0.3%	37 out of 10830 genes, 0.3%	1
microtubule organizing center attachment site	4 out of 10830 genes, 0.0%	4 out of 10830 genes, 0.0%	1
histone methyltransferase complex	30 out of 10830 genes, 0.3%	30 out of 10830 genes, 0.3%	1
ribonucleoprotein granule	3 out of 10830 genes, 0.0%	3 out of 10830 genes, 0.0%	1
T cell receptor complex	4 out of 10830 genes, 0.0%	4 out of 10830 genes, 0.0%	1
nuclear outer membrane-endoplasmic reticulum membrane network	123 out of 10830 genes, 1.1%	123 out of 10830 genes, 1.1%	1
sarcolemma	16 out of 10830 genes, 0.1%	16 out of 10830 genes, 0.1%	1
DNA polymerase complex	6 out of 10830 genes, 0.1%	6 out of 10830 genes, 0.1%	1
microbody	91 out of 10830 genes, 0.8%	91 out of 10830 genes, 0.8%	1
vesicular fraction	234 out of 10830 genes, 2.2%	234 out of 10830 genes, 2.2%	1
MHC protein complex	46 out of 10830 genes, 0.4%	46 out of 10830 genes, 0.4%	1
MHC class I peptide loading complex	5 out of 10830 genes, 0.0%	5 out of 10830 genes, 0.0%	1
cell projection	638 out of 10830 genes, 5.9%	638 out of 10830 genes, 5.9%	1
neuron projection	335 out of 10830 genes, 3.1%	335 out of 10830 genes, 3.1%	1
neuronal cell body	46 out of 10830 genes, 0.4%	46 out of 10830 genes, 0.4%	1
germ cell nucleus	10 out of 10830 genes, 0.1%	10 out of 10830 genes, 0.1%	1
P granule	3 out of 10830 genes, 0.0%	3 out of 10830 genes, 0.0%	1
H4/H2A histone acetyltransferase complex	13 out of 10830 genes, 0.1%	13 out of 10830 genes, 0.1%	1
fibril	4 out of 10830 genes, 0.0%	4 out of 10830 genes, 0.0%	1
myelin sheath	6 out of 10830 genes, 0.1%	6 out of 10830 genes, 0.1%	1
compact myelin	2 out of 10830 genes, 0.0%	2 out of 10830 genes, 0.0%	1
organelle	6988 out of 10830 genes, 64.5%	6988 out of 10830 genes, 64.5%	1
membrane-bounded organelle	6371 out of 10830 genes, 58.8%	6371 out of 10830 genes, 58.8%	1
non-membrane-bounded organelle	1514 out of 10830 genes, 14.0%	1514 out of 10830 genes, 14.0%	1
intracellular organelle	6913 out of 10830 genes, 63.8%	6913 out of 10830 genes, 63.8%	1
intracellular membrane-bounded organelle	6302 out of 10830 genes, 58.2%	6302 out of 10830 genes, 58.2%	1
intracellular non-membrane-bounded organelle	1514 out of 10830 genes, 14.0%	1514 out of 10830 genes, 14.0%	1
organelle lumen	1594 out of 10830 genes, 14.7%	1594 out of 10830 genes, 14.7%	1
protein complex	1593 out of 10830 genes, 14.7%	1593 out of 10830 genes, 14.7%	1
receptor complex	38 out of 10830 genes, 0.4%	38 out of 10830 genes, 0.4%	1
extraorganismal space	3 out of 10830 genes, 0.0%	3 out of 10830 genes, 0.0%	1
laminin complex	5 out of 10830 genes, 0.0%	5 out of 10830 genes, 0.0%	1
contractile fiber	107 out of 10830 genes, 1.0%	107 out of 10830 genes, 1.0%	1
apical junction complex	57 out of 10830 genes, 0.5%	57 out of 10830 genes, 0.5%	1
inhibin complex	2 out of 10830 genes, 0.0%	2 out of 10830 genes, 0.0%	1
host cell	3 out of 10830 genes, 0.0%	3 out of 10830 genes, 0.0%	1
other organism	3 out of 10830 genes, 0.0%	3 out of 10830 genes, 0.0%	1
other organism cell	3 out of 10830 genes, 0.0%	3 out of 10830 genes, 0.0%	1
other organism part	3 out of 10830 genes, 0.0%	3 out of 10830 genes, 0.0%	1
cell-cell contact zone	8 out of 10830 genes, 0.1%	8 out of 10830 genes, 0.1%	1
cell body	219 out of 10830 genes, 2.0%	219 out of 10830 genes, 2.0%	1
ribosomal subunit	105 out of 10830 genes, 1.0%	105 out of 10830 genes, 1.0%	1
extracellular matrix part	32 out of 10830 genes, 0.3%	32 out of 10830 genes, 0.3%	1
extracellular region part	607 out of 10830 genes, 5.6%	607 out of 10830 genes, 5.6%	1
organelle part	3799 out of 10830 genes, 35.1%	3799 out of 10830 genes, 35.1%	1
intracellular part	8217 out of 10830 genes, 75.9%	8217 out of 10830 genes, 75.9%	1
membrane part	3615 out of 10830 genes, 33.4%	3615 out of 10830 genes, 33.4%	1
chromosomal part	286 out of 10830 genes, 2.6%	286 out of 10830 genes, 2.6%	1
nuclear part	1723 out of 10830 genes, 15.9%	1723 out of 10830 genes, 15.9%	1
mitochondrial part	427 out of 10830 genes, 3.9%	427 out of 10830 genes, 3.9%	1
cytoskeletal part	496 out of 10830 genes, 4.6%	496 out of 10830 genes, 4.6%	1
Golgi apparatus part	223 out of 10830 genes, 2.1%	223 out of 10830 genes, 2.1%	1
endoplasmic reticulum part	206 out of 10830 genes, 1.9%	206 out of 10830 genes, 1.9%	1
cytoplasmic vesicle part	79 out of 10830 genes, 0.7%	79 out of 10830 genes, 0.7%	1
vacuolar part	35 out of 10830 genes, 0.3%	35 out of 10830 genes, 0.3%	1
microbody part	59 out of 10830 genes, 0.5%	59 out of 10830 genes, 0.5%	1
peroxisomal part	59 out of 10830 genes, 0.5%	59 out of 10830 genes, 0.5%	1
endosomal part	27 out of 10830 genes, 0.2%	27 out of 10830 genes, 0.2%	1
cytoplasmic part	3535 out of 10830 genes, 32.6%	3535 out of 10830 genes, 32.6%	1
cytosolic part	13 out of 10830 genes, 0.1%	13 out of 10830 genes, 0.1%	1
intracellular organelle part	3337 out of 10830 genes, 30.8%	3337 out of 10830 genes, 30.8%	1
axoneme part	9 out of 10830 genes, 0.1%	9 out of 10830 genes, 0.1%	1
cell cortex part	13 out of 10830 genes, 0.1%	13 out of 10830 genes, 0.1%	1
contractile fiber part	66 out of 10830 genes, 0.6%	66 out of 10830 genes, 0.6%	1
microtubule organizing center part	5 out of 10830 genes, 0.0%	5 out of 10830 genes, 0.0%	1
nucleoplasm part	336 out of 10830 genes, 3.1%	336 out of 10830 genes, 3.1%	1
nucleolar part	13 out of 10830 genes, 0.1%	13 out of 10830 genes, 0.1%	1
nuclear membrane part	2 out of 10830 genes, 0.0%	2 out of 10830 genes, 0.0%	1
nuclear chromosome part	39 out of 10830 genes, 0.4%	39 out of 10830 genes, 0.4%	1
mitochondrial membrane part	79 out of 10830 genes, 0.7%	79 out of 10830 genes, 0.7%	1
synapse part	48 out of 10830 genes, 0.4%	48 out of 10830 genes, 0.4%	1
plasma membrane part	851 out of 10830 genes, 7.9%	851 out of 10830 genes, 7.9%	1
cell projection part	133 out of 10830 genes, 1.2%	133 out of 10830 genes, 1.2%	1
cell part	9084 out of 10830 genes, 83.9%	9084 out of 10830 genes, 83.9%	1
intermediate filament cytoskeleton	47 out of 10830 genes, 0.4%	47 out of 10830 genes, 0.4%	1
pronucleus	5 out of 10830 genes, 0.0%	5 out of 10830 genes, 0.0%	1
membrane raft	3 out of 10830 genes, 0.0%	3 out of 10830 genes, 0.0%	1
basal part of cell	3 out of 10830 genes, 0.0%	3 out of 10830 genes, 0.0%	1
synapse	89 out of 10830 genes, 0.8%	89 out of 10830 genes, 0.8%	1
tricarboxylic acid cycle enzyme complex	7 out of 10830 genes, 0.1%	7 out of 10830 genes, 0.1%	1
dihydrolipoyl dehydrogenase complex	4 out of 10830 genes, 0.0%	4 out of 10830 genes, 0.0%	1
proton-transporting ATP synthase complex	12 out of 10830 genes, 0.1%	12 out of 10830 genes, 0.1%	1
clathrin-coated endocytic vesicle	5 out of 10830 genes, 0.0%	5 out of 10830 genes, 0.0%	1
phagocytic vesicle	3 out of 10830 genes, 0.0%	3 out of 10830 genes, 0.0%	1
pole plasm	3 out of 10830 genes, 0.0%	3 out of 10830 genes, 0.0%	1
anchored to plasma membrane	3 out of 10830 genes, 0.0%	3 out of 10830 genes, 0.0%	1
pore complex	7 out of 10830 genes, 0.1%	7 out of 10830 genes, 0.1%	1
perinuclear region of cytoplasm	2 out of 10830 genes, 0.0%	2 out of 10830 genes, 0.0%	1
coated membrane	41 out of 10830 genes, 0.4%	41 out of 10830 genes, 0.4%	1
[truncated: 4,373 more rows]
