# Supplementary material for: Discovery of cashmere goat (Capra hircus) microRNAs in skin and hair follicles by Solexa sequencing
Source: BMC Genomics. 2013 Jul 28;14:511. doi: 10.1186/1471-2164-14-511 (PMC3765263; doi:10.1186/1471-2164-14-511)
Supplement: Additional file 6: Figure S6 — KEGG pathways for the target genes of conserved miRNAs. [file 1471-2164-14-511-S6.xlsx]

## Sheet: Sheet1
Additional file 6 KEGG pathways for the target genes of known miRNAs
Pathway	Target genes with pathway annotation (10563)	All genes of the species with pathway annotation (10563)	P value	Q value	Pathway ID
Melanoma	72 (0.68%)	72 (0.68%)	1	1	ko05218
Purine metabolism	191 (1.81%)	191 (1.81%)	1	1	ko00230
Hepatitis C	143 (1.35%)	143 (1.35%)	1	1	ko05160
Peroxisome	106 (1%)	106 (1%)	1	1	ko04146
Renal cell carcinoma	77 (0.73%)	77 (0.73%)	1	1	ko05211
Gap junction	93 (0.88%)	93 (0.88%)	1	1	ko04540
Malaria	59 (0.56%)	59 (0.56%)	1	1	ko05144
Polycyclic aromatic hydrocarbon degradation	6 (0.06%)	6 (0.06%)	1	1	ko00624
PPAR signaling pathway	110 (1.04%)	110 (1.04%)	1	1	ko03320
Systemic lupus erythematosus	101 (0.96%)	101 (0.96%)	1	1	ko05322
Mineral absorption	42 (0.4%)	42 (0.4%)	1	1	ko04978
Selenocompound metabolism	16 (0.15%)	16 (0.15%)	1	1	ko00450
Limonene and pinene degradation	5 (0.05%)	5 (0.05%)	1	1	ko00903
Bacterial invasion of epithelial cells	119 (1.13%)	119 (1.13%)	1	1	ko05100
Lipoic acid metabolism	3 (0.03%)	3 (0.03%)	1	1	ko00785
Axon guidance	184 (1.74%)	184 (1.74%)	1	1	ko04360
Protein export	22 (0.21%)	22 (0.21%)	1	1	ko03060
Chagas disease (American trypanosomiasis)	124 (1.17%)	124 (1.17%)	1	1	ko05142
Melanogenesis	99 (0.94%)	99 (0.94%)	1	1	ko04916
Glycosaminoglycan degradation	17 (0.16%)	17 (0.16%)	1	1	ko00531
Calcium signaling pathway	176 (1.67%)	176 (1.67%)	1	1	ko04020
Vascular smooth muscle contraction	145 (1.37%)	145 (1.37%)	1	1	ko04270
Primary bile acid biosynthesis	27 (0.26%)	27 (0.26%)	1	1	ko00120
Cytosolic DNA-sensing pathway	64 (0.61%)	64 (0.61%)	1	1	ko04623
Leukocyte transendothelial migration	183 (1.73%)	183 (1.73%)	1	1	ko04670
Spliceosome	174 (1.65%)	174 (1.65%)	1	1	ko03040
Chemokine signaling pathway	208 (1.97%)	208 (1.97%)	1	1	ko04062
Basal transcription factors	43 (0.41%)	43 (0.41%)	1	1	ko03022
Caprolactam degradation	9 (0.09%)	9 (0.09%)	1	1	ko00930
Metabolism of xenobiotics by cytochrome P450	47 (0.44%)	47 (0.44%)	1	1	ko00980
Protein digestion and absorption	118 (1.12%)	118 (1.12%)	1	1	ko04974
Toxoplasmosis	152 (1.44%)	152 (1.44%)	1	1	ko05145
Vitamin digestion and absorption	34 (0.32%)	34 (0.32%)	1	1	ko04977
Acute myeloid leukemia	73 (0.69%)	73 (0.69%)	1	1	ko05221
Nucleotide excision repair	53 (0.5%)	53 (0.5%)	1	1	ko03420
D-Glutamine and D-glutamate metabolism	3 (0.03%)	3 (0.03%)	1	1	ko00471
Primary immunodeficiency	38 (0.36%)	38 (0.36%)	1	1	ko05340
Galactose metabolism	29 (0.27%)	29 (0.27%)	1	1	ko00052
Dorso-ventral axis formation	25 (0.24%)	25 (0.24%)	1	1	ko04320
Focal adhesion	281 (2.66%)	281 (2.66%)	1	1	ko04510
Glycerophospholipid metabolism	84 (0.8%)	84 (0.8%)	1	1	ko00564
Pathways in cancer	344 (3.26%)	344 (3.26%)	1	1	ko05200
Fc epsilon RI signaling pathway	96 (0.91%)	96 (0.91%)	1	1	ko04664
Vibrio cholerae infection	80 (0.76%)	80 (0.76%)	1	1	ko05110
Phototransduction	54 (0.51%)	54 (0.51%)	1	1	ko04744
p53 signaling pathway	88 (0.83%)	88 (0.83%)	1	1	ko04115
Riboflavin metabolism	12 (0.11%)	12 (0.11%)	1	1	ko00740
Plant-pathogen interaction	28 (0.27%)	28 (0.27%)	1	1	ko04626
Bacterial secretion system	3 (0.03%)	3 (0.03%)	1	1	ko03070
Ethylbenzene degradation	1 (0.01%)	1 (0.01%)	1	1	ko00642
Glycosphingolipid biosynthesis - globo series	13 (0.12%)	13 (0.12%)	1	1	ko00603
Streptomycin biosynthesis	8 (0.08%)	8 (0.08%)	1	1	ko00521
Collecting duct acid secretion	26 (0.25%)	26 (0.25%)	1	1	ko04966
Phagosome	249 (2.36%)	249 (2.36%)	1	1	ko04145
Base excision repair	36 (0.34%)	36 (0.34%)	1	1	ko03410
Allograft rejection	55 (0.52%)	55 (0.52%)	1	1	ko05330
Glycine, serine and threonine metabolism	42 (0.4%)	42 (0.4%)	1	1	ko00260
Homologous recombination	28 (0.27%)	28 (0.27%)	1	1	ko03440
Benzoate degradation	13 (0.12%)	13 (0.12%)	1	1	ko00362
Glycosphingolipid biosynthesis - lacto and neolacto series	24 (0.23%)	24 (0.23%)	1	1	ko00601
Fc gamma R-mediated phagocytosis	118 (1.12%)	118 (1.12%)	1	1	ko04666
mTOR signaling pathway	73 (0.69%)	73 (0.69%)	1	1	ko04150
Starch and sucrose metabolism	43 (0.41%)	43 (0.41%)	1	1	ko00500
Parkinson's disease	134 (1.27%)	134 (1.27%)	1	1	ko05012
Insulin signaling pathway	174 (1.65%)	174 (1.65%)	1	1	ko04910
Salivary secretion	113 (1.07%)	113 (1.07%)	1	1	ko04970
Lysine degradation	59 (0.56%)	59 (0.56%)	1	1	ko00310
alpha-Linolenic acid metabolism	25 (0.24%)	25 (0.24%)	1	1	ko00592
GnRH signaling pathway	106 (1%)	106 (1%)	1	1	ko04912
Huntington's disease	187 (1.77%)	187 (1.77%)	1	1	ko05016
Neurotrophin signaling pathway	179 (1.69%)	179 (1.69%)	1	1	ko04722
Inositol phosphate metabolism	64 (0.61%)	64 (0.61%)	1	1	ko00562
Pantothenate and CoA biosynthesis	17 (0.16%)	17 (0.16%)	1	1	ko00770
RNA transport	181 (1.71%)	181 (1.71%)	1	1	ko03013
Carbohydrate digestion and absorption	45 (0.43%)	45 (0.43%)	1	1	ko04973
Hematopoietic cell lineage	86 (0.81%)	86 (0.81%)	1	1	ko04640
D-Arginine and D-ornithine metabolism	6 (0.06%)	6 (0.06%)	1	1	ko00472
Terpenoid backbone biosynthesis	14 (0.13%)	14 (0.13%)	1	1	ko00900
Steroid hormone biosynthesis	47 (0.44%)	47 (0.44%)	1	1	ko00140
MAPK signaling pathway - yeast	23 (0.22%)	23 (0.22%)	1	1	ko04011
Arachidonic acid metabolism	66 (0.62%)	66 (0.62%)	1	1	ko00590
Ether lipid metabolism	52 (0.49%)	52 (0.49%)	1	1	ko00565
Wnt signaling pathway	161 (1.52%)	161 (1.52%)	1	1	ko04310
Fatty acid metabolism	48 (0.45%)	48 (0.45%)	1	1	ko00071
Toluene degradation	1 (0.01%)	1 (0.01%)	1	1	ko00623
Folate biosynthesis	10 (0.09%)	10 (0.09%)	1	1	ko00790
Phenylalanine, tyrosine and tryptophan biosynthesis	7 (0.07%)	7 (0.07%)	1	1	ko00400
Shigellosis	103 (0.98%)	103 (0.98%)	1	1	ko05131
Measles	157 (1.49%)	157 (1.49%)	1	1	ko05162
VEGF signaling pathway	94 (0.89%)	94 (0.89%)	1	1	ko04370
Nitrogen metabolism	25 (0.24%)	25 (0.24%)	1	1	ko00910
Graft-versus-host disease	51 (0.48%)	51 (0.48%)	1	1	ko05332
Phenylpropanoid biosynthesis	1 (0.01%)	1 (0.01%)	1	1	ko00940
Small cell lung cancer	94 (0.89%)	94 (0.89%)	1	1	ko05222
Glycosaminoglycan biosynthesis - heparan sulfate	26 (0.25%)	26 (0.25%)	1	1	ko00534
Notch signaling pathway	45 (0.43%)	45 (0.43%)	1	1	ko04330
Vasopressin-regulated water reabsorption	49 (0.46%)	49 (0.46%)	1	1	ko04962
Long-term depression	78 (0.74%)	78 (0.74%)	1	1	ko04730
Other types of O-glycan biosynthesis	49 (0.46%)	49 (0.46%)	1	1	ko00514
Type II diabetes mellitus	62 (0.59%)	62 (0.59%)	1	1	ko04930
Arginine and proline metabolism	60 (0.57%)	60 (0.57%)	1	1	ko00330
Dilated cardiomyopathy	101 (0.96%)	101 (0.96%)	1	1	ko05414
Phenylalanine metabolism	19 (0.18%)	19 (0.18%)	1	1	ko00360
Rheumatoid arthritis	95 (0.9%)	95 (0.9%)	1	1	ko05323
Type I diabetes mellitus	64 (0.61%)	64 (0.61%)	1	1	ko04940
Chlorocyclohexane and chlorobenzene degradation	1 (0.01%)	1 (0.01%)	1	1	ko00361
Ubiquinone and other terpenoid-quinone biosynthesis	10 (0.09%)	10 (0.09%)	1	1	ko00130
Pyrimidine metabolism	114 (1.08%)	114 (1.08%)	1	1	ko00240
Tight junction	255 (2.41%)	255 (2.41%)	1	1	ko04530
Complement and coagulation cascades	127 (1.2%)	127 (1.2%)	1	1	ko04610
Cell adhesion molecules (CAMs)	168 (1.59%)	168 (1.59%)	1	1	ko04514
Fructose and mannose metabolism	58 (0.55%)	58 (0.55%)	1	1	ko00051
Pathogenic Escherichia coli infection	90 (0.85%)	90 (0.85%)	1	1	ko05130
Basal cell carcinoma	42 (0.4%)	42 (0.4%)	1	1	ko05217
Phototransduction - fly	53 (0.5%)	53 (0.5%)	1	1	ko04745
Biotin metabolism	1 (0.01%)	1 (0.01%)	1	1	ko00780
Cyanoamino acid metabolism	8 (0.08%)	8 (0.08%)	1	1	ko00460
Cell cycle	144 (1.36%)	144 (1.36%)	1	1	ko04110
Renin-angiotensin system	20 (0.19%)	20 (0.19%)	1	1	ko04614
Carbon fixation in photosynthetic organisms	23 (0.22%)	23 (0.22%)	1	1	ko00710
Lysosome	142 (1.34%)	142 (1.34%)	1	1	ko04142
MAPK signaling pathway - fly	16 (0.15%)	16 (0.15%)	1	1	ko04013
Valine, leucine and isoleucine biosynthesis	11 (0.1%)	11 (0.1%)	1	1	ko00290
Glioma	81 (0.77%)	81 (0.77%)	1	1	ko05214
Olfactory transduction	68 (0.64%)	68 (0.64%)	1	1	ko04740
Pancreatic secretion	105 (0.99%)	105 (0.99%)	1	1	ko04972
Pancreatic cancer	79 (0.75%)	79 (0.75%)	1	1	ko05212
Ubiquitin mediated proteolysis	163 (1.54%)	163 (1.54%)	1	1	ko04120
Butirosin and neomycin biosynthesis	3 (0.03%)	3 (0.03%)	1	1	ko00524
Staphylococcus aureus infection	67 (0.63%)	67 (0.63%)	1	1	ko05150
Biosynthesis of vancomycin group antibiotics	1 (0.01%)	1 (0.01%)	1	1	ko01055
Natural killer cell mediated cytotoxicity	145 (1.37%)	145 (1.37%)	1	1	ko04650
Fluorobenzoate degradation	1 (0.01%)	1 (0.01%)	1	1	ko00364
Various types of N-glycan biosynthesis	35 (0.33%)	35 (0.33%)	1	1	ko00513
Zeatin biosynthesis	1 (0.01%)	1 (0.01%)	1	1	ko00908
Fatty acid biosynthesis	11 (0.1%)	11 (0.1%)	1	1	ko00061
Endocytosis	283 (2.68%)	283 (2.68%)	1	1	ko04144
Glycosaminoglycan biosynthesis - keratan sulfate	14 (0.13%)	14 (0.13%)	1	1	ko00533
Amino sugar and nucleotide sugar metabolism	64 (0.61%)	64 (0.61%)	1	1	ko00520
ErbB signaling pathway	102 (0.97%)	102 (0.97%)	1	1	ko04012
Glycosphingolipid biosynthesis - ganglio series	15 (0.14%)	15 (0.14%)	1	1	ko00604
Linoleic acid metabolism	40 (0.38%)	40 (0.38%)	1	1	ko00591
Drug metabolism - other enzymes	34 (0.32%)	34 (0.32%)	1	1	ko00983
Cell cycle - yeast	90 (0.85%)	90 (0.85%)	1	1	ko04111
Porphyrin and chlorophyll metabolism	29 (0.27%)	29 (0.27%)	1	1	ko00860
Circadian rhythm - mammal	19 (0.18%)	19 (0.18%)	1	1	ko04710
Bile secretion	63 (0.6%)	63 (0.6%)	1	1	ko04976
Toll-like receptor signaling pathway	129 (1.22%)	129 (1.22%)	1	1	ko04620
Osteoclast differentiation	149 (1.41%)	149 (1.41%)	1	1	ko04380
Methane metabolism	33 (0.31%)	33 (0.31%)	1	1	ko00680
Non-small cell lung cancer	59 (0.56%)	59 (0.56%)	1	1	ko05223
Protein processing in endoplasmic reticulum	191 (1.81%)	191 (1.81%)	1	1	ko04141
Nitrotoluene degradation	1 (0.01%)	1 (0.01%)	1	1	ko00633
N-Glycan biosynthesis	50 (0.47%)	50 (0.47%)	1	1	ko00510
Taurine and hypotaurine metabolism	9 (0.09%)	9 (0.09%)	1	1	ko00430
Amoebiasis	138 (1.31%)	138 (1.31%)	1	1	ko05146
Cysteine and methionine metabolism	41 (0.39%)	41 (0.39%)	1	1	ko00270
Regulation of actin cytoskeleton	258 (2.44%)	258 (2.44%)	1	1	ko04810
Microbial metabolism in diverse environments	193 (1.83%)	193 (1.83%)	1	1	ko01120
Metabolic pathways	1213 (11.48%)	1213 (11.48%)	1	1	ko01100
Histidine metabolism	26 (0.25%)	26 (0.25%)	1	1	ko00340
Biosynthesis of unsaturated fatty acids	19 (0.18%)	19 (0.18%)	1	1	ko01040
mRNA surveillance pathway	98 (0.93%)	98 (0.93%)	1	1	ko03015
NOD-like receptor signaling pathway	91 (0.86%)	91 (0.86%)	1	1	ko04621
Geraniol degradation	3 (0.03%)	3 (0.03%)	1	1	ko00281
Leishmaniasis	83 (0.79%)	83 (0.79%)	1	1	ko05140
Hedgehog signaling pathway	44 (0.42%)	44 (0.42%)	1	1	ko04340
Aminobenzoate degradation	22 (0.21%)	22 (0.21%)	1	1	ko00627
Ribosome biogenesis in eukaryotes	83 (0.79%)	83 (0.79%)	1	1	ko03008
Sphingolipid metabolism	45 (0.43%)	45 (0.43%)	1	1	ko00600
Propanoate metabolism	40 (0.38%)	40 (0.38%)	1	1	ko00640
Styrene degradation	4 (0.04%)	4 (0.04%)	1	1	ko00643
Neuroactive ligand-receptor interaction	234 (2.22%)	234 (2.22%)	1	1	ko04080
Isoquinoline alkaloid biosynthesis	11 (0.1%)	11 (0.1%)	1	1	ko00950
Glutathione metabolism	55 (0.52%)	55 (0.52%)	1	1	ko00480
Tryptophan metabolism	45 (0.43%)	45 (0.43%)	1	1	ko00380
Phosphatidylinositol signaling system	101 (0.96%)	101 (0.96%)	1	1	ko04070
Polyketide sugar unit biosynthesis	1 (0.01%)	1 (0.01%)	1	1	ko00523
Steroid biosynthesis	24 (0.23%)	24 (0.23%)	1	1	ko00100
Lysine biosynthesis	3 (0.03%)	3 (0.03%)	1	1	ko00300
Ribosome	97 (0.92%)	97 (0.92%)	1	1	ko03010
Valine, leucine and isoleucine degradation	56 (0.53%)	56 (0.53%)	1	1	ko00280
Cell cycle - Caulobacter	3 (0.03%)	3 (0.03%)	1	1	ko04112
RIG-I-like receptor signaling pathway	74 (0.7%)	74 (0.7%)	1	1	ko04622
Cardiac muscle contraction	60 (0.57%)	60 (0.57%)	1	1	ko04260
Sulfur relay system	16 (0.15%)	16 (0.15%)	1	1	ko04122
Naphthalene degradation	2 (0.02%)	2 (0.02%)	1	1	ko00626
Gastric acid secretion	85 (0.8%)	85 (0.8%)	1	1	ko04971
beta-Alanine metabolism	30 (0.28%)	30 (0.28%)	1	1	ko00410
Retinol metabolism	49 (0.46%)	49 (0.46%)	1	1	ko00830
Two-component system	9 (0.09%)	9 (0.09%)	1	1	ko02020
Sulfur metabolism	12 (0.11%)	12 (0.11%)	1	1	ko00920
Regulation of autophagy	38 (0.36%)	38 (0.36%)	1	1	ko04140
Pentose and glucuronate interconversions	20 (0.19%)	20 (0.19%)	1	1	ko00040
B cell receptor signaling pathway	90 (0.85%)	90 (0.85%)	1	1	ko04662
Pyruvate metabolism	55 (0.52%)	55 (0.52%)	1	1	ko00620
Autoimmune thyroid disease	66 (0.62%)	66 (0.62%)	1	1	ko05320
Endometrial cancer	59 (0.56%)	59 (0.56%)	1	1	ko05213
Caffeine metabolism	4 (0.04%)	4 (0.04%)	1	1	ko00232
Thyroid cancer	36 (0.34%)	36 (0.34%)	1	1	ko05216
Drug metabolism - cytochrome P450	55 (0.52%)	55 (0.52%)	1	1	ko00982
Tyrosine metabolism	42 (0.4%)	42 (0.4%)	1	1	ko00350
Circadian rhythm - plant	3 (0.03%)	3 (0.03%)	1	1	ko04712
Pentose phosphate pathway	29 (0.27%)	29 (0.27%)	1	1	ko00030
Aldosterone-regulated sodium reabsorption	48 (0.45%)	48 (0.45%)	1	1	ko04960
Glycosylphosphatidylinositol(GPI)-anchor biosynthesis	22 (0.21%)	22 (0.21%)	1	1	ko00563
Atrazine degradation	4 (0.04%)	4 (0.04%)	1	1	ko00791
Mucin type O-Glycan biosynthesis	26 (0.25%)	26 (0.25%)	1	1	ko00512
Prostate cancer	89 (0.84%)	89 (0.84%)	1	1	ko05215
ABC transporters	32 (0.3%)	32 (0.3%)	1	1	ko02010
Viral myocarditis	176 (1.67%)	176 (1.67%)	1	1	ko05416
Mismatch repair	21 (0.2%)	21 (0.2%)	1	1	ko03430
Glyoxylate and dicarboxylate metabolism	19 (0.18%)	19 (0.18%)	1	1	ko00630
Tropane, piperidine and pyridine alkaloid biosynthesis	10 (0.09%)	10 (0.09%)	1	1	ko00960
MAPK signaling pathway	317 (3%)	317 (3%)	1	1	ko04010
Circadian rhythm - fly	5 (0.05%)	5 (0.05%)	1	1	ko04711
Oxidative phosphorylation	125 (1.18%)	125 (1.18%)	1	1	ko00190
Colorectal cancer	72 (0.68%)	72 (0.68%)	1	1	ko05210
Chloroalkane and chloroalkene degradation	17 (0.16%)	17 (0.16%)	1	1	ko00625
Betalain biosynthesis	3 (0.03%)	3 (0.03%)	1	1	ko00965
African trypanosomiasis	46 (0.44%)	46 (0.44%)	1	1	ko05143
Bisphenol degradation	13 (0.12%)	13 (0.12%)	1	1	ko00363
Asthma	34 (0.32%)	34 (0.32%)	1	1	ko05310
Biosynthesis of secondary metabolites	256 (2.42%)	256 (2.42%)	1	1	ko01110
Glycolysis / Gluconeogenesis	64 (0.61%)	64 (0.61%)	1	1	ko00010
Phosphonate and phosphinate metabolism	6 (0.06%)	6 (0.06%)	1	1	ko00440
Other glycan degradation	16 (0.15%)	16 (0.15%)	1	1	ko00511
Glycosaminoglycan biosynthesis - chondroitin sulfate	25 (0.24%)	25 (0.24%)	1	1	ko00532
Adipocytokine signaling pathway	88 (0.83%)	88 (0.83%)	1	1	ko04920
Alzheimer's disease	175 (1.66%)	175 (1.66%)	1	1	ko05010
Jak-STAT signaling pathway	145 (1.37%)	145 (1.37%)	1	1	ko04630
Butanoate metabolism	42 (0.4%)	42 (0.4%)	1	1	ko00650
Ascorbate and aldarate metabolism	17 (0.16%)	17 (0.16%)	1	1	ko00053
Flavone and flavonol biosynthesis	1 (0.01%)	1 (0.01%)	1	1	ko00944
Fatty acid elongation in mitochondria	10 (0.09%)	10 (0.09%)	1	1	ko00062
Epithelial cell signaling in Helicobacter pylori infection	80 (0.76%)	80 (0.76%)	1	1	ko05120
Aminoacyl-tRNA biosynthesis	61 (0.58%)	61 (0.58%)	1	1	ko00970
Bladder cancer	44 (0.42%)	44 (0.42%)	1	1	ko05219
Progesterone-mediated oocyte maturation	99 (0.94%)	99 (0.94%)	1	1	ko04914
Thiamine metabolism	4 (0.04%)	4 (0.04%)	1	1	ko00730
Fat digestion and absorption	52 (0.49%)	52 (0.49%)	1	1	ko04975
DNA replication	35 (0.33%)	35 (0.33%)	1	1	ko03030
Indole alkaloid biosynthesis	2 (0.02%)	2 (0.02%)	1	1	ko00901
Arrhythmogenic right ventricular cardiomyopathy (ARVC)	88 (0.83%)	88 (0.83%)	1	1	ko05412
Alanine, aspartate and glutamate metabolism	34 (0.32%)	34 (0.32%)	1	1	ko00250
T cell receptor signaling pathway	124 (1.17%)	124 (1.17%)	1	1	ko04660
Prion diseases	56 (0.53%)	56 (0.53%)	1	1	ko05020
Meiosis - yeast	72 (0.68%)	72 (0.68%)	1	1	ko04113
Intestinal immune network for IgA production	48 (0.45%)	48 (0.45%)	1	1	ko04672
Citrate cycle (TCA cycle)	33 (0.31%)	33 (0.31%)	1	1	ko00020
Biosynthesis of ansamycins	3 (0.03%)	3 (0.03%)	1	1	ko01051
Glycerolipid metabolism	54 (0.51%)	54 (0.51%)	1	1	ko00561
Non-homologous end-joining	15 (0.14%)	15 (0.14%)	1	1	ko03450
Apoptosis	104 (0.98%)	104 (0.98%)	1	1	ko04210
Synthesis and degradation of ketone bodies	11 (0.1%)	11 (0.1%)	1	1	ko00072
Nicotinate and nicotinamide metabolism	27 (0.26%)	27 (0.26%)	1	1	ko00760
Proteasome	44 (0.42%)	44 (0.42%)	1	1	ko03050
Oocyte meiosis	129 (1.22%)	129 (1.22%)	1	1	ko04114
RNA polymerase	36 (0.34%)	36 (0.34%)	1	1	ko03020
Maturity onset diabetes of the young	21 (0.2%)	21 (0.2%)	1	1	ko04950
Carbon fixation pathways in prokaryotes	15 (0.14%)	15 (0.14%)	1	1	ko00720
Amyotrophic lateral sclerosis (ALS)	77 (0.73%)	77 (0.73%)	1	1	ko05014
Long-term potentiation	86 (0.81%)	86 (0.81%)	1	1	ko04720
Proximal tubule bicarbonate reclamation	20 (0.19%)	20 (0.19%)	1	1	ko04964
One carbon pool by folate	20 (0.19%)	20 (0.19%)	1	1	ko00670
TGF-beta signaling pathway	92 (0.87%)	92 (0.87%)	1	1	ko04350
SNARE interactions in vesicular transport	38 (0.36%)	38 (0.36%)	1	1	ko04130
ECM-receptor interaction	122 (1.15%)	122 (1.15%)	1	1	ko04512
Taste transduction	31 (0.29%)	31 (0.29%)	1	1	ko04742
Vitamin B6 metabolism	6 (0.06%)	6 (0.06%)	1	1	ko00750
Novobiocin biosynthesis	2 (0.02%)	2 (0.02%)	1	1	ko00401
Hypertrophic cardiomyopathy (HCM)	99 (0.94%)	99 (0.94%)	1	1	ko05410
Penicillin and cephalosporin biosynthesis	6 (0.06%)	6 (0.06%)	1	1	ko00311
Chronic myeloid leukemia	96 (0.91%)	96 (0.91%)	1	1	ko05220
Antigen processing and presentation	90 (0.85%)	90 (0.85%)	1	1	ko04612
Cytokine-cytokine receptor interaction	196 (1.86%)	196 (1.86%)	1	1	ko04060
RNA degradation	93 (0.88%)	93 (0.88%)	1	1	ko03018
Adherens junction	125 (1.18%)	125 (1.18%)	1	1	ko04520
