# Supplementary material for: Discovery of cashmere goat (Capra hircus) microRNAs in skin and hair follicles by Solexa sequencing
Source: BMC Genomics. 2013 Jul 28;14:511. doi: 10.1186/1471-2164-14-511 (PMC3765263; doi:10.1186/1471-2164-14-511)
Supplement: Additional file 7: Figure S7 — Primers for real time qPCR. [file 1471-2164-14-511-S7.xlsx]

## Sheet: Sheet1
Additional file 7 Primers for real time qPCR
miRNAs	mature sequence	RT primer	forward primers	reverse primers
miR-1	TGGAATGTAAAGAAGTATGTAT	GTCGTATCCAGTGCAGGGTCCGAGGTATTCGCACTGGATACGACATACAT	CGGCGGTGGAATGTAAAGAAGT	GTGCAGGGTCCGAGGT
miR-206	TGGAATGTAAGGAAGTGTGTGG	GTCGTATCCAGTGCAGGGTCCGAGGTATTCGCACTGGATACGACCCACAC	GCGGCTGGAATGTAAGGAAGT	GTGCAGGGTCCGAGGT
miR-122	TGGAGTGTGACAATGGTGTTTG	GTCGTATCCAGTGCAGGGTCCGAGGTATTCGCACTGGATACGACCAAACA	GCCGTGGAGTGTGACAATGG	GTGCAGGGTCCGAGGT
miR-222	AGCTACATCTGGCTACTGGGT	GTCGTATCCAGTGCAGGGTCCGAGGTATTCGCACTGGATACGACACCCAG	TGCCGAGCTACATCTGGCTA	GTGCAGGGTCCGAGGT
miR-133a	TTTGGTCCCCTTCAACCAGCTG	GTCGTATCCAGTGCAGGGTCCGAGGTATTCGCACTGGATACGACCAGCTG	TCCGTTTTGGTCCCCTTCAAC	GTGCAGGGTCCGAGGT
U6			CTCGCTTCGGCAGCACA	AACGCTTCACGAATTTGCGT
